# Supplementary material for: Combined retinal proteome datasets in response to atropine treatment using iTRAQ and SWATH-MS based proteomics approaches in guinea pig myopia model
Source: Data Brief. 2020 Nov 17;33:106526. doi: 10.1016/j.dib.2020.106526 (PMC7708793; doi:10.1016/j.dib.2020.106526)
Supplement: Supplementary file 3 [file mmc3.xlsx]

## Sheet: Sheet1
N	Unused	Total	%Cov	%Cov(50)	%Cov(95)	Accession	Gene name	Peptides(95%)
1	124.82	124.82	75.81	74.88	74.88	tr|A9YWS9|A9YWS9_CAVPO	Eno1	313
2	109.26	109.26	82.18	80.69	77.23	tr|A4L9L4|A4L9L4_CAVPO	Sag	204
3	0	100.54	34.74	30.28	27.44	tr|A0A286XEG8|A0A286XEG8_CAVPO	SPTAN1	82
3	102.61	102.61	34.9	30.65	27.83	tr|H0VEL7|H0VEL7_CAVPO	SPTAN1	83
3	0	102.61	35.12	30.84	28.01	tr|A0A286XLL1|A0A286XLL1_CAVPO	SPTAN1	83
4	0	88.21	75	67.73	63.95	tr|H0W3Z3|H0W3Z3_CAVPO	Gapdh	197
4	90.58	90.58	80.48	72.97	69.07	tr|B5AN23|B5AN23_CAVPO	Gapdh	200
4	0	90.58	75.92	68.84	65.16	tr|A0A286Y3V0|A0A286Y3V0_CAVPO	Gapdh	200
5	89.95	90.1	20.29	15.72	14.25	tr|H0V2C0|H0V2C0_CAVPO	DYNC1H1	56
6	82.31	82.31	68.76	67.87	63.82	tr|H0VKM7|H0VKM7_CAVPO	TUBB4B	145
7	78.65	78.65	38.88	36.39	32.82	tr|H0V5M6|H0V5M6_CAVPO	CLTC	86
7	0	78.65	39.04	36.54	32.96	tr|A0A286X7P2|A0A286X7P2_CAVPO	CLTC	86
8	68.47	68.47	65.73	64.97	64.97	tr|H0VDN8|H0VDN8_CAVPO	PKM	75
9	62.15	62.15	28.21	23.6	20.69	tr|A0A286XTX7|A0A286XTX7_CAVPO	SPTBN1	43
9	0	62.14	28.12	23.73	20.8	tr|A0A286XEJ3|A0A286XEJ3_CAVPO	SPTBN1	43
10	57.38	57.35	24.54	21.82	17.61	tr|H0VIY0|H0VIY0_CAVPO	COL6A3	43
10	0	57.35	24.45	21.74	17.55	tr|A0A286XZP1|A0A286XZP1_CAVPO	COL6A3	43
11	55.02	55.02	70.08	63.78	63.78	tr|A0A286Y0N3|A0A286Y0N3_CAVPO	CKB	132
12	53.83	53.92	66.08	65.63	60.09	tr|H0VMS2|H0VMS2_CAVPO	TUBA1B	107
13	50.91	50.91	75.82	75	68.13	tr|H0W3T8|H0W3T8_CAVPO	ALDOC	91
14	50.26	50.31	52.13	51.46	51.46	tr|H0UVC5|H0UVC5_CAVPO	Vim	74
15	50.15	50.31	44.34	40.11	37.65	tr|H0UXJ8|H0UXJ8_CAVPO	Hsp90aa1	46
16	49.8	50	69.61	67.35	67.35	tr|H0VZD9|H0VZD9_CAVPO	ATP5F1B	83
17	49.52	49.77	60.77	57.69	57.69	tr|A0A286XDK2|A0A286XDK2_CAVPO	HIST2H2AB	159
18	48.34	48.52	19.02	17.06	14.35	tr|H0VQX1|H0VQX1_CAVPO	COL12A1	33
19	48.15	48.27	66.86	62.98	62.98	tr|H0W639|H0W639_CAVPO	DPYSL2	58
20	47.01	47.05	20.58	16.14	15.74	tr|H0VAM7|H0VAM7_CAVPO	CROCC	31
21	46.91	46.93	20.77	18.34	17.69	tr|H0V795|H0V795_CAVPO	MAP1B	48
22	46.85	46.89	49.23	47.37	45.67	tr|H0V2J1|H0V2J1_CAVPO	HSPA8	52
23	46.78	46.83	59.04	57.83	52.71	tr|A0A286XT48|A0A286XT48_CAVPO	LOC100713875	62
23	0	46.59	54.29	53.19	48.48	tr|A0A286XIP7|A0A286XIP7_CAVPO	LOC100713875	62
24	43.68	43.68	42.5	37.71	32.28	tr|A0A286Y009|A0A286Y009_CAVPO	RBP3	42
25	43.05	43.1	89.16	86.35	82.73	tr|H0VB71|H0VB71_CAVPO	CA2	75
26	41.98	42.01	31.62	29.06	23.56	tr|H0VHR6|H0VHR6_CAVPO	ACLY	28
26	0	42.01	31.34	28.79	23.34	tr|A0A286XM82|A0A286XM82_CAVPO	ACLY	28
27	39.27	39.27	55.88	54.2	54.2	tr|A0A286XRU5|A0A286XRU5_CAVPO	PGK1	72
28	39.18	39.2	44.59	37.19	33.02	tr|H0VM26|H0VM26_CAVPO	ATP5F1A	70
29	38.42	38.5	22.26	21.61	20.17	tr|H0VJR7|H0VJR7_CAVPO	AGL	33
29	0	38.5	21.8	21.16	19.76	tr|A0A286X9E0|A0A286X9E0_CAVPO	AGL	33
30	37.39	37.4	34.88	30.72	29.77	tr|H0WCW9|H0WCW9_CAVPO	PYGB	25
31	36.55	36.55	52.09	50.52	46.52	tr|H0W1Z7|H0W1Z7_CAVPO	Hspd1	26
32	0	33.38	21.98	18.72	18.72	tr|H0V6T6|H0V6T6_CAVPO	HK1	23
32	35.18	35.18	24.18	20.81	20.81	tr|A0A286Y4Y7|A0A286Y4Y7_CAVPO	HK1	24
32	0	35.18	23.45	20.17	20.17	tr|A0A286Y453|A0A286Y453_CAVPO	HK1	24
33	34.98	34.98	28.88	28.88	28.11	tr|H0VLW4|H0VLW4_CAVPO	ACO2	27
33	0	34.98	28.85	28.85	28.08	tr|A0A286XB06|A0A286XB06_CAVPO	ACO2	27
34	34.34	34.35	47.49	45.88	43.19	tr|H0VCM3|H0VCM3_CAVPO	GPI	46
35	34.33	34.33	28.23	25.17	25.17	tr|H0VS41|H0VS41_CAVPO	Atp1a3	31
35	0	34.33	27.82	24.81	24.81	tr|H0VH73|H0VH73_CAVPO	Atp1a3	31
36	33.92	59.97	61.52	61.29	59.45	tr|H0V6C7|H0V6C7_CAVPO	ENO2	111
37	32.4	32.4	55.13	55.13	55.13	tr|A0A286Y4N7|A0A286Y4N7_CAVPO	HNRNPA2B1	32
37	0	32.4	50.95	50.95	50.95	tr|A0A286XS96|A0A286XS96_CAVPO	HNRNPA2B1	32
37	0	32.4	53.26	53.26	53.26	tr|A0A286XDN9|A0A286XDN9_CAVPO	HNRNPA2B1	32
38	31.87	31.89	60.24	58.63	57.83	tr|H0VL82|H0VL82_CAVPO	TPI1	50
39	31.86	31.87	41.65	41.33	39.38	tr|H0VLR3|H0VLR3_CAVPO	ATP6V1A	36
40	0	29.78	35.6	33.57	31.55	tr|H0VSR9|H0VSR9_CAVPO	HNRNPM	23
40	0	29.78	37.52	35.59	33.66	tr|A0A286Y375|A0A286Y375_CAVPO	HNRNPM	27
40	31.79	31.83	39.45	37.53	35.62	tr|A0A286Y2R3|A0A286Y2R3_CAVPO	HNRNPM	28
40	0	31.83	42.35	40.29	38.24	tr|A0A286XTQ9|A0A286XTQ9_CAVPO	HNRNPM	28
41	31.65	31.71	30.81	29.96	23.44	tr|H0UZR6|H0UZR6_CAVPO	UBA1	34
41	0	31.58	31.15	30.27	24.22	tr|A0A286XZ52|A0A286XZ52_CAVPO	UBA1	34
42	31.53	31.6	52.04	48.92	43.88	tr|H0UX23|H0UX23_CAVPO	Ckmt1a	40
43	31.34	31.4	65.88	65.88	65.88	tr|A0A286XVS2|A0A286XVS2_CAVPO	Ywhae	25
44	0	28.83	37.31	37.15	28.69	tr|A0A286XMJ3|A0A286XMJ3_CAVPO	STXBP1	30
44	30.83	30.87	40.75	40.58	31.92	tr|H0V1C3|H0V1C3_CAVPO	STXBP1	31
44	0	30.87	40.4	40.24	31.65	tr|A0A286XR64|A0A286XR64_CAVPO	STXBP1	31
45	30.15	30.17	30.77	29.62	27.69	tr|H0VC58|H0VC58_CAVPO	PFKM	23
46	29.62	29.64	60.09	60.09	56.42	tr|Q91Y83|Q91Y83_CAVPO	Gstm2	42
47	29.2	29.21	44.08	36.39	36.39	tr|H0VG84|H0VG84_CAVPO	MDH2	35
48	28.81	28.86	38.85	38.85	38.85	tr|A0A286XHI9|A0A286XHI9_CAVPO	TCP1	19
48	0	28.86	38.85	38.85	38.85	tr|A0A286XF98|A0A286XF98_CAVPO	TCP1	19
48	0	28.86	38.85	38.85	38.85	tr|A0A286X8Q1|A0A286X8Q1_CAVPO	TCP1	19
49	28.57	33.7	38.17	34.35	28.7	tr|H0VLM3|H0VLM3_CAVPO	Hspa5	23
50	28.29	28.33	41.89	37.16	37.16	tr|H0UT42|H0UT42_CAVPO	TKT	22
51	28.13	28.2	38.58	37.2	28.34	tr|H0VKG1|H0VKG1_CAVPO	VCP	19
51	0	28.2	38.34	36.97	28.16	tr|A0A286Y676|A0A286Y676_CAVPO	VCP	19
52	27.99	33.19	40.09	38.07	34.32	tr|H0WBX1|H0WBX1_CAVPO	LOC100717205	34
53	27.71	27.74	29.36	27.13	20.58	tr|H0VC90|H0VC90_CAVPO	Hsp90b1	17
53	0	27.74	27.76	25.65	19.45	tr|A0A286XR93|A0A286XR93_CAVPO	Hsp90b1	17
54	27.6	27.64	58.92	58.92	52.23	tr|H0W2M4|H0W2M4_CAVPO	CRYM	33
55	26.99	27.06	51.01	46.64	39.93	tr|H0VE35|H0VE35_CAVPO	SLC25A5	24
56	26.83	28.87	31.19	29.55	23.36	tr|H0UW67|H0UW67_CAVPO	PFKP	23
56	0	28.87	31.19	29.55	23.36	tr|A0A286XJ31|A0A286XJ31_CAVPO	PFKP	23
57	0	24.72	28.29	26.3	22.33	tr|A0A286XZ02|A0A286XZ02_CAVPO	NPEPPS	16
57	26.82	26.93	27.94	26.08	22.35	tr|H0V823|H0V823_CAVPO	NPEPPS	17
58	26.6	26.61	63.39	63.39	59.45	tr|A0A286XRJ7|A0A286XRJ7_CAVPO	PGAM1	48
59	26.42	26.5	59.47	57.07	49.87	tr|A0A286XYY5|A0A286XYY5_CAVPO	ACTG1	58
59	0	26.5	59.47	57.07	49.87	sp|Q71FK5|ACTB_CAVPO	ACTB	58
60	26.33	26.38	15.56	14.38	13.33	tr|H0VTB2|H0VTB2_CAVPO	TOP2B	17
60	0	26.38	15.55	14.37	13.32	tr|A0A286Y1F3|A0A286Y1F3_CAVPO	TOP2B	17
61	26.17	26.21	66.99	66.99	61.17	tr|H0W865|H0W865_CAVPO	HIST4H4	30
62	25.46	25.53	22.09	17.21	15.58	tr|H0UXF3|H0UXF3_CAVPO	PDE6A	14
63	25.16	25.19	44.81	44.81	37.77	tr|H0UWY1|H0UWY1_CAVPO	ATP6V1B2	26
64	24.66	24.67	18.46	18.13	18.13	tr|H0UX20|H0UX20_CAVPO	CAND1	17
65	24.59	24.65	14.47	9.842	8.577	tr|H0V7C5|H0V7C5_CAVPO	TLN2	15
65	0	24.65	15.35	10.44	9.099	tr|A0A286XN50|A0A286XN50_CAVPO	TLN2	15
65	0	24.65	14.63	9.952	8.673	tr|A0A286XIN7|A0A286XIN7_CAVPO	TLN2	15
65	0	24.65	14.4	9.795	8.537	tr|A0A286XDN7|A0A286XDN7_CAVPO	TLN2	15
66	24.31	26.94	49.7	49.1	47.6	tr|A0A286XQT7|A0A286XQT7_CAVPO	LDHB	28
67	24.27	24.29	22.78	21.51	19.6	tr|H0UWB3|H0UWB3_CAVPO	GUCY2D	18
68	24.14	24.2	12.16	9.55	7.966	tr|H0VGR9|H0VGR9_CAVPO	PRPF8	15
69	24.06	24.11	43.26	38.37	36.05	tr|A0A286Y4Y3|A0A286Y4Y3_CAVPO	GOT2	24
70	24.04	24.08	11.46	8.972	8.34	tr|H0UY83|H0UY83_CAVPO	FASN	15
71	23.85	23.9	37.94	30.65	30.65	tr|A0A286XZI0|A0A286XZI0_CAVPO	CCT2	16
71	0	22.69	37.32	30.15	30.15	tr|H0VMF2|H0VMF2_CAVPO	CCT2	16
72	23.63	23.68	35.92	31.37	28.15	tr|A0A286XGB6|A0A286XGB6_CAVPO	GLUL	57
73	22.72	24.97	32.15	29.35	24.63	tr|H0UYD9|H0UYD9_CAVPO	HSPA9	21
74	22.59	22.62	35.52	30.52	23.79	tr|H0VZZ5|H0VZZ5_CAVPO	PGM1	21
75	22.56	22.59	41.4	34.62	32.45	tr|H0VCS7|H0VCS7_CAVPO	GOT1	25
76	22.39	22.4	39.92	35.53	33.53	tr|A0A286XMJ1|A0A286XMJ1_CAVPO	LOC100733423	12
77	22.34	22.35	23.96	17.25	15.05	tr|A0A286XMX5|A0A286XMX5_CAVPO	DNM1	13
77	0	22.35	24.32	17.51	15.28	tr|A0A286XF88|A0A286XF88_CAVPO	DNM1	13
77	0	22.35	23.96	17.25	15.05	tr|A0A286XEM5|A0A286XEM5_CAVPO	DNM1	13
77	0	22.35	23.96	17.25	15.05	tr|A0A286XGJ3|A0A286XGJ3_CAVPO	DNM1	13
78	22.05	22.06	43.71	43.71	43.71	tr|H0V8C7|H0V8C7_CAVPO	UQCRC2	16
79	22.02	22.04	29.26	26.24	26.24	tr|H0V5Q8|H0V5Q8_CAVPO	NDUFS1	21
80	21.8	21.83	14.97	13.28	12.55	tr|H0UWT8|H0UWT8_CAVPO	Cadps	12
80	0	21.83	16.57	15	14.17	tr|A0A286XQ92|A0A286XQ92_CAVPO	Cadps	12
80	0	21.83	14.74	13.34	12.6	tr|A0A286X8A3|A0A286X8A3_CAVPO	Cadps	12
81	21.76	28.03	30.45	25.84	22.61	tr|H0V733|H0V733_CAVPO	PYGL	14
82	21.38	27.55	35.15	30.49	27.7	tr|H0WBB5|H0WBB5_CAVPO	PFKL	26
83	21.15	21.17	43.18	42.06	34.45	tr|A0A286XS00|A0A286XS00_CAVPO	GDI1	15
84	21.14	21.22	26.36	14.51	14.51	tr|H0VIB5|H0VIB5_CAVPO	AP2A2	16
85	20.92	20.97	14.27	11.41	8.943	tr|H0VTF1|H0VTF1_CAVPO	ABCA4	13
86	20.88	20.98	14.19	11.33	8.146	tr|H0V8J7|H0V8J7_CAVPO	SNRNP200	15
87	20.75	20.78	30.97	26.57	24.57	tr|H0VSZ2|H0VSZ2_CAVPO	DNM1L	12
87	0	20.78	32.58	27.95	25.84	tr|A0A286XXB1|A0A286XXB1_CAVPO	DNM1L	12
87	0	20.78	31.52	27.04	25	tr|A0A286XE53|A0A286XE53_CAVPO	DNM1L	12
88	20.67	20.69	21.77	20	19.46	tr|H0VEI7|H0VEI7_CAVPO	Nsf	16
88	0	20.69	21.39	19.65	19.12	tr|A0A286XMP6|A0A286XMP6_CAVPO	Nsf	16
89	20.58	20.6	39.14	36.86	34.29	tr|A9LS49|A9LS49_CAVPO	Gnat1	23
90	20.49	20.5	22.58	21.47	18.16	tr|H0VTY8|H0VTY8_CAVPO	EEF2	15
91	20.44	20.47	25.59	22.18	21	tr|H0V6P1|H0V6P1_CAVPO	HADHA	14
92	20.23	20.23	30.09	27.52	27.34	tr|A0A286XU15|A0A286XU15_CAVPO	CCT3	15
93	20.1	20.16	22.94	18.99	17.45	tr|A0A286XH11|A0A286XH11_CAVPO	ACTN4	14
94	20.08	20.12	11.89	10.71	8.112	tr|H0UTQ3|H0UTQ3_CAVPO	MYH9	10
95	19.97	20	27.83	23.33	19.57	tr|H0VMZ8|H0VMZ8_CAVPO	SYN1	10
95	0	20	29.49	24.73	20.74	tr|A0A286XE06|A0A286XE06_CAVPO	SYN1	10
95	0	19.35	25.74	20.93	20.93	tr|A0A286XJ37|A0A286XJ37_CAVPO	SYN1	10
96	0	17.86	17.53	17.53	14.43	tr|H0V830|H0V830_CAVPO	KPNB1	15
96	19.87	19.95	19.41	19.41	16.32	tr|A0A286XL74|A0A286XL74_CAVPO	KPNB1	19
97	19.85	19.89	20.43	20.43	20.43	tr|A0A286Y3B4|A0A286Y3B4_CAVPO	CCT8	11
97	0	19.89	20.62	20.62	20.62	tr|A0A286XKC7|A0A286XKC7_CAVPO	CCT8	11
98	19.75	19.94	24.77	24.77	24.53	tr|H0UYB6|H0UYB6_CAVPO	DDX39B	15
99	19.72	19.77	25.15	24.36	24.36	tr|H0VBS1|H0VBS1_CAVPO	PDIA3	12
100	0	19.56	29.85	29.85	25.56	tr|H0V7E1|H0V7E1_CAVPO	IMPDH1	12
100	19.63	19.67	36.81	36.81	32.11	tr|A0A286XIU1|A0A286XIU1_CAVPO	IMPDH1	13
100	0	19.67	35.02	35.02	30.54	tr|A0A286XD59|A0A286XD59_CAVPO	IMPDH1	13
101	19.43	19.46	36.91	36.7	34.12	tr|H0VS46|H0VS46_CAVPO	CS	15
102	19.43	19.46	12.32	10.7	9.368	tr|A0A286X7T8|A0A286X7T8_CAVPO	NUMA1	11
102	0	19.42	11.71	10.63	9.306	tr|H0VDA8|H0VDA8_CAVPO	NUMA1	11
103	0	24.99	47.72	43.33	36.32	tr|A0A286XIA6|A0A286XIA6_CAVPO	DPYSL3	22
103	19.35	27.07	41.52	37.87	32.02	tr|H0VBB2|H0VBB2_CAVPO	DPYSL3	23
104	19.21	19.26	15.84	15.7	15.7	tr|H0V4S0|H0V4S0_CAVPO	KHSRP	15
105	19.19	19.24	45.45	40.35	40.35	tr|H0W9I8|H0W9I8_CAVPO	LOC100726107	38
105	0	19.24	44.37	39.39	39.39	tr|H0V2B3|H0V2B3_CAVPO	Eef1a1	38
106	19.15	19.2	41.27	26.98	26.19	tr|A0A286XMB9|A0A286XMB9_CAVPO	LOC106027457	78
106	0	19.2	41.6	27.2	26.4	tr|A0A286XLS1|A0A286XLS1_CAVPO	LOC100733033	78
106	0	19.2	41.27	26.98	26.19	tr|A0A286XJQ3|A0A286XJQ3_CAVPO	LOC100713990	78
106	0	19.2	41.27	26.98	26.19	tr|A0A286XGW6|A0A286XGW6_CAVPO	HIST2H2BF	78
107	18.87	18.96	63.41	63.41	63.41	tr|H0VXN4|H0VXN4_CAVPO	Ppia	46
108	18.5	20.64	36.85	36.85	35.06	tr|H0VS82|H0VS82_CAVPO	DPYSL4	15
108	0	20.64	36.01	36.01	34.27	tr|A0A286X7W4|A0A286X7W4_CAVPO	DPYSL4	15
109	18.46	81.44	71.01	68.76	64.72	tr|A0A286XZ85|A0A286XZ85_CAVPO	TUBB2B	140
110	18.43	18.63	26.22	26.22	25	tr|H0UUD0|H0UUD0_CAVPO	SLC2A1	20
111	18.37	18.4	36.09	25.15	22.93	tr|H0VN69|H0VN69_CAVPO	SLC25A13	16
111	0	18.4	35.99	25.07	22.86	tr|A0A286XNQ1|A0A286XNQ1_CAVPO	SLC25A13	16
112	18.31	18.33	20.39	19.41	19.24	tr|Q6WDN9|Q6WDN9_CAVPO	Alb	11
113	18.21	33.1	52.02	45.01	36.93	tr|H0UTZ2|H0UTZ2_CAVPO	H2AFY	36
113	0	32.92	44.29	37.23	37.23	tr|A0A286Y2D8|A0A286Y2D8_CAVPO	H2AFY	36
114	18.17	18.23	23.82	22.6	22.6	tr|A0A286Y3Z5|A0A286Y3Z5_CAVPO	CTBP2	16
115	18.04	18.04	53.36	45.64	35.91	tr|H0UUD5|H0UUD5_CAVPO	ISOC1	11
116	17.96	18.08	23.87	19.66	19.66	tr|H0VGF4|H0VGF4_CAVPO	Ap2b1	26
116	0	18.08	24.23	19.96	19.96	tr|A0A286XBQ1|A0A286XBQ1_CAVPO	Ap2b1	26
117	17.83	18.03	21.55	21.55	21.17	tr|H0W6W1|H0W6W1_CAVPO	G6PD	13
118	17.77	17.87	17.01	15.91	15.91	tr|A0A286XLB5|A0A286XLB5_CAVPO	DDX17	17
119	17.56	17.57	31.46	23.75	23.75	tr|H0VNL4|H0VNL4_CAVPO	LMNB1	15
119	0	17.57	30.44	22.98	22.98	tr|A0A286Y2L8|A0A286Y2L8_CAVPO	LMNB1	15
120	17.51	17.56	16.99	16.5	13.16	tr|H0VD65|H0VD65_CAVPO	CNTN1	10
121	17.15	17.52	36.18	28.01	22.82	tr|H0UXQ5|H0UXQ5_CAVPO	CCT4	14
122	16.73	19.08	12.77	9.929	8.815	tr|A0A286XL04|A0A286XL04_CAVPO	MYH10	10
122	0	19.07	12.5	9.959	8.841	tr|H0V2D1|H0V2D1_CAVPO	MYH10	10
123	16.66	16.71	54.03	49.85	46.87	tr|H0VHL7|H0VHL7_CAVPO	MDH1	16
123	0	16.71	54.19	50	47.01	tr|A0A286XYN2|A0A286XYN2_CAVPO	MDH1	16
124	16.58	16.62	23.97	21.97	18.86	tr|H0V7T7|H0V7T7_CAVPO	HYOU1	12
125	16.37	16.38	34.45	30.62	30.62	tr|H0W5L8|H0W5L8_CAVPO	SERPINH1	9
126	0	27.78	61.26	54.05	46.4	tr|H0VAX0|H0VAX0_CAVPO	GSTM1	34
126	16.33	29.12	64.06	56.68	52.07	sp|P16413|GSTMU_CAVPO	GSTM1	36
127	16.28	19.28	47.6	47.6	41.59	tr|H0VA39|H0VA39_CAVPO	Aldoa	52
127	0	19.28	54.4	54.4	47.53	tr|A0A286Y5K0|A0A286Y5K0_CAVPO	Aldoa	52
128	16.24	16.28	17.56	14.97	11.61	tr|H0UZ89|H0UZ89_CAVPO	ATP2A2	10
128	0	16.28	17.56	14.97	11.61	tr|A0A286XFU8|A0A286XFU8_CAVPO	ATP2A2	10
128	0	16.28	18.36	15.65	12.14	tr|A0A286XD73|A0A286XD73_CAVPO	ATP2A2	10
129	16.08	16.08	18.87	15.23	14.35	tr|H0VUZ3|H0VUZ3_CAVPO	CTNNA2	10
130	16.03	16.03	17.78	15.52	15.52	tr|H0V335|H0V335_CAVPO	EPB41L3	10
130	0	16.03	17.59	15.35	15.35	tr|A0A286XG05|A0A286XG05_CAVPO	EPB41L3	10
131	15.96	15.96	41.96	41.96	41.96	tr|A0A286Y2Y5|A0A286Y2Y5_CAVPO	PRDX6	11
132	15.92	15.95	25.43	23.54	16.75	tr|A0A286Y1C2|A0A286Y1C2_CAVPO	HNRNPR	9
133	15.88	16.87	11.66	7.634	6.531	tr|H0W0A9|H0W0A9_CAVPO	SPTB	11
134	15.82	15.86	22.85	21.88	17.83	tr|A0A286XTM8|A0A286XTM8_CAVPO	Lmnb2	17
135	15.81	17.7	24.48	24.48	24.48	tr|H0V927|H0V927_CAVPO	CCT6A	12
136	15.78	15.81	15.16	14.32	11.72	tr|H0VEF4|H0VEF4_CAVPO	SF3B1	9
136	0	15.81	15.3	14.45	11.82	tr|A0A286XGH7|A0A286XGH7_CAVPO	SF3B1	9
137	0	14.07	12.09	11.39	10.68	tr|H0VSJ5|H0VSJ5_CAVPO	SLC12A5	11
137	15.76	15.79	13.71	12.92	12.21	tr|A0A286XCD0|A0A286XCD0_CAVPO	SLC12A5	12
138	15.64	17.73	21.28	21.28	18.53	tr|H0W9M5|H0W9M5_CAVPO	NEFL	13
139	15.57	15.66	52.6	48.79	44.29	tr|H0VQ28|H0VQ28_CAVPO	PPA1	8
140	15.55	15.62	35.49	26.06	22.92	tr|H0UXK6|H0UXK6_CAVPO	CCT5	21
141	15.52	15.55	46.7	46.7	37.74	tr|H0VEL1|H0VEL1_CAVPO	GSTM3	11
141	0	15.55	44	44	35.56	tr|A0A286XF83|A0A286XF83_CAVPO	GSTM3	11
142	15.17	15.2	46.67	46.67	41.43	tr|H0W9D3|H0W9D3_CAVPO	GSTP1	14
143	14.9	14.91	42.95	40.06	40.06	tr|A0A286Y3H7|A0A286Y3H7_CAVPO	PDXK	12
144	14.86	14.89	30.32	26.6	24.47	tr|H0VNV0|H0VNV0_CAVPO	GRK1	22
145	14.76	20.16	16.47	14.5	13.2	tr|A0A286XND5|A0A286XND5_CAVPO	HKDC1	12
146	14.75	14.79	35.03	30.89	24.86	tr|H0V1M7|H0V1M7_CAVPO	PTBP2	9
147	14.74	14.76	17.91	15.75	14.42	tr|H0VJ49|H0VJ49_CAVPO	ATP6V0A1	12
148	0	12.69	23	18.47	18.47	tr|H0VH80|H0VH80_CAVPO	MYEF2	8
148	14.74	14.76	37.56	31.57	26.73	tr|A0A286X8F9|A0A286X8F9_CAVPO	MYEF2	9
149	14.73	14.79	46.13	40.96	29.89	tr|H0VGS0|H0VGS0_CAVPO	CALB2	9
150	0	12.64	14.13	13.25	10.6	tr|A0A286XRD3|A0A286XRD3_CAVPO	OGDH	9
150	0	12.64	13.93	13.06	10.44	tr|A0A286XCR4|A0A286XCR4_CAVPO	OGDH	9
150	14.72	14.8	16.86	15.99	13.39	tr|H0V0P6|H0V0P6_CAVPO	OGDH	10
150	0	14.8	17.11	16.23	13.59	tr|A0A286Y4G8|A0A286Y4G8_CAVPO	OGDH	10
151	14.52	14.53	18	16.57	12.57	tr|A0A286XHH4|A0A286XHH4_CAVPO	Rtn4	11
151	0	14.53	18.92	17.42	13.21	tr|A0A286XFQ0|A0A286XFQ0_CAVPO	Rtn4	11
152	14.5	14.52	34.74	26.95	22.95	tr|H0V3G6|H0V3G6_CAVPO	CNDP2	12
153	14.41	14.46	34.81	32.25	20.99	tr|H0VAL1|H0VAL1_CAVPO	Hnrnpl	15
154	14.38	14.39	42.86	41.47	41.01	tr|H0VZ77|H0VZ77_CAVPO	PRDX5	11
155	14.26	14.35	31.75	31.75	28.91	tr|H0UXN2|H0UXN2_CAVPO	SYT1	13
156	14.24	14.26	56.99	53.31	45.96	tr|H0W405|H0W405_CAVPO	Vdac1	11
156	0	14.26	54.77	51.24	44.17	tr|A0A286XTG3|A0A286XTG3_CAVPO	Vdac1	11
157	0	12.19	19.76	19.76	16.98	tr|H0VLR8|H0VLR8_CAVPO	ME2	6
157	14.24	14.25	23.8	23.8	21.06	tr|A0A286XWT7|A0A286XWT7_CAVPO	ME2	7
158	14.2	14.25	23.81	21.52	20.63	tr|H0VCN9|H0VCN9_CAVPO	LOC100734047	17
159	14.19	14.2	15.75	11.53	11.15	tr|A0A286X9Z6|A0A286X9Z6_CAVPO	Ipo5	9
159	0	14.15	13.88	11.31	10.94	tr|H0V416|H0V416_CAVPO	Ipo5	9
160	14.18	14.19	34.17	29.65	25.63	tr|H0VQC2|H0VQC2_CAVPO	PRDX1	11
161	14.09	14.09	16.29	14.62	14.62	tr|H0UWU9|H0UWU9_CAVPO	SNAP91	13
161	0	14.09	16.92	15.18	15.18	tr|A0A286XJC4|A0A286XJC4_CAVPO	SNAP91	13
161	0	14.09	24.87	22.32	22.32	tr|A0A286XIR6|A0A286XIR6_CAVPO	SNAP91	13
161	0	14.09	17.32	15.54	15.54	tr|A0A286XGG9|A0A286XGG9_CAVPO	SNAP91	13
162	14.04	14.1	18.76	17.54	12.42	tr|H0V2D0|H0V2D0_CAVPO	HSPA4	9
163	14.04	14.05	36.77	32.03	32.03	tr|H0V8F0|H0V8F0_CAVPO	PDHB	11
164	0	12.03	60.31	57.73	57.73	tr|H0UYK2|H0UYK2_CAVPO	CALM1	15
164	13.99	14.03	83.89	83.89	83.89	tr|B2ZPE9|B2ZPE9_CAVPO	CALM2	16
165	13.98	14.06	38.54	38.54	38.54	tr|A0A286Y5A4|A0A286Y5A4_CAVPO	PNP	9
166	13.97	14.05	20.83	15.04	15.04	tr|H0VUK3|H0VUK3_CAVPO	MPP2	10
166	0	14.05	20.21	14.59	14.59	tr|A0A286XY04|A0A286XY04_CAVPO	MPP2	10
167	0	11.9	23.33	20	20	tr|A0A286XR91|A0A286XR91_CAVPO	LMNA	8
167	13.93	13.98	20.99	17.79	17.79	tr|H0VYG3|H0VYG3_CAVPO	LMNA	10
168	13.9	13.97	14.5	14.5	14.33	tr|H0V0G1|H0V0G1_CAVPO	CANX	8
169	13.89	13.95	26.03	22.93	20.66	tr|H0V3H0|H0V3H0_CAVPO	SHMT1	8
170	13.81	13.87	25.67	21.57	18	tr|H0VM96|H0VM96_CAVPO	ATIC	8
171	13.79	18.26	40.82	38.34	33.09	tr|A0A286XFC0|A0A286XFC0_CAVPO	CRMP1	27
171	0	18.21	45.99	45.82	39.55	tr|H0VF18|H0VF18_CAVPO	CRMP1	27
172	13.71	13.92	11.49	7.285	4.425	tr|H0VB36|H0VB36_CAVPO	MYO5A	9
172	0	13.92	11.5	7.289	4.428	tr|A0A286XPB2|A0A286XPB2_CAVPO	MYO5A	9
172	0	13.92	11.48	7.278	4.42	tr|A0A286XJ27|A0A286XJ27_CAVPO	MYO5A	9
172	0	13.92	11.35	7.192	4.369	tr|A0A286XGP8|A0A286XGP8_CAVPO	MYO5A	9
172	0	12.65	11.49	7.285	4.425	tr|A0A286Y349|A0A286Y349_CAVPO	MYO5A	9
173	13.71	13.85	19.09	18.46	18.46	tr|H0W9B7|H0W9B7_CAVPO	LONP1	8
173	0	13.85	18.05	17.45	17.45	tr|A0A286XYZ1|A0A286XYZ1_CAVPO	LONP1	8
174	13.69	13.78	24.26	21.6	15.29	tr|H0UVA7|H0UVA7_CAVPO	NCL	8
175	13.54	15.75	23.67	21.22	14.93	tr|H0V545|H0V545_CAVPO	AP1B1	15
175	0	15.75	23.49	21.06	14.81	tr|A0A286XU78|A0A286XU78_CAVPO	AP1B1	15
176	13.52	13.55	17.26	17.06	17.06	tr|H0VLR4|H0VLR4_CAVPO	MECP2	8
177	13.51	14.68	13.05	8.569	7.547	tr|H0VSS2|H0VSS2_CAVPO	EIF3A	8
177	0	14.68	12.18	7.997	7.043	tr|A0A286XC28|A0A286XC28_CAVPO	EIF3A	8
178	13.43	13.52	27.57	27.57	24.29	tr|H0VS89|H0VS89_CAVPO	SUCLA2	9
179	13.4	15.72	30.6	26.4	26	tr|H0V286|H0V286_CAVPO	INA	11
180	13.38	13.41	21.8	21.56	21.56	tr|H0VFF3|H0VFF3_CAVPO	PSMD11	8
181	13.25	13.29	10.66	8.934	8.934	tr|H0VTK1|H0VTK1_CAVPO	ATP2B1	9
181	0	13.29	10.41	8.727	8.727	tr|A0A286XBQ7|A0A286XBQ7_CAVPO	ATP2B1	9
182	13.25	13.29	44.66	44.66	39.32	tr|A0A286XYW4|A0A286XYW4_CAVPO	RAB18	8
183	13.23	13.26	18.99	16.6	16.6	tr|H0VLA9|H0VLA9_CAVPO	IMMT	15
183	0	13.26	21.15	18.49	18.49	tr|A0A286Y1J9|A0A286Y1J9_CAVPO	IMMT	15
183	0	13.26	20.25	17.71	17.71	tr|A0A286XJP8|A0A286XJP8_CAVPO	IMMT	15
184	13.17	13.28	17.83	16.88	15.7	tr|H0VQ72|H0VQ72_CAVPO	Matr3	20
185	13.11	13.27	4.351	2.731	1.537	tr|H0VH85|H0VH85_CAVPO	MACF1	8
185	0	13.23	5.149	3.713	2.09	tr|A0A286XZJ1|A0A286XZJ1_CAVPO	MACF1	8
186	13.1	13.16	14.76	13.89	13.89	tr|H0V9B7|H0V9B7_CAVPO	MSN	8
186	0	13.16	14.73	13.86	13.86	tr|A0A286Y111|A0A286Y111_CAVPO	MSN	8
187	13.08	13.2	21.36	18.6	8.408	tr|H0VTU7|H0VTU7_CAVPO	PARP1	17
188	13.08	13.15	67.82	62.38	44.55	tr|A0A286XG28|A0A286XG28_CAVPO	RCVRN	12
189	13.06	15.21	7.616	5.729	4.871	tr|H0W917|H0W917_CAVPO	MAP1A	10
190	13.06	13.11	30.91	30.91	30.91	tr|H0VF29|H0VF29_CAVPO	RLBP1	17
191	13	17.12	14.4	12.18	9.368	tr|H0W2R8|H0W2R8_CAVPO	PDE6B	9
192	12.97	29.34	20.8	19.82	19.82	tr|B3SI06|B3SI06_CAVPO	atp1a1	24
192	0	29.34	20.32	19.37	19.37	tr|A0A286XK64|A0A286XK64_CAVPO	Atp1a1	24
193	12.92	12.96	30.71	26.77	25.79	tr|A0A286XB45|A0A286XB45_CAVPO	FH	8
194	12.85	12.96	10.83	9.261	7.618	tr|H0VQH0|H0VQH0_CAVPO	MYBBP1A	7
195	12.83	12.86	22.8	19.87	19.87	tr|H0UWA3|H0UWA3_CAVPO	Hnrnpc	8
196	12.65	13.1	7.414	5.733	4.138	tr|H0WA32|H0WA32_CAVPO	TPR	7
197	12.65	12.97	14.97	12.07	10.84	tr|H0VPE3|H0VPE3_CAVPO	ILF3	11
197	0	12.97	18.74	15.1	13.57	tr|A0A286XYL4|A0A286XYL4_CAVPO	ILF3	11
198	12.63	12.66	11.45	9.695	7.252	tr|H0VR32|H0VR32_CAVPO	RTCB	7
199	0	12.7	17.67	13.66	13.66	tr|H0VLB8|H0VLB8_CAVPO	CDH2	7
199	0	12.7	17.03	13.17	13.17	tr|A0A286Y306|A0A286Y306_CAVPO	CDH2	7
199	12.59	13.04	17.22	13.47	13.47	tr|A0A286XNV6|A0A286XNV6_CAVPO	CDH2	9
200	0	11.19	26.24	26.24	19.89	tr|A0A286XRY6|A0A286XRY6_CAVPO	Eif4a2	6
200	12.58	13.26	26.78	26.78	20.88	tr|A0A286XUP2|A0A286XUP2_CAVPO	Eif4a2	7
201	12.56	13.28	21.82	17.27	12.83	tr|H0V8F4|H0V8F4_CAVPO	HSPA4L	13
202	12.55	12.57	20.56	17.27	14.84	tr|H0VK81|H0VK81_CAVPO	HNRNPU	17
203	12.53	12.56	42.79	42.79	37.81	tr|A0A286XKB9|A0A286XKB9_CAVPO	RAB1B	8
203	0	12.49	37.62	37.62	37.62	tr|H0VS12|H0VS12_CAVPO	RAB1B	8
203	0	12.08	37.55	37.55	33.19	tr|A0A286XQK8|A0A286XQK8_CAVPO	RAB1B	8
204	12.5	12.64	30.32	25.23	18.75	tr|H0VRQ8|H0VRQ8_CAVPO	AHCY	9
205	12.48	14.84	31.45	23.74	19.58	tr|H0UXA8|H0UXA8_CAVPO	TALDO1	11
206	12.48	12.57	41.2	39.87	32.23	tr|H0VYZ5|H0VYZ5_CAVPO	CYB5R3	12
207	0	12.49	37.34	29.46	29.46	tr|H0VGH4|H0VGH4_CAVPO	Nono	12
207	12.43	12.49	37.74	29.77	29.77	tr|H0W1X5|H0W1X5_CAVPO	4 SV	13
208	12.38	12.49	26.5	25.07	24.79	tr|H0VX59|H0VX59_CAVPO	ROM1	9
209	12.35	12.43	23.15	21.7	16.09	tr|B5AYU5|B5AYU5_CAVPO	Coch	8
209	0	12.43	23.27	21.82	16.18	tr|A0A2C9F1F1|A0A2C9F1F1_CAVPO	Coch	8
209	0	12.43	23.27	21.82	16.18	sp|P84552|COCH_CAVPO	COCH	8
210	0	12.39	28.93	23.37	21.07	tr|H0W3J6|H0W3J6_CAVPO	PTBP1	9
210	12.34	14.41	29.94	24.48	22.22	tr|A0A286XTL4|A0A286XTL4_CAVPO	PTBP1	11
210	0	14.41	28.55	23.34	21.18	tr|A0A286XA15|A0A286XA15_CAVPO	PTBP1	11
211	12.31	12.43	38.86	38.86	38.86	tr|H0V816|H0V816_CAVPO	PRXL2A	8
212	12.3	12.36	16.76	15.19	15.19	tr|H0V1M9|H0V1M9_CAVPO	ACO1	8
213	0	12.3	59.8	59.8	58.82	tr|A0A286XRL0|A0A286XRL0_CAVPO	H2AFV	15
213	12.28	14.32	54.69	54.69	53.91	tr|H0W952|H0W952_CAVPO	3 SV	17
213	0	14.32	54.26	54.26	53.49	tr|H0UUP0|H0UUP0_CAVPO	H2AFV	17
213	0	14.32	54.69	54.69	53.91	tr|A0A286XNT3|A0A286XNT3_CAVPO	H2AFV	17
214	0	10.26	14.21	9.149	7.143	tr|A0A286Y4R5|A0A286Y4R5_CAVPO	Dctn1	7
214	0	10.26	14.29	9.201	7.183	tr|A0A286Y2V0|A0A286Y2V0_CAVPO	Dctn1	7
214	0	10.25	14.62	9.982	7.793	tr|A0A286Y150|A0A286Y150_CAVPO	Dctn1	7
214	12.27	12.29	15.46	10.54	8.587	tr|H0VM20|H0VM20_CAVPO	Dctn1	8
215	12.24	12.39	30.11	30.11	24.04	tr|H0VHQ8|H0VHQ8_CAVPO	PDIA6	12
216	0	10.19	27.77	24.95	17.79	tr|A0A286XNF7|A0A286XNF7_CAVPO	U2AF2	6
216	12.18	12.21	27.58	24.84	17.89	tr|H0UWJ4|H0UWJ4_CAVPO	U2AF2	7
217	12.12	12.26	40.77	29.49	26.92	tr|H0V6E6|H0V6E6_CAVPO	ILF2	8
218	12.09	12.1	30.41	22.52	22.52	tr|A0A286XNL5|A0A286XNL5_CAVPO	PACSIN1	6
219	12.06	12.06	32.91	31.9	25.82	tr|H0UVQ5|H0UVQ5_CAVPO	PRKAR2A	11
219	0	12.06	34.85	33.78	27.35	tr|A0A286XFS6|A0A286XFS6_CAVPO	PRKAR2A	11
220	12.05	12.05	34.64	30.48	30.48	tr|H0W4K9|H0W4K9_CAVPO	SCLY	10
221	12.03	12.03	22.92	19.37	17.5	tr|H0V2S5|H0V2S5_CAVPO	UQCRC1	14
222	12.01	12.03	32.82	29.73	29.73	tr|A0A286XUC5|A0A286XUC5_CAVPO	Pgls	9
223	12	12	44.14	44.14	44.14	tr|H0V4H8|H0V4H8_CAVPO	4 SV	7
224	0	12.05	51.38	47.51	43.09	tr|A0A286XI99|A0A286XI99_CAVPO	ARF3	9
224	11.98	12.05	57.46	53.59	53.59	tr|A0A286XSP4|A0A286XSP4_CAVPO	ARF1	10
225	11.98	12.02	14.51	11.64	11.64	tr|H0VM53|H0VM53_CAVPO	Acsl6	6
226	11.96	12	15.99	15.99	15.99	tr|H0WCN4|H0WCN4_CAVPO	IGSF8	10
227	11.89	13.96	48.48	48.48	31.31	tr|H0W316|H0W316_CAVPO	PRDX2	14
228	11.89	11.95	13.39	11.43	9.578	tr|H0VH65|H0VH65_CAVPO	EFTUD2	8
228	0	11.95	13.37	11.42	9.568	tr|A0A286XKS1|A0A286XKS1_CAVPO	EFTUD2	8
229	11.87	11.94	16.65	13.39	13.39	tr|H0VL76|H0VL76_CAVPO	USP5	6
230	11.82	11.96	25.95	21.44	21.44	tr|H0VN31|H0VN31_CAVPO	SLC3A2	10
230	0	11.96	27.85	23.02	23.02	tr|A0A286XLM3|A0A286XLM3_CAVPO	SLC3A2	10
231	11.79	13.56	36.74	36.74	36.74	tr|H0V742|H0V742_CAVPO	NDUFS3	8
232	11.75	13.89	16.27	14.91	14.91	tr|H0VP03|H0VP03_CAVPO	Ddx3x	8
233	0	9.66	9.579	5.452	4.751	tr|H0V943|H0V943_CAVPO	MYO6	5
233	0	9.66	9.505	5.41	4.714	tr|A0A286XH19|A0A286XH19_CAVPO	MYO6	5
233	11.71	11.8	10.89	6.77	6.07	tr|A0A286XHJ1|A0A286XHJ1_CAVPO	MYO6	6
234	11.71	11.75	40.14	40.14	40.14	tr|H0UWE7|H0UWE7_CAVPO	LOC100720944	9
234	0	11.75	40.41	40.41	40.41	sp|P02095|HBB_CAVPO	HBB	9
235	11.7	11.78	52.94	48.53	48.53	tr|H0V3S0|H0V3S0_CAVPO	H3F3B	22
236	11.62	11.7	48.26	47.67	47.67	tr|A0A286XXX7|A0A286XXX7_CAVPO	RAB2A	8
237	11.51	11.69	6.832	3.266	2.562	tr|H0VB93|H0VB93_CAVPO	PLEC	7
237	0	11.69	6.824	3.263	2.559	tr|A0A286XBZ1|A0A286XBZ1_CAVPO	PLEC	7
237	0	11.57	6.835	3.417	2.68	tr|A0A286XDE3|A0A286XDE3_CAVPO	PLEC	7
238	11.48	11.52	19.96	19.96	19.96	tr|H0VEU3|H0VEU3_CAVPO	RUVBL1	6
239	11.47	11.54	16.35	10.96	9.038	tr|H0VNU3|H0VNU3_CAVPO	Hp1bp3	6
240	11.4	11.47	34.78	17.93	17.93	tr|H0V2Q9|H0V2Q9_CAVPO	Hnrnpa3	9
240	0	11.47	23.9	20.75	20.75	tr|A0A286Y5G7|A0A286Y5G7_CAVPO	Hnrnpa3	9
240	0	11.44	18.01	17.74	17.74	tr|H0VIV8|H0VIV8_CAVPO	4 SV	9
240	0	11.44	18.41	18.13	18.13	tr|A0A286XWL7|A0A286XWL7_CAVPO	4 SV	9
241	11.39	11.47	71.3	71.3	71.3	tr|A0A286X7L6|A0A286X7L6_CAVPO	MIF	40
242	0	9.25	19.34	19.34	19.34	tr|A0A286XPQ6|A0A286XPQ6_CAVPO	Camk2d	5
242	11.27	11.32	16.91	16.91	16.91	tr|H0V2G6|H0V2G6_CAVPO	Camk2d	7
242	0	11.32	15.41	15.41	15.41	tr|A0A286XZ40|A0A286XZ40_CAVPO	Camk2d	7
242	0	11.32	16.17	16.17	16.17	tr|A0A286XIS4|A0A286XIS4_CAVPO	Camk2d	7
242	0	11.32	16.02	16.02	16.02	tr|A0A286XB96|A0A286XB96_CAVPO	Camk2d	7
243	11.26	11.38	15.63	13.05	10.98	tr|H0VFT4|H0VFT4_CAVPO	QARS	6
243	0	11.38	16.13	13.47	11.33	tr|A0A286XU66|A0A286XU66_CAVPO	QARS	6
244	11.2	11.25	21.54	21.54	15.38	tr|H0VPW7|H0VPW7_CAVPO	ANP32E	9
245	11.19	11.36	31.4	28.95	24.72	tr|H0UWB2|H0UWB2_CAVPO	Hnrnph1	17
245	0	11.36	29.87	27.54	23.52	tr|A0A286XJM8|A0A286XJM8_CAVPO	Hnrnph1	17
246	11.12	11.16	26.26	24.67	24.67	tr|H0VGD3|H0VGD3_CAVPO	NDUFA9	6
247	11.09	11.24	27.03	27.03	25.55	tr|H0VCH6|H0VCH6_CAVPO	CTSD	13
248	11.09	11.23	9.321	8.258	7.114	tr|H0VS53|H0VS53_CAVPO	COPA	7
248	0	11.23	9.314	8.252	7.108	tr|A0A286XE72|A0A286XE72_CAVPO	COPA	7
249	11.07	11.13	33.94	33.64	33.64	tr|H0VA29|H0VA29_CAVPO	ALAD	7
250	10.98	11.15	21.29	18.5	12.92	tr|H0VFG8|H0VFG8_CAVPO	LOC100721277	7
251	10.96	11.09	21.08	18.9	14.85	tr|H0V1E2|H0V1E2_CAVPO	GANAB	7
252	10.8	10.84	53.48	46.52	38.5	tr|A0A286XBR2|A0A286XBR2_CAVPO	Pebp1	25
253	0.01	8.79	25.09	19.81	15.28	tr|A0A286XEF4|A0A286XEF4_CAVPO	SYNCRIP	7
253	0	11.42	24.78	20.31	20.31	tr|H0VLE0|H0VLE0_CAVPO	SYNCRIP	8
253	10.78	13.05	27.05	23.49	19.22	tr|A0A286XRC2|A0A286XRC2_CAVPO	SYNCRIP	10
254	10.74	12.84	40.73	37.82	32.73	tr|H0UUB7|H0UUB7_CAVPO	CALB1	16
255	10.74	10.8	26.04	24.74	21.88	tr|A0A286XFW4|A0A286XFW4_CAVPO	PRELP	11
256	10.68	10.82	25.79	25.79	22.33	tr|A0A286XBT5|A0A286XBT5_CAVPO	ANXA5	8
257	10.59	16.76	26.99	22.12	22.12	tr|H0VRX2|H0VRX2_CAVPO	SLC25A12	13
258	10.54	10.62	25.87	24.61	22.08	tr|H0VT90|H0VT90_CAVPO	GNAO1	10
258	0	10.62	22.01	22.01	22.01	tr|A0A286XHW3|A0A286XHW3_CAVPO	GNAO1	10
259	10.52	10.63	22.93	19.02	19.02	tr|A0A286XAN9|A0A286XAN9_CAVPO	RPN2	7
259	0	10.6	24.41	18.54	18.54	tr|A0A286XKB8|A0A286XKB8_CAVPO	RPN2	7
259	0	10.6	23.8	18.08	18.08	tr|A0A286XDW8|A0A286XDW8_CAVPO	RPN2	7
260	10.5	58.38	56.6	52.13	51.9	tr|H0UYF4|H0UYF4_CAVPO	LOC100732882	95
260	0	57.33	55.12	50.76	50.54	tr|A0A286XA50|A0A286XA50_CAVPO	LOC100732882	95
261	10.41	10.44	12.64	12.12	9.168	tr|H0VSV2|H0VSV2_CAVPO	COPB1	5
262	10.4	10.56	5.722	5.722	5.722	tr|H0WC63|H0WC63_CAVPO	Tjp2	6
262	0	10.56	5.527	5.527	5.527	tr|A0A286XCM0|A0A286XCM0_CAVPO	Tjp2	6
262	0	10.56	5.637	5.637	5.637	tr|A0A286X7D8|A0A286X7D8_CAVPO	Tjp2	6
263	10.36	10.46	17.79	17.79	15.86	tr|A0A286XDI6|A0A286XDI6_CAVPO	NCAM1	12
263	0	10.18	15.57	13.92	13.56	tr|H0V3P6|H0V3P6_CAVPO	NCAM1	12
264	10.36	10.45	22.52	17.04	13.79	tr|H0VBD5|H0VBD5_CAVPO	FSCN1	9
265	10.35	10.37	29.34	28.08	28.08	tr|H0VCZ6|H0VCZ6_CAVPO	RACK1	8
266	10.35	10.37	68.7	68.7	68.7	tr|H0V6G7|H0V6G7_CAVPO	RPLP2	7
267	10.3	11.1	27.41	20.19	16.48	tr|H0V4U2|H0V4U2_CAVPO	Glud1	8
268	10.26	10.28	20.53	15.24	13.69	tr|H0VJU8|H0VJU8_CAVPO	DLAT	6
268	0	10.28	20.31	15.08	13.54	tr|A0A286Y2Z4|A0A286Y2Z4_CAVPO	DLAT	6
269	10.25	10.27	16.9	16.9	16.9	tr|H0V559|H0V559_CAVPO	Dld	6
270	10.24	10.27	11.29	6.336	5.535	tr|A0A286XUL4|A0A286XUL4_CAVPO	DHX9	8
271	0	8.16	28.96	22.22	16.16	tr|H0VH31|H0VH31_CAVPO	Atp5f1c	7
271	10.17	10.19	33.22	26.51	20.47	tr|A0A286XFY1|A0A286XFY1_CAVPO	Atp5f1c	8
272	10.16	10.18	21.18	19.63	19.63	tr|H0UWE9|H0UWE9_CAVPO	SLC25A22	6
273	0	9.15	4.601	3.275	2.391	tr|A0A286XYD0|A0A286XYD0_CAVPO	ANK2	6
273	0	7.97	12.97	11.13	8.285	tr|A0A286XV33|A0A286XV33_CAVPO	ANK2	6
273	10.15	10.41	4.902	3.741	2.864	tr|A0A286XLB2|A0A286XLB2_CAVPO	ANK2	7
274	0	10.19	31.15	25.14	25.14	tr|H0VIE4|H0VIE4_CAVPO	ACTR1A	7
274	10.12	10.19	33.78	27.93	27.93	tr|H0VSV0|H0VSV0_CAVPO	ACTR1A	8
275	10.12	10.13	6.899	6.234	4.655	tr|H0UTE6|H0UTE6_CAVPO	Lrpprc	5
276	10.08	10.09	15.68	11.06	11.06	tr|A0A286XHY6|A0A286XHY6_CAVPO	RAP1GDS1	6
276	0	10.03	14.39	12.05	12.05	tr|A0A286XVY0|A0A286XVY0_CAVPO	RAP1GDS1	6
277	10.07	10.07	18.9	14.57	14.57	tr|H0VCE7|H0VCE7_CAVPO	UGP2	8
277	0	10.07	18.9	14.57	14.57	tr|A0A286XPM0|A0A286XPM0_CAVPO	UGP2	8
278	10.04	14.43	22.64	21.01	14.17	tr|H0V9E4|H0V9E4_CAVPO	DDX5	11
279	0	8.18	15.87	15.87	14.29	tr|H0VKU4|H0VKU4_CAVPO	ATP6V1H	7
279	10.04	10.21	19.14	19.14	17.63	tr|A0A286Y5L6|A0A286Y5L6_CAVPO	ATP6V1H	8
279	0	10.21	18.43	18.43	16.98	tr|A0A286XWM6|A0A286XWM6_CAVPO	ATP6V1H	8
280	10.04	10.05	25.19	22.17	22.17	tr|H0UWR3|H0UWR3_CAVPO	ACAT2	6
281	10.04	10.04	15.11	11.74	11.74	tr|H0VS65|H0VS65_CAVPO	GUCY1B1	6
281	0	10.04	15.19	11.79	11.79	tr|A0A286XAD9|A0A286XAD9_CAVPO	GUCY1B1	6
282	10.03	10.03	53.09	42.78	42.78	tr|H0VFF0|H0VFF0_CAVPO	Rps7	5
283	10.03	10.03	14.91	12.84	12.84	tr|H0V0D8|H0V0D8_CAVPO	Pdcd6ip	7
284	10.03	10.03	16.82	16.51	16.51	tr|H0WB79|H0WB79_CAVPO	HNRNPAB	9
285	10.02	10.03	10.45	7.001	7.001	tr|H0W2U4|H0W2U4_CAVPO	KIF5C	5
286	10.02	10.03	20.4	17.66	17.66	tr|H0VMG4|H0VMG4_CAVPO	DCTN2	5
287	10.02	10.02	49.29	49.29	49.29	tr|A0A286XW34|A0A286XW34_CAVPO	PFN1	10
288	10.01	17.1	36.33	36.33	31.43	tr|A0A286XIL7|A0A286XIL7_CAVPO	YWHAZ	19
289	10.01	10.04	14.45	11.88	11.88	tr|H0V7U5|H0V7U5_CAVPO	XPNPEP1	5
289	0	10.04	13.68	11.25	11.25	tr|A0A286XWY9|A0A286XWY9_CAVPO	XPNPEP1	5
289	0	10.04	14.45	11.88	11.88	tr|A0A286X7T2|A0A286X7T2_CAVPO	XPNPEP1	5
290	10	18.89	32.86	32.39	26.48	tr|H0VNS2|H0VNS2_CAVPO	GDI2	12
291	0	8	38.97	30.15	30.15	tr|H0V334|H0V334_CAVPO	VAMP2	14
291	10	10	60.29	51.47	51.47	tr|H0W111|H0W111_CAVPO	VAMP2	15
291	0	10	42.68	42.68	42.68	tr|A0A286XZF2|A0A286XZF2_CAVPO	VAMP2	15
292	10	10	26.27	22.15	22.15	tr|H0UVV9|H0UVV9_CAVPO	AKR1B1	7
293	10	10	13.57	9.859	9.859	tr|H0UZN6|H0UZN6_CAVPO	CTNNB1	5
294	10	10	13.69	13.69	13.69	tr|H0VKG3|H0VKG3_CAVPO	Api5	7
295	10	10	17.16	17.16	17.16	tr|H0VBR1|H0VBR1_CAVPO	PSMC3	8
295	0	10	17.16	17.16	17.16	tr|A0A286XVL6|A0A286XVL6_CAVPO	PSMC3	8
295	0	10	18.95	18.95	18.95	tr|A0A286XJ64|A0A286XJ64_CAVPO	PSMC3	8
295	0	10	17.04	17.04	17.04	tr|A0A286XGD1|A0A286XGD1_CAVPO	PSMC3	8
296	9.89	10.02	14.52	12.37	8.154	tr|H0VFS4|H0VFS4_CAVPO	DDB1	7
296	0	10.02	14.21	12.11	7.982	tr|A0A286XPJ3|A0A286XPJ3_CAVPO	DDB1	7
297	9.89	9.99	14.33	12.43	8.287	tr|H0VE17|H0VE17_CAVPO	PSMD2	6
297	0	9.99	14.1	12.22	8.15	tr|A0A286XHV6|A0A286XHV6_CAVPO	PSMD2	6
298	9.84	10.03	3.727	2.484	2.329	tr|A0A286XIH8|A0A286XIH8_CAVPO	LRP1	7
299	9.79	9.88	21.54	16.1	12.36	tr|H0UZM9|H0UZM9_CAVPO	STIP1	5
299	0	9.88	21.18	15.84	12.15	tr|A0A286XCL4|A0A286XCL4_CAVPO	STIP1	5
300	9.75	9.84	19.66	19.66	16.81	tr|H0VHZ4|H0VHZ4_CAVPO	ATP6V0D1	7
301	9.7	9.74	18	18	18	tr|A0A286XMK1|A0A286XMK1_CAVPO	LANCL2	5
302	9.68	9.77	18.95	14.17	11.37	tr|H0V2D5|H0V2D5_CAVPO	RPN1	8
303	0	7.97	28.44	23.85	23.85	tr|H0VBH0|H0VBH0_CAVPO	CFL1	4
303	9.65	9.69	37.95	31.93	31.93	tr|A0A286XU57|A0A286XU57_CAVPO	CFL1	5
304	9.64	10.35	20.04	12.18	10.41	tr|H0VL04|H0VL04_CAVPO	P4HB	6
305	9.64	9.7	24.48	21.63	18.79	tr|A0A286XJA8|A0A286XJA8_CAVPO	CKAP4	7
306	9.55	9.67	21.91	17.3	15.32	tr|H0W6C9|H0W6C9_CAVPO	FAM169A	9
307	9.47	9.52	33.61	31.15	31.15	tr|A0A286XM88|A0A286XM88_CAVPO	RTRAF	11
308	0	8.04	9.501	9.501	9.501	tr|A0A286XF27|A0A286XF27_CAVPO	COL6A2	5
308	9.46	9.62	13.63	11.27	9.118	tr|A0A286XUN7|A0A286XUN7_CAVPO	COL6A2	6
308	0	9.59	13.1	12.45	10.06	tr|H0W7S8|H0W7S8_CAVPO	COL6A2	6
309	9.41	9.58	25.47	25.47	22.28	tr|A0A286Y5J2|A0A286Y5J2_CAVPO	TOM1L2	7
309	0	9.58	29.76	29.76	26.04	tr|A0A286XU21|A0A286XU21_CAVPO	TOM1L2	7
309	0	9.58	26.82	26.82	23.47	tr|A0A286XI51|A0A286XI51_CAVPO	TOM1L2	7
309	0	9.58	24.68	24.68	21.6	tr|A0A286XGA7|A0A286XGA7_CAVPO	TOM1L2	7
309	0	9.58	27.93	27.93	24.44	tr|A0A286XEJ9|A0A286XEJ9_CAVPO	TOM1L2	7
310	9.37	9.53	25.4	23.8	23.8	tr|A0A286XJ12|A0A286XJ12_CAVPO	ABAT	9
311	9.36	9.52	22.09	17.68	14.08	tr|H0VMU9|H0VMU9_CAVPO	Lta4h	9
312	9.36	9.44	43.33	42.86	42.86	tr|H0V0R2|H0V0R2_CAVPO	ABHD14B	8
313	9.24	9.28	16.49	16.49	16.49	tr|H0VFT3|H0VFT3_CAVPO	ATP6V1C1	6
314	9.14	20.97	22.36	16.9	16.58	tr|H0VE10|H0VE10_CAVPO	HK2	13
315	0	8.18	36.08	36.08	33.51	tr|A0A286XGP3|A0A286XGP3_CAVPO	KYAT3	6
315	9.12	9.3	21.51	21.51	18.18	tr|H0VF70|H0VF70_CAVPO	KYAT3	7
316	9.11	9.18	13.43	11.16	11.16	tr|H0UYE7|H0UYE7_CAVPO	AARS	8
317	9.07	9.18	13.23	9.121	7.149	tr|H0VDK8|H0VDK8_CAVPO	SMC3	6
318	0	7.67	26.61	24.03	24.03	tr|H0VN17|H0VN17_CAVPO	Psma2	4
318	9.04	9.14	32.48	29.91	29.91	tr|A0A286Y3W0|A0A286Y3W0_CAVPO	Psma2	5
319	9.02	9.17	15.35	13.86	13.86	tr|H0W6X4|H0W6X4_CAVPO	SEC23A	8
319	0	9.17	14.77	13.33	13.33	tr|A0A286XU00|A0A286XU00_CAVPO	SEC23A	8
320	9.01	9.13	13.94	13.36	10.49	tr|H0UWJ0|H0UWJ0_CAVPO	LOC100726872	5
321	8.96	9.14	23.76	23.76	20.13	tr|H0VZ24|H0VZ24_CAVPO	PGD	8
322	8.87	8.93	27.12	27.12	17.63	tr|H0VHA7|H0VHA7_CAVPO	NAPA	4
323	8.86	11.3	24.07	18.21	18.21	tr|H0VWR2|H0VWR2_CAVPO	Hnrnpa1	9
323	0	11.3	28.78	21.77	21.77	tr|H0VFG4|H0VFG4_CAVPO	Hnrnpa1	9
324	8.86	9.01	9.647	8.837	7.216	tr|H0VAH4|H0VAH4_CAVPO	TNR	6
325	8.86	8.97	19.8	19	19	tr|H0V3J6|H0V3J6_CAVPO	DARS	7
326	8.84	8.88	43.37	41.77	33.73	tr|H0WCI4|H0WCI4_CAVPO	HDHD3	5
327	8.84	8.88	17.69	17.69	16.67	tr|H0UTU2|H0UTU2_CAVPO	PSPC1	9
327	0	8.88	13.27	13.27	12.5	tr|A0A286Y0W6|A0A286Y0W6_CAVPO	PSPC1	9
328	8.83	8.89	29.24	24.56	24.56	tr|H0V804|H0V804_CAVPO	GALM	10
329	8.82	10.69	3.358	2.524	2.131	tr|H0V4J4|H0V4J4_CAVPO	HUWE1	6
329	0	10.69	3.363	2.528	2.134	tr|A0A286XV60|A0A286XV60_CAVPO	HUWE1	6
330	8.82	8.88	27.99	27.99	21.07	tr|H0W149|H0W149_CAVPO	Rplp0	8
331	8.81	8.86	22.08	21.67	21.67	tr|A0A286XY35|A0A286XY35_CAVPO	DDAH1	5
332	8.79	9.26	35.44	30.53	28.07	tr|A0A286XHE1|A0A286XHE1_CAVPO	PCMT1	6
333	8.77	8.85	21.96	15.28	11.87	tr|H0VT81|H0VT81_CAVPO	ADD3	5
333	0	8.85	20.96	14.59	11.33	tr|A0A286XGN7|A0A286XGN7_CAVPO	ADD3	5
334	8.76	8.82	12.48	12.48	8.275	tr|H0VG24|H0VG24_CAVPO	Hsd17b4	4
335	8.74	10.85	22.86	22.86	22.86	tr|H0UYE6|H0UYE6_CAVPO	PRKAR2B	9
336	8.72	8.77	51.96	51.96	51.96	tr|H0W051|H0W051_CAVPO	SNCG	5
337	8.6	8.67	7.052	3.758	2.673	tr|H0UZ34|H0UZ34_CAVPO	FLNA	4
337	0	8.67	6.902	3.678	2.617	tr|A0A286Y2K5|A0A286Y2K5_CAVPO	FLNA	4
337	0	8.67	6.881	3.667	2.609	tr|A0A286XNP9|A0A286XNP9_CAVPO	FLNA	4
337	0	8.67	6.923	3.69	2.625	tr|A0A286X8P4|A0A286X8P4_CAVPO	FLNA	4
338	8.56	11.09	37.75	35.74	35.74	tr|H0VD81|H0VD81_CAVPO	Anp32a	11
339	8.56	8.59	10.53	7.723	6.52	tr|H0V2B7|H0V2B7_CAVPO	GTF2I	4
339	0	8.59	10.53	7.723	6.52	tr|A0A286Y3J4|A0A286Y3J4_CAVPO	GTF2I	4
339	0	8.59	10.76	7.889	6.66	tr|A0A286XER0|A0A286XER0_CAVPO	GTF2I	4
339	0	8.59	10.55	7.739	6.533	tr|A0A286XAA3|A0A286XAA3_CAVPO	GTF2I	4
339	0	8.59	10.66	8.209	6.93	tr|A0A286Y340|A0A286Y340_CAVPO	GTF2I	4
339	0	8.59	10.96	8.443	7.127	tr|A0A286XZS3|A0A286XZS3_CAVPO	GTF2I	4
339	0	8.59	10.22	7.873	6.646	tr|A0A286XH94|A0A286XH94_CAVPO	GTF2I	4
339	0	8.59	10.22	7.873	6.646	tr|A0A286XEF6|A0A286XEF6_CAVPO	GTF2I	4
340	0	6.48	7.65	6.339	6.339	tr|H0V5Q7|H0V5Q7_CAVPO	Cse1l	4
340	8.49	8.55	8.96	7.724	7.724	tr|A0A286XCP2|A0A286XCP2_CAVPO	Cse1l	5
341	8.48	76.52	68.92	68.02	63.96	tr|A0A286XDY8|A0A286XDY8_CAVPO	TUBB	131
342	8.47	8.57	19.84	17.38	17.38	tr|H0VP14|H0VP14_CAVPO	AIFM1	7
342	0	8.57	19.71	17.26	17.26	tr|A0A286XWR6|A0A286XWR6_CAVPO	AIFM1	7
343	8.47	8.5	22.69	21.85	19.75	tr|H0V674|H0V674_CAVPO	Cap1	5
344	8.46	8.54	19.44	19.44	19.44	tr|H0W9N1|H0W9N1_CAVPO	PSMD5	5
345	8.44	8.51	42.96	31.69	31.69	sp|P01947|HBA_CAVPO	HBA	17
346	8.44	8.47	11.74	11.74	8.982	tr|H0UY46|H0UY46_CAVPO	NNT	8
346	0	8.47	9.024	9.024	6.906	tr|A0A286XYT8|A0A286XYT8_CAVPO	NNT	8
346	0	8.47	13.59	13.59	10.4	tr|A0A286XE62|A0A286XE62_CAVPO	NNT	8
347	8.38	10.14	8.598	7.472	7.369	tr|H0VKT6|H0VKT6_CAVPO	EPB41L2	8
348	8.38	8.41	5.5	4.944	4.056	tr|H0VFV6|H0VFV6_CAVPO	LAMB2	4
349	8.37	8.49	15.55	14.84	8.845	tr|H0V7W2|H0V7W2_CAVPO	C2CD2L	4
350	8.33	8.42	16.3	15.19	12.43	tr|H0VP33|H0VP33_CAVPO	HACD3	8
351	8.3	8.45	26.6	23.15	17.73	tr|H0VJ13|H0VJ13_CAVPO	PSMC5	5
352	8.29	8.31	33.82	33.82	24.2	tr|H0VSD7|H0VSD7_CAVPO	Sfpq	10
353	8.27	8.35	38.17	32.06	32.06	tr|H0W0K4|H0W0K4_CAVPO	SPR	6
354	8.27	8.29	21.07	21.07	15.38	tr|H0W5T5|H0W5T5_CAVPO	PHB2	4
354	0	8.29	21.28	21.28	15.54	tr|A0A286XI36|A0A286XI36_CAVPO	PHB2	4
355	8.26	8.28	18.42	15.84	10.68	tr|A0A286XDF0|A0A286XDF0_CAVPO	Cct7	5
356	8.22	8.35	8.397	5.76	4.511	tr|H0V178|H0V178_CAVPO	EPRS	4
356	0	8.35	8.04	5.515	4.319	tr|A0A286XVI6|A0A286XVI6_CAVPO	EPRS	4
357	8.2	14.88	38.17	32.26	26.61	tr|A0A286XJM1|A0A286XJM1_CAVPO	H2AFY2	14
358	8.2	10.05	14.26	12.82	12.82	tr|H0VTM9|H0VTM9_CAVPO	MPP6	7
358	0	10.05	14.63	13.15	13.15	tr|A0A286XMK8|A0A286XMK8_CAVPO	MPP6	7
359	8.14	8.15	40.74	40.21	28.57	tr|H0V8R3|H0V8R3_CAVPO	PARK7	7
360	8.12	8.21	10.07	9.129	8.08	tr|H0UTX6|H0UTX6_CAVPO	PSMD1	6
361	8.11	8.2	37.96	31.84	24.49	tr|H0UT17|H0UT17_CAVPO	PDC	5
362	8.11	8.12	42.66	28.44	20.18	tr|H0UYR4|H0UYR4_CAVPO	HPRT1	4
363	8.08	9.24	22.77	22.46	22.46	tr|H0VLJ5|H0VLJ5_CAVPO	EIF3F	6
364	8.08	8.17	11.26	7.629	7.629	tr|H0UZS5|H0UZS5_CAVPO	USP7	5
365	8.06	8.12	30.43	19.76	19.76	tr|H0VJX7|H0VJX7_CAVPO	Srsf1	5
365	0	8.12	31.05	20.16	20.16	tr|A0A286XLJ2|A0A286XLJ2_CAVPO	Srsf1	5
366	8.05	8.05	13.27	10.84	10.84	tr|H0VH39|H0VH39_CAVPO	TUFM	4
367	8.04	8.04	24.01	18.64	18.64	tr|H0V7F8|H0V7F8_CAVPO	PPP1R7	5
368	8.03	8.21	27.51	21.53	19.62	tr|H0V542|H0V542_CAVPO	GSR	8
369	8.03	8.04	30.15	25.85	25.85	tr|H0VM25|H0VM25_CAVPO	AKR1A1	6
370	0	39.18	52.64	47.8	39.43	tr|H0VZ43|H0VZ43_CAVPO	TUBA3E	84
370	0	39.18	53.11	48.22	39.78	tr|H0VZ17|H0VZ17_CAVPO	LOC100731885	84
370	0	39.18	53.23	48.33	39.87	tr|A0A286XMV9|A0A286XMV9_CAVPO	TUBA3E	84
370	8.01	53.91	66.08	65.63	57.43	tr|H0W9T4|H0W9T4_CAVPO	TUBA1B	108
371	8.01	12.01	35.45	33.64	33.64	tr|A0A286XUP5|A0A286XUP5_CAVPO	RAB3A	9
372	8.01	8.01	28.63	28.19	28.19	tr|A0A286XQT2|A0A286XQT2_CAVPO	CMPK1	5
373	8.01	8.01	26.48	20.09	20.09	tr|H0VUX6|H0VUX6_CAVPO	GUK1	7
373	0	8.01	29.29	22.22	22.22	tr|A0A286Y3T2|A0A286Y3T2_CAVPO	GUK1	7
373	0	8.01	24.79	18.8	18.8	tr|A0A286XUJ3|A0A286XUJ3_CAVPO	GUK1	7
374	8.01	8.01	52.2	45.28	45.28	tr|A0A286Y335|A0A286Y335_CAVPO	Ubc	4
374	0	8.01	49.84	46.3	46.3	sp|P0CG54|UBB_CAVPO	UBB	4
374	0	8	21.98	15.52	15.52	tr|H0UTQ8|H0UTQ8_CAVPO	UBA52	4
374	0	8	47.16	47.16	47.16	tr|A0A286XWK2|A0A286XWK2_CAVPO	UBB	4
374	0	8	28.13	28.13	28.13	tr|A0A286XB24|A0A286XB24_CAVPO	UBA52	4
374	0	8	23.08	23.08	23.08	sp|P62978|RS27A_CAVPO	RPS27A	4
375	0	6.36	25.19	25.19	19.17	tr|H0V7W3|H0V7W3_CAVPO	EIF4A3	4
375	8	8.98	25.06	22.63	17.03	tr|A0A286XX63|A0A286XX63_CAVPO	EIF4A3	5
376	8	8.34	19.36	19.36	19.36	tr|H0V7P5|H0V7P5_CAVPO	HNRNPH3	7
377	8	8.01	19.27	17.74	17.74	tr|A0A286Y1K8|A0A286Y1K8_CAVPO	LOC100732436	5
378	8	8	35.05	35.05	30.41	tr|H0V534|H0V534_CAVPO	AK1	7
378	0	8	32.38	32.38	28.1	tr|A0A286XR01|A0A286XR01_CAVPO	AK1	7
379	8	8	18.21	13.59	13.59	tr|H0W519|H0W519_CAVPO	BGN	4
380	8	8	15.94	15.7	15.7	tr|H0VLH9|H0VLH9_CAVPO	AP2M1	4
380	0	8	15.86	15.63	15.63	tr|A0A286XBP6|A0A286XBP6_CAVPO	AP2M1	4
381	8	8	27.18	22.65	22.65	tr|H0UZ78|H0UZ78_CAVPO	GNPDA1	5
382	8	8	28.62	27.21	27.21	tr|H0UUT5|H0UUT5_CAVPO	Mtap	4
383	0	6	14.64	14.29	14.29	tr|A0A286XSE8|A0A286XSE8_CAVPO	GEMIN4	3
383	8	8	19.8	19.46	19.46	tr|A0A286XME6|A0A286XME6_CAVPO	GEMIN4	4
384	8	8	40	40	40	tr|A0A286XB17|A0A286XB17_CAVPO	PEA15	4
385	8	8	11.62	11.62	11.62	tr|H0V7V6|H0V7V6_CAVPO	AMPH	5
385	0	8	12.54	12.54	12.54	tr|A0A286XSB9|A0A286XSB9_CAVPO	AMPH	5
386	8	8	10.33	10.33	10.33	tr|H0V7A0|H0V7A0_CAVPO	SMU1	4
387	0	6	9.091	9.091	9.091	tr|A0A286XRC8|A0A286XRC8_CAVPO	DNPEP	5
387	8	8	14.53	14.53	14.53	tr|H0UZD4|H0UZD4_CAVPO	DNPEP	7
387	0	8	14.59	14.59	14.59	tr|A0A286X8T0|A0A286X8T0_CAVPO	DNPEP	7
388	8	8	17.03	17.03	17.03	tr|H0UVB7|H0UVB7_CAVPO	PPID	4
389	0	6	8.842	8.842	8.842	tr|H0VN04|H0VN04_CAVPO	ALDH7A1	4
389	8	8	10.95	10.95	10.95	tr|A0A286XCX3|A0A286XCX3_CAVPO	ALDH7A1	5
390	0	6	17.59	17.59	17.59	tr|A0A286X7V8|A0A286X7V8_CAVPO	RAB11A	4
390	8	8	27.06	27.06	27.06	tr|A0A286X9A2|A0A286X9A2_CAVPO	RAB11B	5
391	7.89	7.96	5.503	5.503	5.503	tr|H0VRT7|H0VRT7_CAVPO	THBS1	4
392	7.88	7.97	26.32	19.3	19.3	tr|H0UWB0|H0UWB0_CAVPO	GYG1	16
393	7.85	7.92	30	22.92	22.92	tr|H0V3N5|H0V3N5_CAVPO	Rps3	5
393	0	7.92	29.63	22.63	22.63	tr|A0A286XTB7|A0A286XTB7_CAVPO	Rps3	5
394	7.83	8.42	7.647	5.794	3.705	tr|H0UTV0|H0UTV0_CAVPO	TLN1	4
395	0	7.78	35.33	35.33	35.33	tr|H0VR64|H0VR64_CAVPO	EEF1B2	5
395	7.83	7.97	36	36	36	tr|A0A286X7V6|A0A286X7V6_CAVPO	EEF1B2	6
396	0	7.58	28.07	23.39	17.35	tr|H0WDA2|H0WDA2_CAVPO	PRPF19	5
396	7.81	8.09	31.35	26.59	20.44	tr|A0A286XQL5|A0A286XQL5_CAVPO	PRPF19	6
397	0	6.12	10.79	3.682	3.682	tr|H0V7G7|H0V7G7_CAVPO	HDLBP	4
397	7.79	7.88	11.79	5.063	4.351	tr|A0A286XPE5|A0A286XPE5_CAVPO	HDLBP	5
397	0	7.88	10.65	4.575	3.931	tr|A0A286XDJ3|A0A286XDJ3_CAVPO	HDLBP	5
398	7.77	7.86	7.671	5.453	5.453	tr|H0V7M6|H0V7M6_CAVPO	SUGP2	7
399	7.76	8.04	14.16	11.21	11.21	tr|H0V014|H0V014_CAVPO	HSPA12A	6
399	0	8.04	13.87	10.98	10.98	tr|A0A286XRI6|A0A286XRI6_CAVPO	HSPA12A	6
399	0	8.04	14.2	11.24	11.24	tr|A0A286X943|A0A286X943_CAVPO	HSPA12A	6
400	7.76	7.97	34.86	34.29	34.29	tr|A9LPA2|A9LPA2_CAVPO	Cryab	5
401	7.73	7.81	19.61	12.27	12.27	tr|H0VN88|H0VN88_CAVPO	GPHN	4
401	0	7.77	17.68	12.31	12.31	tr|A0A286XRS2|A0A286XRS2_CAVPO	GPHN	4
402	7.68	7.81	12.06	10.86	10.86	tr|H0V673|H0V673_CAVPO	Trim28	6
403	7.68	7.75	34.29	32.14	32.14	tr|A0A286XW11|A0A286XW11_CAVPO	PFN2	6
404	7.64	7.79	39.26	38.52	37.78	tr|A0A286Y521|A0A286Y521_CAVPO	RBP1	5
405	7.58	39.93	60.77	58.46	57.69	tr|A0A286XNK2|A0A286XNK2_CAVPO	HIST2H2AA4	124
406	7.58	8.08	6.05	3.85	3.2	tr|H0UY16|H0UY16_CAVPO	MYH14	5
406	0	8.04	5.949	3.786	3.147	tr|A0A286XZ83|A0A286XZ83_CAVPO	MYH14	5
407	7.56	15.57	16.67	10.33	10.33	tr|H0V4P1|H0V4P1_CAVPO	AP2A1	9
407	0	15.57	17.05	10.56	10.56	tr|A0A286XJ44|A0A286XJ44_CAVPO	AP2A1	9
408	7.54	7.68	17.75	17.75	15.59	tr|H0UUR0|H0UUR0_CAVPO	CALR	7
409	0	5.49	23.13	23.13	23.13	tr|A0A286XZT4|A0A286XZT4_CAVPO	SFXN3	4
409	7.53	7.62	29.51	29.51	29.51	tr|H0UV39|H0UV39_CAVPO	SFXN3	5
409	0	7.62	26.48	26.48	26.48	tr|A0A286XNP2|A0A286XNP2_CAVPO	SFXN3	5
410	7.53	7.61	59.77	59.77	59.77	tr|H0UTW1|H0UTW1_CAVPO	Dbi	7
411	7.51	7.62	44.94	25.51	16.19	tr|H0VDT7|H0VDT7_CAVPO	ATP6V1D	4
412	0	7.2	22.28	19.34	19.34	tr|A0A286X7T0|A0A286X7T0_CAVPO	PUF60	7
412	7.42	7.53	25.18	22.32	22.32	tr|H0VRF5|H0VRF5_CAVPO	PUF60	8
413	7.42	7.48	41.33	38	38	tr|A0A286XUZ8|A0A286XUZ8_CAVPO	LOC100724348	6
414	7.42	7.48	18.51	18.51	18.51	tr|H0W6E0|H0W6E0_CAVPO	VAT1	4
415	7.4	16.21	33.89	33.89	29.87	tr|H0V528|H0V528_CAVPO	SLC25A4	13
416	7.38	11.67	56.28	45.58	38.14	tr|A0A286XWF6|A0A286XWF6_CAVPO	RAB14	6
417	7.38	7.6	32.66	25.63	25.63	tr|A0A286XD14|A0A286XD14_CAVPO	TAGLN3	7
418	7.37	7.44	14.05	14.05	14.05	tr|H0VKA3|H0VKA3_CAVPO	2020-09-06	5
418	0	7.44	14.05	14.05	14.05	tr|A0A286X9P8|A0A286X9P8_CAVPO	2020-09-06	5
418	0	7.44	13.82	13.82	13.82	tr|A0A286X8S7|A0A286X8S7_CAVPO	2020-09-06	5
419	7.36	9.51	11.42	8.426	8.426	tr|H0V7T5|H0V7T5_CAVPO	ALDH1L1	6
420	7.36	7.52	43.73	35.36	30.42	tr|H0VSU2|H0VSU2_CAVPO	PSMB4	5
421	7.35	7.43	25.76	17.45	17.45	tr|H0VJK3|H0VJK3_CAVPO	SLC25A3	7
421	0	7.43	25.69	17.4	17.4	tr|A0A286XFR5|A0A286XFR5_CAVPO	SLC25A3	7
422	0	5.33	26.56	26.56	26.56	tr|H0VWF1|H0VWF1_CAVPO	Atp6v1e1	4
422	7.35	7.42	20.8	20.8	20.8	tr|A0A286X946|A0A286X946_CAVPO	Atp6v1e1	8
423	7.34	7.41	18.18	16.56	16.56	tr|H0V4U1|H0V4U1_CAVPO	PPP2CB	6
423	0	7.41	18.12	16.5	16.5	tr|A0A286XFP0|A0A286XFP0_CAVPO	PPP2CA	6
424	7.33	7.4	8.111	8.111	8.111	tr|H0VMF1|H0VMF1_CAVPO	MARS	4
425	7.28	7.36	25.71	25.71	25.71	tr|A0A286Y1U0|A0A286Y1U0_CAVPO	LOC100731649	4
426	7.21	7.4	8.467	4.5	3.89	tr|H0VKV1|H0VKV1_CAVPO	SYNJ1	5
426	0	7.4	7.236	3.846	3.325	tr|A0A286XZ51|A0A286XZ51_CAVPO	SYNJ1	5
426	0	7.4	7.298	3.879	3.353	tr|A0A286XU69|A0A286XU69_CAVPO	SYNJ1	5
426	0	7.4	6.907	3.671	3.174	tr|A0A286X8A8|A0A286X8A8_CAVPO	SYNJ1	5
427	7.2	7.39	16.98	9.375	9.375	tr|H0UUH1|H0UUH1_CAVPO	DPP3	4
428	7.18	7.25	13.94	13.64	13.64	tr|H0VIP9|H0VIP9_CAVPO	SDSL	4
429	7.16	7.25	10.19	6.792	6.792	tr|H0V7U8|H0V7U8_CAVPO	DHX15	5
430	7.14	7.35	9.647	6.891	4.996	tr|H0V2V7|H0V2V7_CAVPO	AP3D1	4
431	7.13	7.2	23.76	23.4	23.4	tr|H0W4F9|H0W4F9_CAVPO	NAXE	5
432	7.11	7.19	15.49	15.49	15.49	tr|H0WBQ6|H0WBQ6_CAVPO	HIST1H1C	5
433	7.07	9.36	12.45	12.45	12.45	tr|H0VFS3|H0VFS3_CAVPO	IMPDH2	5
434	7.07	7.29	18.1	16.19	16.19	tr|H0VGC1|H0VGC1_CAVPO	FBL	5
434	0	7.29	15.94	15.94	15.94	tr|A0A286XF99|A0A286XF99_CAVPO	FBL	5
435	7.05	7.14	29.3	26.98	26.98	tr|A0A286X8R6|A0A286X8R6_CAVPO	Rab5b	7
436	7.01	7.09	15.92	11.59	11.59	tr|H0VFU0|H0VFU0_CAVPO	TKFC	4
437	7.01	7.09	27.87	26.23	25.82	tr|H0VIW3|H0VIW3_CAVPO	IAH1	4
438	7	7.07	22.16	22.16	22.16	tr|H0UWH8|H0UWH8_CAVPO	IDH3A	5
438	0	7.07	22.95	22.95	22.95	tr|A0A286X8Q7|A0A286X8Q7_CAVPO	IDH3A	5
439	6.99	7.35	34.23	33.78	33.78	tr|H0VPC7|H0VPC7_CAVPO	ALYREF	9
439	0	7.35	29.69	29.3	29.3	tr|A0A286XMT3|A0A286XMT3_CAVPO	ALYREF	9
440	6.99	7.06	17.67	14.66	14.66	tr|H0V894|H0V894_CAVPO	NDUFV1	4
441	6.86	6.92	6.638	5.021	5.021	tr|H0VJV7|H0VJV7_CAVPO	NFASC	4
441	0	6.92	5.795	4.383	4.383	tr|A0A286XYT1|A0A286XYT1_CAVPO	NFASC	4
441	0	6.92	6.316	4.777	4.777	tr|A0A286XS58|A0A286XS58_CAVPO	NFASC	4
441	0	6.92	6.295	4.762	4.762	tr|A0A286XFJ0|A0A286XFJ0_CAVPO	NFASC	4
441	0	6.92	8.894	6.727	6.727	tr|A0A286XDA6|A0A286XDA6_CAVPO	NFASC	4
442	6.83	6.94	29.71	27.35	22.65	tr|A9LS48|A9LS48_CAVPO	Gnb1	10
443	6.81	6.87	14.6	11.28	11.28	tr|H0VCH1|H0VCH1_CAVPO	IDH2	5
444	6.79	6.84	21.59	21.59	21.59	tr|H0V8U6|H0V8U6_CAVPO	IDH3G	4
444	0	6.84	21.37	21.37	21.37	tr|A0A286X9Y2|A0A286X9Y2_CAVPO	IDH3G	4
445	6.78	6.84	20.62	18.15	18.15	tr|H0VMU3|H0VMU3_CAVPO	MAPK1	4
446	6.77	8.1	12.78	10.23	8.421	tr|H0VEQ3|H0VEQ3_CAVPO	PADI2	4
447	0	4.73	18.1	18.1	18.1	tr|H0W311|H0W311_CAVPO	Ptgr2	3
447	6.77	6.83	23.43	23.43	23.43	tr|A0A286Y3M2|A0A286Y3M2_CAVPO	Ptgr2	4
448	6.72	6.79	20.28	18.31	18.31	tr|H0VG68|H0VG68_CAVPO	NDUFA10	5
449	6.68	6.82	22.37	22.37	22.37	tr|H0V3F6|H0V3F6_CAVPO	TMED10	4
450	6.68	6.75	14.05	14.05	8.35	tr|A0A286XAF0|A0A286XAF0_CAVPO	GLS	5
450	0	6.38	9.091	9.091	6.317	tr|H0VLY5|H0VLY5_CAVPO	GLS	5
451	6.67	6.72	46.21	45.52	37.24	tr|H0VG92|H0VG92_CAVPO	NDUFA12	4
452	6.6	8.93	12.65	7.889	7.077	tr|H0V2T6|H0V2T6_CAVPO	PDE6C	5
452	0	8.93	13.02	8.124	7.288	tr|A0A286Y182|A0A286Y182_CAVPO	PDE6C	5
453	0	4.53	21.59	16.94	12.62	tr|A0A286XFN8|A0A286XFN8_CAVPO	Echdc1	3
453	6.6	6.63	27.67	23	18.67	tr|A0A286XP28|A0A286XP28_CAVPO	LOC100723257	4
454	0	4.5	19.47	14.74	13.16	tr|H0WBZ2|H0WBZ2_CAVPO	CDC42	2
454	6.57	6.6	23.56	23.56	21.99	tr|A0A286Y1Z7|A0A286Y1Z7_CAVPO	CDC42	4
455	6.57	6.6	26.52	26.52	17.2	tr|H0VAM9|H0VAM9_CAVPO	CAPZA2	5
456	6.55	6.64	14.55	14.55	14.55	tr|H0VHT6|H0VHT6_CAVPO	MPI	4
457	6.55	6.59	18.37	15.31	12.04	tr|A0A286Y232|A0A286Y232_CAVPO	Rbm39	7
458	0	6.52	20.14	20.14	15.02	tr|H0VM56|H0VM56_CAVPO	RPRD1B	3
458	0	6.52	26.22	26.22	19.56	tr|A0A286XGU1|A0A286XGU1_CAVPO	RPRD1B	3
458	6.55	6.59	26.69	26.69	22.09	tr|A0A286Y2E5|A0A286Y2E5_CAVPO	RPRD1B	4
459	6.52	6.63	18.54	15.6	9.185	tr|H0W9H4|H0W9H4_CAVPO	BIN1	4
460	6.52	6.59	23.67	13.04	7.246	tr|H0VP28|H0VP28_CAVPO	IDH1	3
461	6.49	6.6	20.84	20.84	15.83	tr|H0VMM4|H0VMM4_CAVPO	ACOT7	4
461	0	6.6	20.68	20.68	15.71	tr|A0A286Y378|A0A286Y378_CAVPO	ACOT7	4
461	0	6.6	21.01	21.01	15.96	tr|A0A286Y1R9|A0A286Y1R9_CAVPO	ACOT7	4
461	0	5.75	22.57	22.57	17.14	tr|A0A286XF53|A0A286XF53_CAVPO	ACOT7	4
462	6.47	6.58	16.94	16.94	13.98	tr|H0V0B4|H0V0B4_CAVPO	BCAT1	4
462	0	6.58	16.15	16.15	13.33	tr|A0A286XRD2|A0A286XRD2_CAVPO	BCAT1	4
463	6.47	6.56	30.23	30.23	30.23	tr|A0A286Y1H2|A0A286Y1H2_CAVPO	LGALSL	6
464	6.45	6.58	17.64	11.06	9.268	tr|H0VBE1|H0VBE1_CAVPO	RBM14	5
465	6.45	6.48	13.06	13.06	13.06	tr|H0W0L4|H0W0L4_CAVPO	CA14	6
466	6.4	6.44	48.03	41.45	41.45	tr|H0VCN8|H0VCN8_CAVPO	3 SV	7
466	0	6.44	47.4	40.91	40.91	tr|A0A286XD32|A0A286XD32_CAVPO	3 SV	7
467	6.4	6.43	17.74	17.74	17.74	tr|A0A286XUE4|A0A286XUE4_CAVPO	NDUFV2	4
468	6.38	6.41	11.19	9.686	9.141	tr|H0V0P2|H0V0P2_CAVPO	ADD1	6
468	0	6.41	11.76	10.11	10.11	tr|A0A286XNG6|A0A286XNG6_CAVPO	ADD1	6
469	6.38	6.41	19.44	14.04	9.935	tr|A0A286Y0J1|A0A286Y0J1_CAVPO	NDUFS2	5
470	6.37	6.49	18.58	18.58	14.67	tr|H0W8J0|H0W8J0_CAVPO	SELENBP1	4
470	0	6.49	16.14	16.14	12.74	tr|A0A286X797|A0A286X797_CAVPO	SELENBP1	4
471	6.36	6.39	11.41	11.41	9.843	tr|H0VUQ4|H0VUQ4_CAVPO	BAG5	3
472	6.35	6.42	14.58	11	8.951	tr|H0VKT5|H0VKT5_CAVPO	RBMXL1	6
472	0	6.42	55.34	41.75	33.98	tr|A0A286XPI3|A0A286XPI3_CAVPO	RBMXL1	6
473	6.35	6.39	17.39	17.39	13.55	tr|H0V659|H0V659_CAVPO	Csnk2a1	3
474	6.32	6.35	36.07	24.66	18.26	tr|H0UUI9|H0UUI9_CAVPO	Atp5po	9
474	0	6.35	37.09	25.35	18.78	tr|A0A286Y526|A0A286Y526_CAVPO	Atp5po	9
475	6.32	6.35	10.98	10.07	7.78	tr|H0WBQ8|H0WBQ8_CAVPO	EEF1G	3
476	6.3	6.41	9.182	9.182	9.182	tr|H0VCU8|H0VCU8_CAVPO	SF3A3	4
477	6.28	66.54	67.43	67.2	63.07	tr|H0V0E4|H0V0E4_CAVPO	TUBB4A	117
477	0	66.54	64.47	64.25	60.31	tr|A0A286XHM1|A0A286XHM1_CAVPO	TUBB4A	117
478	6.26	6.29	21.88	18.84	12.47	tr|H0VPA8|H0VPA8_CAVPO	2020-09-02	4
479	6.24	6.27	8.289	5.82	4.586	tr|A0A286XX31|A0A286XX31_CAVPO	VCL	4
479	0	6.27	8.818	6.191	4.878	tr|A0A286X7Z0|A0A286X7Z0_CAVPO	VCL	4
479	0	6.02	7.266	4.723	4.723	tr|H0V4K2|H0V4K2_CAVPO	VCL	4
480	6.24	6.27	29.85	29.85	29.85	tr|A0A286XHP1|A0A286XHP1_CAVPO	SNCB	8
481	6.21	6.33	9.274	9.274	9.274	tr|H0V715|H0V715_CAVPO	TRIM2	4
482	6.2	6.33	18.62	14.54	14.54	tr|H0VU30|H0VU30_CAVPO	NT5C2	10
483	6.19	6.22	6.446	6.446	4.144	tr|H0VJP8|H0VJP8_CAVPO	AP3B2	4
484	6.19	6.21	11.79	10.26	10.26	tr|H0VE97|H0VE97_CAVPO	Pdha1	3
484	0	6.18	10.51	10.26	10.26	tr|H0W5C1|H0W5C1_CAVPO	4 SV	3
485	6.18	6.3	42.7	36.22	21.08	tr|A0A286Y228|A0A286Y228_CAVPO	GLO1	5
486	6.17	6.19	26.44	21.58	15.81	sp|P11415|QOR_CAVPO	CRYZ	5
487	0	6.02	19.12	14.74	14.74	tr|H0W8H3|H0W8H3_CAVPO	3 SV	5
487	0	6.02	16	12.33	12.33	tr|H0VWG3|H0VWG3_CAVPO	3 SV	5
487	6.16	6.18	30.94	26.98	16.55	tr|H0WE02|H0WE02_CAVPO	3 SV	6
487	0	6.18	30.28	26.41	16.2	tr|H0WC19|H0WC19_CAVPO	Set	6
487	0	6.18	30.07	26.22	16.08	tr|H0W641|H0W641_CAVPO	LOC100732059	6
488	6.16	6.18	24.64	24.64	24.64	tr|A0A286XGJ7|A0A286XGJ7_CAVPO	LOC100723593	7
489	6.14	6.16	16.77	10.25	7.143	tr|H0V2B9|H0V2B9_CAVPO	PDIA4	3
490	6.14	6.16	7.883	6.955	6.955	tr|H0VES1|H0VES1_CAVPO	EWSR1	4
490	0	6.16	8.361	7.377	7.377	tr|A0A286XM57|A0A286XM57_CAVPO	EWSR1	4
490	0	6.16	7.81	6.891	6.891	tr|A0A286XG79|A0A286XG79_CAVPO	EWSR1	4
491	6.13	6.17	9.198	6.849	4.697	tr|H0W849|H0W849_CAVPO	ARCN1	3
492	6.13	6.15	37	37	21.5	tr|A0A286Y457|A0A286Y457_CAVPO	HSPB1	4
493	6.13	6.14	34.31	33.99	33.99	tr|A0A286XVH5|A0A286XVH5_CAVPO	PURB	7
494	6.12	6.23	7.642	6.456	6.456	tr|H0VA86|H0VA86_CAVPO	CUL4A	6
495	6.11	6.12	16.67	13.37	7.692	tr|H0V628|H0V628_CAVPO	ADD2	3
496	6.09	6.1	17.79	17.79	17.79	tr|H0W399|H0W399_CAVPO	THEM6	5
497	6.07	6.22	5.466	5.386	3.859	tr|H0VIN3|H0VIN3_CAVPO	PITPNM1	4
498	6.07	6.08	23.14	19.41	15.16	tr|H0VT79|H0VT79_CAVPO	SH3GL2	6
499	6.06	6.09	4.343	2.74	2.205	tr|H0VEU6|H0VEU6_CAVPO	DMXL2	5
499	0	6.09	4.338	2.736	2.202	tr|A0A286XP23|A0A286XP23_CAVPO	DMXL2	5
500	6.06	6.08	19.17	15.54	15.54	tr|A0A286XTK7|A0A286XTK7_CAVPO	HIBCH	7
501	6.06	6.08	9.61	9.009	7.207	tr|H0VAM0|H0VAM0_CAVPO	GTPBP1	5
502	0	6	3.737	3.114	3.114	tr|A0A286Y094|A0A286Y094_CAVPO	IMPG2	3
502	6.06	6.07	5.921	5.353	5.353	tr|H0VC49|H0VC49_CAVPO	IMPG2	8
503	6.06	6.07	26.49	16.56	16.56	tr|H0VS22|H0VS22_CAVPO	MYL6	5
503	0	6.07	26.49	16.56	16.56	tr|A0A286XZS1|A0A286XZS1_CAVPO	MYL6	5
504	6.05	6.06	25.56	12.64	12.64	tr|H0VNW7|H0VNW7_CAVPO	PCBP1	7
505	6.05	6.06	13.1	7.606	7.606	tr|H0VLA8|H0VLA8_CAVPO	PREP	3
506	6.05	6.06	21.61	10.25	10.25	tr|B5APS7|B5APS7_CAVPO	Dcn	5
507	6.04	6.05	18.71	13.98	13.98	tr|H0W752|H0W752_CAVPO	ASL	4
508	6.04	6.05	27.81	21.91	21.91	tr|H0VKJ1|H0VKJ1_CAVPO	STOML2	4
509	6.04	6.05	22.49	15.57	15.57	tr|H0UZA0|H0UZA0_CAVPO	VDAC2	3
509	0	6.05	22.18	15.36	15.36	tr|A0A286XSM0|A0A286XSM0_CAVPO	VDAC2	3
509	0	6.05	22.11	15.31	15.31	tr|A0A286XKL2|A0A286XKL2_CAVPO	VDAC2	3
510	6.03	8.04	25.17	15.77	15.77	tr|A0A286XX46|A0A286XX46_CAVPO	NAPB	6
511	6.03	6.03	14.16	8.85	8.85	tr|H0VEC3|H0VEC3_CAVPO	USP39	7
512	6.02	6.03	17.18	10.51	10.51	tr|H0V0M5|H0V0M5_CAVPO	SSB	3
512	0	6.03	16.54	10.12	10.12	tr|A0A286XPF3|A0A286XPF3_CAVPO	SSB	3
513	6.02	6.03	19.43	16.24	16.24	tr|A0A286XBI4|A0A286XBI4_CAVPO	GDPD1	4
514	6.02	6.02	23.48	19.84	19.84	tr|H0VY54|H0VY54_CAVPO	EIF4H	3
514	0	6.02	25.44	21.49	21.49	tr|A0A286XKU5|A0A286XKU5_CAVPO	EIF4H	3
515	6.01	7.69	12.86	10.56	10.56	tr|A0A286XPF7|A0A286XPF7_CAVPO	ALDH2	4
516	6.01	6.33	37.68	27.54	19.81	tr|A0A286Y502|A0A286Y502_CAVPO	RAB7A	4
517	6.01	6.02	16.91	13.48	13.48	tr|A0A286XTB2|A0A286XTB2_CAVPO	NCEH1	6
518	6.01	6.01	21.7	17.87	17.87	tr|H0W0X2|H0W0X2_CAVPO	RGS9BP	11
519	6.01	6.01	7.983	5.951	5.951	tr|H0VW42|H0VW42_CAVPO	Thop1	3
520	6.01	6.01	7.917	5.594	5.594	tr|H0V7Q6|H0V7Q6_CAVPO	NRCAM	3
520	0	6.01	7.757	5.481	5.481	tr|A0A286XHX5|A0A286XHX5_CAVPO	NRCAM	3
520	0	6.01	7.325	5.175	5.175	tr|A0A286XGY0|A0A286XGY0_CAVPO	NRCAM	3
521	6.01	6.01	5.006	4.396	4.396	tr|H0V0H4|H0V0H4_CAVPO	DDX23	4
522	6.01	6.01	8.487	8.487	8.487	tr|H0VA62|H0VA62_CAVPO	SLC1A3	7
523	6.01	6.01	13.1	10.43	10.43	tr|A0A286Y4F1|A0A286Y4F1_CAVPO	DEK	3
524	6	6.01	10.87	9.058	9.058	tr|A0A286XU65|A0A286XU65_CAVPO	NCCRP1	5
525	6	6	23.33	20	20	tr|H0W7I1|H0W7I1_CAVPO	APRT	3
526	6	6	13.39	10.37	10.37	tr|H0VQ97|H0VQ97_CAVPO	RMDN3	4
527	6	6	23.57	23.57	19.11	tr|H0V4G6|H0V4G6_CAVPO	SLC25A11	5
528	6	6	13.35	9.363	9.363	tr|H0UZ15|H0UZ15_CAVPO	PGM3	5
528	0	6	12.32	8.64	8.64	tr|A0A286XR47|A0A286XR47_CAVPO	PGM3	5
529	6	6	18.85	18.85	18.85	tr|A0A286XMP4|A0A286XMP4_CAVPO	HNRNPD	4
530	6	6	24.09	23.36	23.36	tr|H0VJZ6|H0VJZ6_CAVPO	SRSF7	4
530	0	6	13.87	13.45	13.45	tr|A0A286X9I9|A0A286X9I9_CAVPO	SRSF7	4
531	6	6	32.6	28.94	28.94	tr|H0VJ50|H0VJ50_CAVPO	Gatd3a	3
532	6	6	6.627	4.97	4.97	tr|H0VBK1|H0VBK1_CAVPO	Hnrnpul1	4
532	0	6	5.741	5.607	5.607	tr|H0WAS5|H0WAS5_CAVPO	4 SV	4
533	6	6	29.93	29.56	29.56	tr|A0A286XMD6|A0A286XMD6_CAVPO	UQCRFS1	5
534	6	6	48.98	48.98	48.98	tr|A0A286XG77|A0A286XG77_CAVPO	4 SV	6
535	0	4	5.276	5.276	5.276	tr|A0A286XMR3|A0A286XMR3_CAVPO	PRKACB	4
535	0	4	6.213	6.213	6.213	tr|A0A286XFN1|A0A286XFN1_CAVPO	PRKACB	4
535	0	4	6.195	6.195	6.195	tr|A0A286XAR8|A0A286XAR8_CAVPO	PRKACB	4
535	6	6	11.08	11.08	11.08	tr|H0W1P5|H0W1P5_CAVPO	Prkaca	5
535	0	6	10.83	10.83	10.83	tr|A0A286Y5R9|A0A286Y5R9_CAVPO	Prkaca	5
536	6	6	14.29	12.62	12.62	tr|H0VPV4|H0VPV4_CAVPO	CAPZB	5
536	0	6	15.52	13.72	13.72	tr|A0A286XTH0|A0A286XTH0_CAVPO	CAPZB	5
536	0	6	15.58	13.77	13.77	tr|A0A286XLW4|A0A286XLW4_CAVPO	CAPZB	5
536	0	6	15.81	13.97	13.97	tr|A0A286XEV3|A0A286XEV3_CAVPO	CAPZB	5
537	6	6	26.97	26.97	21.99	tr|H0VP94|H0VP94_CAVPO	PSMA5	6
538	6	6	13.19	13.19	13.19	tr|H0UUQ7|H0UUQ7_CAVPO	FARSA	4
539	6	6	19.92	19.92	19.92	tr|A0A286XYY1|A0A286XYY1_CAVPO	HSD17B10	3
540	6	6	5.38	5.38	5.38	tr|A0A286XF06|A0A286XF06_CAVPO	Col6a1	4
541	6	6	13.86	13.86	13.86	tr|A0A286XB08|A0A286XB08_CAVPO	Pafah1b2	3
542	6	6	14.02	14.02	14.02	tr|H0WBB9|H0WBB9_CAVPO	OTUB1	3
543	6	6	15.19	15.19	15.19	tr|H0VSV5|H0VSV5_CAVPO	PSMA1	5
543	0	6	15.59	15.59	15.59	tr|A0A286Y2Q2|A0A286Y2Q2_CAVPO	PSMA1	5
544	6	6	13.82	13.82	13.82	tr|H0VSG3|H0VSG3_CAVPO	ACAT1	3
545	6	6	9.03	9.03	9.03	tr|H0VMM0|H0VMM0_CAVPO	ACSF3	3
546	6	6	20	20	20	tr|H0VLX4|H0VLX4_CAVPO	Naca	5
547	0	4	19.15	19.15	19.15	tr|H0UT66|H0UT66_CAVPO	HRAS	2
547	0	4	19.05	19.05	19.05	tr|A0A286Y5B4|A0A286Y5B4_CAVPO	HRAS	2
547	0	4	33.96	33.96	33.96	sp|P12825-2|RASN_CAVPO	NRAS	2
547	6	6	25.4	25.4	25.4	tr|H0VHH8|H0VHH8_CAVPO	KRAS	3
547	0	6	25.53	25.53	25.53	tr|A0A286XKR3|A0A286XKR3_CAVPO	KRAS	3
547	0	6	25.4	25.4	25.4	sp|P12825|RASN_CAVPO	NRAS	3
548	6	6	15.66	15.66	15.66	tr|H0V8T5|H0V8T5_CAVPO	CRK	3
549	6	6	7.024	7.024	7.024	tr|H0V1M8|H0V1M8_CAVPO	ATL3	3
550	6	6	17.65	17.65	17.65	tr|H0UTX5|H0UTX5_CAVPO	PHB	6
551	6	6	48.48	48.48	48.48	tr|A0A286XNR3|A0A286XNR3_CAVPO	ATOX1	3
552	6	6	14.55	14.55	14.55	tr|A0A286XKF4|A0A286XKF4_CAVPO	BSG	5
553	6	6	16.49	16.49	16.49	tr|A0A286X879|A0A286X879_CAVPO	ARL6IP5	5
554	5.92	6	9.222	9.042	9.042	tr|H0VJJ1|H0VJJ1_CAVPO	GLYR1	4
555	5.92	6	20.54	20.54	20.54	tr|H0VA50|H0VA50_CAVPO	RS1	3
555	0	6	25.56	25.56	25.56	tr|A0A286XZQ1|A0A286XZQ1_CAVPO	RS1	3
556	5.9	6.02	13.51	12.57	9.193	tr|H0USZ7|H0USZ7_CAVPO	ALDH6A1	3
557	5.89	6.14	6.873	4.778	3.772	tr|H0VEQ7|H0VEQ7_CAVPO	TBCD	3
558	5.89	6	24.73	18.55	14.52	tr|H0V269|H0V269_CAVPO	NSFL1C	3
558	0	6	27.14	20.35	15.93	tr|A0A286XD16|A0A286XD16_CAVPO	NSFL1C	3
558	0	6	24.86	18.65	14.59	tr|A0A286X7I9|A0A286X7I9_CAVPO	NSFL1C	3
559	5.89	6	28.11	28.11	28.11	tr|H0VR44|H0VR44_CAVPO	ARL3	5
559	0	6	27.51	27.51	27.51	tr|A0A286XY44|A0A286XY44_CAVPO	ARL3	5
560	5.88	6.06	35.58	28.84	23.22	tr|H0V732|H0V732_CAVPO	HYI	4
561	5.84	5.97	9.187	9.187	5.422	tr|H0V9L6|H0V9L6_CAVPO	SCFD1	3
562	0	4	12.54	12.23	9.48	tr|H0VAY6|H0VAY6_CAVPO	PPP1CB	2
562	0	4	12.42	12.12	9.394	tr|A0A286XCF8|A0A286XCF8_CAVPO	PPP1CA	2
562	5.82	5.92	16.32	16.02	13.35	tr|H0V629|H0V629_CAVPO	PPP1CC	3
563	5.82	5.92	72.37	72.37	72.37	tr|A0A286XTX1|A0A286XTX1_CAVPO	Hsbp1	6
564	5.8	5.96	9	9	9	tr|H0V450|H0V450_CAVPO	Wdr1	5
565	5.76	5.88	29.15	22.26	22.26	tr|A0A286XXF0|A0A286XXF0_CAVPO	PGP	5
565	0	4.25	28.97	22.12	22.12	tr|H0VVS6|H0VVS6_CAVPO	PGP	5
566	5.72	5.89	16.81	16.81	16.81	tr|H0W0Y6|H0W0Y6_CAVPO	3 SV	4
566	0	5.89	15.44	15.44	15.44	tr|H0VJN8|H0VJN8_CAVPO	Rps2	4
566	0	5.89	13.65	13.65	13.65	tr|A0A286XVN7|A0A286XVN7_CAVPO	Rps2	4
567	0	5.8	7.463	7.463	7.463	tr|A0A286XYN9|A0A286XYN9_CAVPO	RUFY3	3
567	0	5.8	7.187	7.187	7.187	tr|A0A286XK49|A0A286XK49_CAVPO	RUFY3	3
567	5.72	5.86	6.529	6.529	6.529	tr|H0V874|H0V874_CAVPO	RUFY3	4
568	5.71	5.81	14.97	12.28	12.28	tr|H0VK04|H0VK04_CAVPO	COPS5	3
569	5.68	5.77	6.902	6.902	6.902	tr|H0VI33|H0VI33_CAVPO	PPP2R5D	3
570	5.66	5.8	16.2	16.2	16.2	tr|A0A286XJS2|A0A286XJS2_CAVPO	PPIB	3
571	5.64	5.82	10.22	10.22	10.22	tr|H0VJC1|H0VJC1_CAVPO	PRPF31	3
572	5.61	10.67	27.71	25.78	25.78	tr|H0W0E9|H0W0E9_CAVPO	HNRNPF	15
573	5.61	5.73	11.64	8.006	8.006	tr|H0V525|H0V525_CAVPO	ANXA6	4
573	0	5.73	11.54	7.937	7.937	tr|A0A286XBC0|A0A286XBC0_CAVPO	ANXA6	4
573	0	5.73	10.62	7.304	7.304	tr|A0A286X7S2|A0A286X7S2_CAVPO	ANXA6	4
574	5.54	5.65	10	8.571	6.429	tr|H0VWP6|H0VWP6_CAVPO	CAPN2	4
575	0	3.51	11.86	11.86	11.86	tr|H0WCU1|H0WCU1_CAVPO	RAP1A	2
575	5.54	5.64	17.93	15.76	15.76	tr|A0A286Y641|A0A286Y641_CAVPO	RAP1A	3
575	0	5.64	17.93	15.76	15.76	tr|A0A286Y518|A0A286Y518_CAVPO	Rap1b	3
576	5.53	5.75	9.542	6.144	6.144	tr|H0V5Z7|H0V5Z7_CAVPO	CUL3	3
576	0	5.75	9.786	6.3	6.3	tr|A0A286XGB3|A0A286XGB3_CAVPO	CUL3	3
577	5.48	5.59	15.38	15.38	12.04	tr|H0UXN5|H0UXN5_CAVPO	ECI1	3
578	5.47	5.57	14.29	14.29	10.3	tr|H0V665|H0V665_CAVPO	CADM1	5
578	0	5.57	12.84	12.84	9.263	tr|A0A286XYB3|A0A286XYB3_CAVPO	CADM1	5
578	0	5.57	13.35	13.35	9.628	tr|A0A286XWW5|A0A286XWW5_CAVPO	CADM1	5
578	0	5.57	14.66	14.66	10.58	tr|A0A286XSV6|A0A286XSV6_CAVPO	CADM1	5
578	0	5.57	13.68	13.68	9.865	tr|A0A286XR82|A0A286XR82_CAVPO	CADM1	5
578	0	5.57	15.72	15.72	11.34	tr|A0A286XCH4|A0A286XCH4_CAVPO	CADM1	5
579	5.43	5.59	29.66	16.18	12.25	tr|H0W3C2|H0W3C2_CAVPO	LOC100714326	3
580	5.43	5.54	28.79	23.23	23.23	tr|A0A286XD95|A0A286XD95_CAVPO	SAR1A	5
581	5.43	5.54	11.29	8.561	8.561	tr|A0A286X9X4|A0A286X9X4_CAVPO	RCC1	3
581	0	5.54	13.09	10.61	10.61	tr|H0VG23|H0VG23_CAVPO	RCC1	3
581	0	5.54	13.78	11.16	11.16	tr|A0A286Y3Z6|A0A286Y3Z6_CAVPO	RCC1	3
582	5.41	5.57	20.43	20.43	20.43	tr|A0A286X7Z1|A0A286X7Z1_CAVPO	PTPA	4
583	5.37	5.47	6.987	6.987	6.987	tr|H0VVK3|H0VVK3_CAVPO	PPM1F	3
584	5.36	5.52	21.84	21.84	21.84	tr|A4L9L3|A4L9L3_CAVPO	Rho	16
585	5.35	5.53	14.16	10.24	10.24	tr|H0VMJ6|H0VMJ6_CAVPO	PABPC3	4
586	5.34	5.45	19.23	15.68	15.68	tr|H0V811|H0V811_CAVPO	AHSA1	5
587	5.33	5.48	15.81	7.598	7.598	tr|H0V5E7|H0V5E7_CAVPO	HADHB	3
587	0	5.48	16.21	7.789	7.789	tr|A0A286XZ17|A0A286XZ17_CAVPO	HADHB	3
588	5.33	5.43	16.73	16.73	16.73	tr|A0A286XCF9|A0A286XCF9_CAVPO	PRDX3	4
589	0	3.28	8.642	8.642	8.642	tr|H0V4U0|H0V4U0_CAVPO	Skp1	2
589	0	3.28	9.524	9.524	9.524	tr|A0A286XV90|A0A286XV90_CAVPO	3 SV	2
589	5.31	5.42	25.77	25.77	25.77	sp|P63209|SKP1_CAVPO	SKP1	3
590	5.27	9.54	19.15	19.15	16.06	sp|P38402|GNAI2_CAVPO	GNAI2	7
591	5.26	5.37	13.45	13.45	13.45	tr|H0UY33|H0UY33_CAVPO	SORD	3
592	5.25	5.41	19.26	14.73	7.082	tr|A0A286XMM5|A0A286XMM5_CAVPO	PRMT1	3
592	0	5.41	18.33	14.02	6.739	tr|A0A286X7Q2|A0A286X7Q2_CAVPO	PRMT1	3
592	0	5.41	16.67	11.64	7.862	tr|H0W951|H0W951_CAVPO	PRMT1	3
593	5.22	5.35	20.31	14.84	14.84	tr|H0VQ68|H0VQ68_CAVPO	ATP5PB	4
594	5.2	5.45	20.06	15.53	12.94	tr|H0V615|H0V615_CAVPO	NAPG	3
594	0	5.45	19.94	15.43	12.86	tr|A0A286XQ02|A0A286XQ02_CAVPO	NAPG	3
595	5.19	5.29	12.67	10.6	10.6	tr|H0UV63|H0UV63_CAVPO	CMAS	4
596	0	3.72	9.924	9.733	9.733	tr|A0A286XMR6|A0A286XMR6_CAVPO	4 SV	4
596	5.17	5.57	18.96	15.21	13.24	tr|H0VN93|H0VN93_CAVPO	Nars	5
596	0	5.54	21.29	21.04	18.32	tr|A0A286XUW9|A0A286XUW9_CAVPO	LOC100716840	5
597	0	3.14	27.21	27.21	27.21	tr|H0VQL2|H0VQL2_CAVPO	ATP1B2	4
597	5.17	5.28	25.79	25.4	20.24	tr|A0A286XGZ8|A0A286XGZ8_CAVPO	ATP1B2	7
598	5.15	5.43	22.03	22.03	22.03	tr|Q9TEG8|Q9TEG8_CAVPO	COII	6
599	5.12	10.96	26.95	26.95	20.27	tr|H0W2C0|H0W2C0_CAVPO	HNRNPH2	10
600	5.12	5.34	30.37	23.08	15.58	tr|H0VBV7|H0VBV7_CAVPO	DPYSL5	4
601	5.1	41.5	61.83	61.61	55.8	tr|H0V3I8|H0V3I8_CAVPO	TUBA4A	90
602	5.1	5.21	19.45	16.41	16.41	tr|H0W3Y8|H0W3Y8_CAVPO	NAXD	3
603	5.05	5.23	10.77	9.574	4.122	tr|H0W1W7|H0W1W7_CAVPO	SARM1	2
604	5.03	5.19	16.62	16.08	16.08	tr|A0A286XTR9|A0A286XTR9_CAVPO	ADH5	4
605	4.98	5.35	20.28	18.89	12.44	tr|H0V5S9|H0V5S9_CAVPO	RPL10A	3
606	4.94	5.08	27.66	25.17	18.59	tr|H0UZD0|H0UZD0_CAVPO	DDOST	5
607	4.93	5.86	21.19	16.26	12.76	tr|H0W8I2|H0W8I2_CAVPO	RUVBL2	4
607	0	5.86	19.44	17.06	13.39	tr|A0A286XN46|A0A286XN46_CAVPO	RUVBL2	4
608	4.93	5.02	14.23	14.23	14.23	tr|H0V721|H0V721_CAVPO	PSMA3	3
608	0	5.02	14.12	14.12	14.12	tr|A0A286XAZ6|A0A286XAZ6_CAVPO	PSMA3	3
609	4.91	5.12	29.52	21.9	21.9	tr|H0VT53|H0VT53_CAVPO	Txn	4
610	4.9	4.99	15.02	13.81	13.81	tr|H0V777|H0V777_CAVPO	ETFA	3
611	0	4.75	8.827	8.827	6.431	tr|A0A286XD21|A0A286XD21_CAVPO	DLG1	6
611	4.89	5.03	9.759	9.759	7.577	tr|H0VHU1|H0VHU1_CAVPO	DLG1	7
611	0	5.03	9.594	9.594	7.449	tr|A0A286Y5K4|A0A286Y5K4_CAVPO	DLG1	7
611	0	5.03	10.23	10.23	7.942	tr|A0A286XY03|A0A286XY03_CAVPO	DLG1	7
612	4.87	4.99	7.943	7.943	7.943	tr|H0VDS9|H0VDS9_CAVPO	TOP1	5
613	4.86	5.07	17.24	13.79	13.79	tr|H0V0H2|H0V0H2_CAVPO	CRYL1	3
614	4.85	4.96	9.404	9.404	9.404	tr|H0V3S4|H0V3S4_CAVPO	AAK1	4
615	4.84	7.16	22.65	15.56	15.56	tr|H0VLM1|H0VLM1_CAVPO	2020-09-07	6
615	0	5.61	22.6	15.53	15.53	tr|A0A286XWJ3|A0A286XWJ3_CAVPO	2020-09-07	6
616	4.8	5.03	12.8	12.8	11.61	tr|H0VM37|H0VM37_CAVPO	HTRA2	3
616	0	5.03	15.13	15.13	13.73	tr|A0A286XY54|A0A286XY54_CAVPO	HTRA2	3
616	0	5.03	11.87	11.87	10.77	tr|A0A286XQ11|A0A286XQ11_CAVPO	HTRA2	3
617	4.8	4.89	8.263	8.263	8.263	tr|H0WCG0|H0WCG0_CAVPO	Bbs1	3
618	4.79	4.91	25.49	17.48	9.709	tr|H0V901|H0V901_CAVPO	DNAJA2	3
619	4.79	4.87	4.395	3.602	3.602	tr|H0VD57|H0VD57_CAVPO	NUP155	3
620	4.78	4.86	19.89	8.255	8.255	tr|H0V6C3|H0V6C3_CAVPO	SNTB1	5
621	4.77	4.85	9.884	6.783	6.783	tr|H0UUF3|H0UUF3_CAVPO	RO60	4
622	4.77	4.85	5.109	5.109	5.109	tr|A0A286XZY6|A0A286XZY6_CAVPO	SMARCC2	3
622	0	4.85	5.079	5.079	5.079	tr|A0A286XIV5|A0A286XIV5_CAVPO	SMARCC2	3
622	0	4.85	5.491	5.491	5.491	tr|A0A286XA06|A0A286XA06_CAVPO	SMARCC2	3
623	4.76	7.34	18.05	14.01	14.01	tr|A0A286XP64|A0A286XP64_CAVPO	LOC100726317	8
624	4.75	4.87	31.22	30.73	23.41	tr|A0A286XBD6|A0A286XBD6_CAVPO	PSMB3	5
624	0	4.86	30.92	30.43	23.19	tr|H0W8S1|H0W8S1_CAVPO	PSMB3	5
625	4.75	4.83	10.47	7.856	7.856	tr|H0UXQ6|H0UXQ6_CAVPO	ABCD3	3
625	0	4.83	11.38	9.581	9.581	tr|A0A286XUE0|A0A286XUE0_CAVPO	ABCD3	3
626	4.7	65.3	64.97	64.22	64.22	tr|A0A286Y0L7|A0A286Y0L7_CAVPO	PKM	70
627	4.65	4.91	8.195	5.877	4.801	tr|H0UU89|H0UU89_CAVPO	SF3B3	4
628	4.65	4.74	16.16	15.93	15.46	tr|H0VHD0|H0VHD0_CAVPO	COL1A2	24
629	4.63	5.75	16.96	16.96	16.96	tr|A0A286XNH1|A0A286XNH1_CAVPO	MSI2	5
630	4.63	4.84	10.12	8.436	8.436	tr|H0VDG4|H0VDG4_CAVPO	Sdha	3
631	4.63	4.67	10.51	9.153	9.153	tr|H0VFB2|H0VFB2_CAVPO	SLC27A1	3
632	4.61	4.71	5.478	5.478	2.696	tr|H0V2G0|H0V2G0_CAVPO	CCAR1	2
633	4.6	4.78	19.69	19.69	19.69	tr|A0A286XBW5|A0A286XBW5_CAVPO	SUB1	6
634	4.56	4.75	12.75	12.75	12.75	sp|Q9JM72|AT1B1_CAVPO	ATP1B1	4
635	4.54	4.61	7.456	4.211	1.93	tr|H0VWF2|H0VWF2_CAVPO	NCKAP1	2
635	0	4.61	7.713	4.356	1.996	tr|H0VK83|H0VK83_CAVPO	NCKAP1	2
636	4.54	4.59	21.95	21.46	19.02	tr|H0UZK2|H0UZK2_CAVPO	SNAP25	3
636	0	4.59	22.5	22	19.5	tr|A0A286Y485|A0A286Y485_CAVPO	SNAP25	3
637	4.53	4.8	15.83	11.39	9.073	tr|H0VT52|H0VT52_CAVPO	ALDH9A1	4
638	4.52	4.56	35.53	35.53	29.61	tr|H0V5A7|H0V5A7_CAVPO	Nme1	5
639	4.51	4.56	19.65	11.34	8.06	tr|H0UU01|H0UU01_CAVPO	Dnaja1	3
640	4.5	4.55	11.53	6.138	6.138	tr|H0V7G5|H0V7G5_CAVPO	GBE1	3
641	4.45	4.97	16.36	12.08	10.41	tr|A0A286XL57|A0A286XL57_CAVPO	SARS	5
641	0	4.97	17.12	12.65	10.89	tr|A0A286XG63|A0A286XG63_CAVPO	SARS	5
642	0	2.37	17.77	17.77	17.77	tr|H0V582|H0V582_CAVPO	LHPP	2
642	4.45	4.49	23.7	23.7	23.7	tr|A0A286XY90|A0A286XY90_CAVPO	LHPP	3
643	4.44	4.48	16.07	12.95	12.95	tr|H0UVZ0|H0UVZ0_CAVPO	RPL7A	2
643	0	4.48	13.85	11.15	11.15	tr|A0A286XYQ1|A0A286XYQ1_CAVPO	RPL7A	2
644	4.4	4.71	17.89	17.89	13.74	tr|A0A286XMK5|A0A286XMK5_CAVPO	GNAQ	3
645	0	1.95	21.95	18.6	14.33	tr|H0V4N2|H0V4N2_CAVPO	PSIP1	4
645	0	1.95	21.69	18.37	14.16	tr|A0A286XF81|A0A286XF81_CAVPO	PSIP1	4
645	4.38	4.56	19.09	14.93	12.29	tr|A0A286X7D3|A0A286X7D3_CAVPO	PSIP1	5
646	4.35	4.38	20.38	14.65	12.74	tr|H0WE19|H0WE19_CAVPO	KHDRBS1	2
646	0	4.38	21.67	15.58	13.54	tr|A0A286XFR6|A0A286XFR6_CAVPO	KHDRBS1	2
647	4.33	4.36	8.937	6.626	4.622	tr|H0UT24|H0UT24_CAVPO	EEF1D	4
647	0	4.36	8.514	7.79	5.435	tr|A0A286XIL1|A0A286XIL1_CAVPO	EEF1D	4
647	0	4.36	15.64	15.64	10.91	tr|A0A286Y5M9|A0A286Y5M9_CAVPO	EEF1D	4
648	4.32	4.36	24.95	22.97	13.27	tr|H0UZ00|H0UZ00_CAVPO	PCYOX1	4
649	4.32	4.35	10.5	5.421	3.691	tr|A0A286Y5L9|A0A286Y5L9_CAVPO	EPB41L1	3
649	0	4.35	10.35	5.347	3.641	tr|A0A286XY49|A0A286XY49_CAVPO	EPB41L1	3
649	0	4.35	12.47	6.438	4.384	tr|A0A286XNY5|A0A286XNY5_CAVPO	EPB41L1	3
649	0	4.35	10.85	5.602	3.814	tr|A0A286XE48|A0A286XE48_CAVPO	EPB41L1	3
649	0	4.33	10.78	7.448	5.071	tr|A0A286XAL0|A0A286XAL0_CAVPO	EPB41L1	3
650	4.32	4.35	26.82	25.91	19.55	tr|A0A286XPX4|A0A286XPX4_CAVPO	TPPP	4
651	4.31	4.39	24.66	21.97	5.83	tr|A0A286XR81|A0A286XR81_CAVPO	NUDT21	2
651	0	4.29	24.1	21.03	6.667	tr|H0V1I1|H0V1I1_CAVPO	NUDT21	2
651	0	4.28	12.5	12.5	7.386	tr|A0A286XVP5|A0A286XVP5_CAVPO	NUDT21	2
652	4.3	4.34	9.66	4.989	4.989	tr|H0V6M3|H0V6M3_CAVPO	OPA1	3
653	4.28	4.32	19.84	19.84	16.71	tr|H0VT29|H0VT29_CAVPO	IDH3B	4
654	4.28	4.31	11.83	11.83	7.455	tr|H0VEQ2|H0VEQ2_CAVPO	PSMC6	2
655	4.28	4.31	16.48	16.48	16.48	tr|A0A286XP48|A0A286XP48_CAVPO	NDUFB10	4
656	4.24	4.39	6.437	3.892	1.946	tr|H0V2Q4|H0V2Q4_CAVPO	MAP3K5	2
656	0	4.39	6.399	3.869	1.935	tr|A0A286XT30|A0A286XT30_CAVPO	MAP3K5	2
657	4.24	4.36	7.769	6.685	5.149	tr|A0A286XT67|A0A286XT67_CAVPO	MAP4	3
657	0	4.36	7.624	6.56	5.053	tr|A0A286XGW9|A0A286XGW9_CAVPO	MAP4	3
658	4.23	4.26	11.87	11.87	8.544	tr|A0A286XYQ7|A0A286XYQ7_CAVPO	DYNC1I2	3
658	0	4	8.838	8.838	8.838	tr|A0A286Y082|A0A286Y082_CAVPO	DYNC1I2	3
659	4.22	4.24	13.49	13.49	9.398	tr|H0VBM4|H0VBM4_CAVPO	APMAP	2
660	4.21	4.24	8.907	8.907	8.907	tr|H0WDI4|H0WDI4_CAVPO	PCYOX1L	6
661	4.2	4.23	9.735	6.858	4.867	tr|H0UXH8|H0UXH8_CAVPO	TIMM44	2
662	4.19	4.22	20.41	19.05	13.61	tr|H0V7G4|H0V7G4_CAVPO	MTCH2	3
662	0	4.22	19.8	18.48	13.2	tr|A0A286XES6|A0A286XES6_CAVPO	MTCH2	3
663	4.18	4.36	13.94	9.699	3.955	tr|A0A286XB55|A0A286XB55_CAVPO	XPO1	3
664	4.18	4.23	2.598	1.415	0.7718	tr|H0V437|H0V437_CAVPO	AKAP9	2
665	4.18	4.2	13.96	10.91	8.122	tr|H0VVN0|H0VVN0_CAVPO	ACTR2	2
665	0	4.2	13.78	10.78	8.02	tr|A0A286X9F6|A0A286X9F6_CAVPO	ACTR2	2
666	4.18	4.2	9.824	6.801	4.282	tr|A0A286XBJ8|A0A286XBJ8_CAVPO	NPTN	5
667	4.17	5.3	27.42	20.78	20.78	tr|H0VL96|H0VL96_CAVPO	MSI1	6
667	0	5.3	28.95	21.93	21.93	tr|A0A286Y4W7|A0A286Y4W7_CAVPO	MSI1	6
668	4.16	4.41	18.94	18.94	13.22	tr|H0V034|H0V034_CAVPO	PSMA6	2
668	0	4.41	17.48	17.48	12.2	tr|A0A286XVP4|A0A286XVP4_CAVPO	PSMA6	2
669	0	4.18	9.172	9.172	4.698	tr|H0WCD0|H0WCD0_CAVPO	Nefm	4
669	4.15	6.36	8.199	8.199	5.658	tr|A0A286XPP2|A0A286XPP2_CAVPO	Nefm	6
669	0	6.36	8.392	8.392	5.792	tr|A0A286XEJ0|A0A286XEJ0_CAVPO	Nefm	6
670	4.15	4.16	23.91	23.91	23.91	tr|A0A286XMW9|A0A286XMW9_CAVPO	S100B	4
671	4.14	4.24	9.244	8.193	5.252	tr|A0A286XRL9|A0A286XRL9_CAVPO	LUC7L3	2
671	0	4.24	9.483	8.405	5.388	tr|A0A286XL99|A0A286XL99_CAVPO	LUC7L3	2
672	0	4.04	9.917	7.713	7.713	tr|A0A286XBY3|A0A286XBY3_CAVPO	Mapt	2
672	0	4.04	10.94	8.511	8.511	tr|A0A286X8R0|A0A286X8R0_CAVPO	Mapt	2
672	4.14	4.18	16.22	12.7	11.89	tr|H0VMS7|H0VMS7_CAVPO	Mapt	3
673	4.14	4.16	6.458	5.128	2.564	tr|H0VJ05|H0VJ05_CAVPO	SUPT5H	2
673	0	4.09	5.561	3.582	2.545	tr|A0A286XNW0|A0A286XNW0_CAVPO	SUPT5H	2
673	0	4.09	5.428	3.496	2.484	tr|A0A286XAJ5|A0A286XAJ5_CAVPO	SUPT5H	2
674	4.13	10.34	17.92	15.19	12.63	tr|H0V2V2|H0V2V2_CAVPO	EZR	6
674	0	10.34	17.92	15.19	12.63	tr|A0A286Y5Y5|A0A286Y5Y5_CAVPO	EZR	6
675	4.12	4.14	23.08	23.08	17.69	tr|A0A286X9S8|A0A286X9S8_CAVPO	RPS15A	2
676	4.11	4.33	24.48	22.4	17.19	tr|H0V3D4|H0V3D4_CAVPO	Rpl9	2
677	4.11	4.13	28	26	16	tr|H0VU00|H0VU00_CAVPO	Guca1a	3
678	4.1	4.12	19.95	17.55	14.1	tr|A0A286X7T9|A0A286X7T9_CAVPO	FMOD	4
679	4.09	4.11	23.56	16.83	13.46	tr|H0UUK1|H0UUK1_CAVPO	RPS8	4
680	0	2.09	26.07	22.27	9.005	sp|P49114|SODM_CAVPO	SOD2	4
680	4.08	4.14	31.08	27.48	14.86	tr|A0A286X7T6|A0A286X7T6_CAVPO	Sod2	5
681	4.08	4.1	24.11	15.96	15.96	tr|A0A286XW20|A0A286XW20_CAVPO	ESD	17
681	0	4.08	22.49	18.07	18.07	tr|H0VIE3|H0VIE3_CAVPO	ESD	17
682	4.08	4.09	35.37	34.15	26.83	tr|A0A286Y030|A0A286Y030_CAVPO	NDUFA4	5
683	0	9.59	38.98	27.97	27.97	tr|A0A286XF01|A0A286XF01_CAVPO	GSTM1	15
683	0	11.88	35.36	28.18	22.65	tr|H0VQH5|H0VQH5_CAVPO	GSTM1	18
683	4.07	11.98	38.53	27.52	21.56	tr|A0A286XQF3|A0A286XQF3_CAVPO	GSTM1	19
683	0	16.06	34.4	29.36	27.98	tr|A0A286XYS3|A0A286XYS3_CAVPO	GSTM1	21
684	4.07	4.08	7.718	3.308	3.308	tr|H0VRK1|H0VRK1_CAVPO	COPB2	2
685	4.07	4.08	13.92	10.82	9.794	tr|H0W169|H0W169_CAVPO	RPS9	3
686	4.07	4.08	9.273	6	6	tr|H0VNC0|H0VNC0_CAVPO	GRK7	3
687	4.07	4.08	7.624	7.624	4.787	tr|H0VF09|H0VF09_CAVPO	YARS	2
688	4.07	4.08	8.721	8.721	8.14	tr|H0VCV4|H0VCV4_CAVPO	NTM	5
689	4.06	9.34	19.77	19.77	17.23	tr|H0VJC9|H0VJC9_CAVPO	Gnat2	7
690	4.06	4.07	51.75	51.75	51.75	tr|H0V2W3|H0V2W3_CAVPO	Rplp1	6
691	4.06	4.07	7.082	5.861	3.907	tr|A0A286X9F5|A0A286X9F5_CAVPO	SGIP1	2
691	0	4.07	6.545	5.818	3.879	tr|H0VKJ8|H0VKJ8_CAVPO	SGIP1	2
691	0	4.07	6.708	5.963	3.975	tr|A0A286X830|A0A286X830_CAVPO	SGIP1	2
692	4.06	4.07	6.474	4.259	3.152	tr|H0VL70|H0VL70_CAVPO	LARS	2
693	4.06	4.07	12.92	6.459	6.459	tr|H0UYD8|H0UYD8_CAVPO	AP3M2	3
694	4.05	4.06	17.62	10.88	10.88	tr|A0A286XRB8|A0A286XRB8_CAVPO	HPCA	2
695	4.05	4.06	22.73	22.73	22.73	tr|A0A286XK14|A0A286XK14_CAVPO	Eif5a	3
696	4.04	6	2.197	2.197	2.197	tr|H0VAA0|H0VAA0_CAVPO	MYO18A	4
696	0	6	2.195	2.195	2.195	tr|A0A286Y4B0|A0A286Y4B0_CAVPO	MYO18A	4
696	0	6	2.615	2.615	2.615	tr|A0A286XZ93|A0A286XZ93_CAVPO	MYO18A	4
696	0	6	2.16	2.16	2.16	tr|A0A286XPT4|A0A286XPT4_CAVPO	MYO18A	4
696	0	6	2.182	2.182	2.182	tr|A0A286XDC0|A0A286XDC0_CAVPO	MYO18A	4
696	0	6	2.252	2.252	2.252	tr|A0A286X9N2|A0A286X9N2_CAVPO	MYO18A	4
696	0	6	2.61	2.61	2.61	tr|A0A286X813|A0A286X813_CAVPO	MYO18A	4
697	4.04	4.05	7.506	5.077	5.077	tr|H0VTQ5|H0VTQ5_CAVPO	SRRM1	2
697	0	4.05	7.623	5.157	5.157	tr|A0A286X990|A0A286X990_CAVPO	SRRM1	2
698	4.04	4.05	12.02	8.798	5.865	tr|A0A286Y2D6|A0A286Y2D6_CAVPO	CAB39	3
699	4.04	4.05	19.23	19.23	11.54	tr|A0A286XYZ4|A0A286XYZ4_CAVPO	SCAMP1	2
700	4.04	4.04	15.13	7.949	7.949	tr|H0VE77|H0VE77_CAVPO	Ppm1b	2
700	0	4.04	12.32	6.472	6.472	tr|A0A286XSM8|A0A286XSM8_CAVPO	Ppm1b	2
701	4.04	4.04	5.121	3.369	3.369	tr|H0VGG4|H0VGG4_CAVPO	SV2A	2
702	4.03	4.05	21.13	11.34	11.34	tr|H0VII1|H0VII1_CAVPO	H1F0	6
703	4.03	4.05	27.69	21.07	19.42	tr|H0VC50|H0VC50_CAVPO	QDPR	2
704	4.03	4.04	9.459	3.784	3.784	tr|H0V4I3|H0V4I3_CAVPO	DCLK1	2
704	0	4	7.713	7.713	7.713	tr|A0A286XFW0|A0A286XFW0_CAVPO	DCLK1	2
705	4.03	4.04	21.68	18.21	11.27	tr|H0UZW0|H0UZW0_CAVPO	SUCLG1	3
706	4.03	4.04	8.38	6.704	6.704	tr|H0WB17|H0WB17_CAVPO	CPNE1	3
707	4.03	4.03	10.57	4	4	tr|H0VNC7|H0VNC7_CAVPO	GRIPAP1	3
707	0	4.03	11.06	4.185	4.185	tr|A0A286XVF6|A0A286XVF6_CAVPO	GRIPAP1	3
707	0	4.03	11.3	4.275	4.275	tr|A0A286XHB3|A0A286XHB3_CAVPO	GRIPAP1	3
708	4.03	4.03	8.277	8.277	8.277	tr|H0VVP2|H0VVP2_CAVPO	Clu	4
709	4.03	4.03	3.737	2.644	2.644	tr|H0VSW8|H0VSW8_CAVPO	RELCH	2
709	0	4.03	3.821	2.703	2.703	tr|A0A286XWE3|A0A286XWE3_CAVPO	RELCH	2
710	4.03	4.03	14.96	9.854	9.854	tr|A0A286X9N1|A0A286X9N1_CAVPO	TOLLIP	3
710	0	4	13.3	13.3	13.3	tr|A0A286XUK7|A0A286XUK7_CAVPO	TOLLIP	3
711	4.02	12.55	36.5	34.99	32.61	tr|H0W617|H0W617_CAVPO	EEF1A2	18
712	4.02	9.55	15.27	11.15	11.15	tr|H0V0S9|H0V0S9_CAVPO	RDX	6
712	0	9.55	14.74	10.76	10.76	tr|A0A286XA72|A0A286XA72_CAVPO	RDX	6
713	4.02	4.05	17.58	14.19	11.02	tr|H0V2R8|H0V2R8_CAVPO	WARS	4
714	4.02	4.04	9.091	3.939	3.939	tr|H0V9Z5|H0V9Z5_CAVPO	RARS	2
715	4.02	4.03	21.47	17.51	17.51	tr|H0VAK6|H0VAK6_CAVPO	4 SV	4
716	4.02	4.03	2.149	1.791	1.791	tr|H0VZ42|H0VZ42_CAVPO	MIA3	2
716	0	4.03	2.381	1.984	1.984	tr|H0VB24|H0VB24_CAVPO	MIA3	2
717	4.02	4.03	12.13	9.205	9.205	tr|H0VI05|H0VI05_CAVPO	SRSF12	2
717	0	4	12.02	12.02	12.02	tr|A0A286Y468|A0A286Y468_CAVPO	SRSF10	2
717	0	4	8.397	8.397	8.397	tr|A0A286Y2N1|A0A286Y2N1_CAVPO	SRSF10	2
718	4.02	4.03	31.09	31.09	31.09	tr|A0A286XJE1|A0A286XJE1_CAVPO	ATP6V1F	3
719	4.02	4.03	31.48	31.48	31.48	tr|A0A286XID4|A0A286XID4_CAVPO	Fkbp1a	3
720	4.02	4.02	5.365	3.431	3.431	tr|H0VQ01|H0VQ01_CAVPO	IQGAP1	3
721	4.02	4.02	13.55	7.588	7.588	tr|H0VH01|H0VH01_CAVPO	2020-09-05	2
721	0	4.02	11.9	7.407	7.407	tr|A0A286XZP7|A0A286XZP7_CAVPO	2020-09-05	2
721	0	4.02	12.2	7.588	7.588	tr|A0A286XTF1|A0A286XTF1_CAVPO	2020-09-05	2
722	4.02	4.02	18.15	10.56	10.56	tr|A0A286XQS7|A0A286XQS7_CAVPO	CRKL	2
723	4.02	4.02	4.005	2.758	2.758	tr|H0UU69|H0UU69_CAVPO	DIP2C	2
723	0	4.01	3.482	2.708	2.708	tr|A0A286Y506|A0A286Y506_CAVPO	DIP2C	2
723	0	4.01	3.536	2.75	2.75	tr|A0A286XRW4|A0A286XRW4_CAVPO	DIP2C	2
723	0	4.01	3.605	2.804	2.804	tr|A0A286XR83|A0A286XR83_CAVPO	DIP2C	2
724	4.01	4.21	9.825	6.332	6.332	tr|H0UYL6|H0UYL6_CAVPO	FKBP4	3
725	4.01	4.07	4.149	2.193	2.193	tr|H0VGT5|H0VGT5_CAVPO	KIF1A	2
725	0	4.07	4.174	2.206	2.206	tr|A0A286Y325|A0A286Y325_CAVPO	KIF1A	2
725	0	4.06	3.964	2.066	2.066	tr|A0A286XYI6|A0A286XYI6_CAVPO	KIF1A	2
725	0	4.05	3.294	2.176	2.176	tr|A0A286XZY8|A0A286XZY8_CAVPO	KIF1A	2
725	0	4.05	3.296	2.178	2.178	tr|A0A286XNS6|A0A286XNS6_CAVPO	KIF1A	2
726	4.01	4.02	2.574	1.584	1.584	tr|H0VDJ5|H0VDJ5_CAVPO	MPDZ	2
727	4.01	4.02	14.89	8.777	8.777	tr|H0VCN1|H0VCN1_CAVPO	NIF3L1	2
728	4.01	4.02	15.97	7.986	7.986	tr|A0A286Y5U2|A0A286Y5U2_CAVPO	STX1B	2
729	4.01	4.02	27.01	15.64	15.64	tr|A0A286Y0T1|A0A286Y0T1_CAVPO	RALY	2
729	0	4.01	13.69	10.51	10.51	tr|H0UTM4|H0UTM4_CAVPO	RALY	2
730	4.01	4.02	10.99	7.606	7.606	tr|A0A286XAE3|A0A286XAE3_CAVPO	GNAZ	2
731	4.01	4.02	7.754	5.17	5.17	tr|H0VA08|H0VA08_CAVPO	SLC27A2	2
732	4.01	4.02	14.1	9.692	9.692	tr|A0A286XEG6|A0A286XEG6_CAVPO	IDI1	2
733	4.01	4.01	3.158	1.684	1.684	tr|H0VCI4|H0VCI4_CAVPO	Chd4	2
733	0	4.01	3.062	1.92	1.661	tr|H0WCQ8|H0WCQ8_CAVPO	CHD5	2
733	0	4.01	3.122	1.958	1.693	tr|A0A286XXI5|A0A286XXI5_CAVPO	CHD5	2
734	4.01	4.01	13.01	7.046	7.046	tr|H0VI68|H0VI68_CAVPO	PRPSAP2	2
735	4.01	4.01	16.51	12.77	12.77	tr|H0UT26|H0UT26_CAVPO	TSTA3	3
736	4.01	4.01	15.08	8.466	8.466	tr|A0A286Y5I8|A0A286Y5I8_CAVPO	CDC37	3
737	4.01	4.01	5.734	4.047	4.047	tr|H0WBM1|H0WBM1_CAVPO	CPNE5	2
738	4.01	4.01	14.19	8.108	8.108	tr|H0W7J7|H0W7J7_CAVPO	AP2S1	2
738	0	4.01	14.79	8.451	8.451	tr|A0A286XBF0|A0A286XBF0_CAVPO	AP2S1	2
739	4.01	4.01	27.14	25.71	25.71	tr|H0VPZ2|H0VPZ2_CAVPO	SNCA	2
740	4.01	4.01	3.809	3.125	3.125	tr|H0VJ01|H0VJ01_CAVPO	DDX46	2
740	0	4.01	3.827	3.14	3.14	tr|A0A286XLP8|A0A286XLP8_CAVPO	DDX46	2
740	0	4.01	3.779	3.101	3.101	tr|A0A286XGD2|A0A286XGD2_CAVPO	DDX46	2
741	4.01	4.01	21.35	20.83	20.83	tr|H0VCP4|H0VCP4_CAVPO	RAC1	2
741	0	4.01	19.43	18.96	18.96	tr|A0A286XA98|A0A286XA98_CAVPO	RAC1	2
742	4.01	4.01	3.699	3.699	3.699	tr|H0V956|H0V956_CAVPO	IMPG1	3
742	0	4.01	4.135	4.135	4.135	tr|A0A286XL68|A0A286XL68_CAVPO	IMPG1	3
743	4.01	4.01	9.264	9.264	9.264	tr|H0V853|H0V853_CAVPO	AKR7L	3
743	0	4.01	9.264	9.264	9.264	tr|A0A286Y2I5|A0A286Y2I5_CAVPO	AKR7L	3
744	4.01	4.01	6.494	6.494	5.009	tr|H0V5J4|H0V5J4_CAVPO	IGF2BP2	3
745	4.01	4.01	8.924	7.094	7.094	tr|H0UYJ4|H0UYJ4_CAVPO	PSMC1	2
745	0	4.01	8.864	7.045	7.045	tr|A0A286Y146|A0A286Y146_CAVPO	PSMC1	2
746	4.01	4.01	27.01	20.11	20.11	tr|A0A286XX55|A0A286XX55_CAVPO	Eef1e1	5
747	4.01	4.01	12.28	12.28	12.28	tr|A0A286X9U8|A0A286X9U8_CAVPO	RPL14	5
748	4	12.05	34.92	32.54	32.54	tr|A0A286XDV6|A0A286XDV6_CAVPO	LOC100717510	17
748	0	18.72	38.89	26.19	26.19	tr|A0A286Y5N5|A0A286Y5N5_CAVPO	LOC100729449	78
748	0	18.72	38.89	26.19	26.19	tr|A0A286XG92|A0A286XG92_CAVPO	HIST2H2BE	78
749	0	9.35	8.065	7.143	5.991	tr|H0UY82|H0UY82_CAVPO	DNM2	5
749	4	12	8.015	7.522	7.522	tr|H0UUU6|H0UUU6_CAVPO	DNM3	6
750	4	11.01	30.89	30.89	26.02	tr|A0A286XGL1|A0A286XGL1_CAVPO	YWHAB	13
751	4	6.15	6.297	6.297	5.357	tr|H0W8Q3|H0W8Q3_CAVPO	Nefh	8
752	4	6.08	29.44	22.43	22.43	tr|H0V568|H0V568_CAVPO	RAB5A	4
753	4	6.08	22.22	22.22	22.22	tr|H0VIM0|H0VIM0_CAVPO	Rab5c	4
754	4	6.03	21.08	18.92	15.14	tr|H0V1D4|H0V1D4_CAVPO	PCBP3	6
755	4	6	11.61	7.365	7.365	tr|H0V4E3|H0V4E3_CAVPO	TRAP1	3
756	4	6	17.99	17.99	17.99	tr|H0VR94|H0VR94_CAVPO	CAPZA1	5
756	0	6	17.48	17.48	17.48	tr|A0A286Y4R3|A0A286Y4R3_CAVPO	CAPZA1	5
757	4	5.05	20.9	20.9	20.9	tr|H0W2Q0|H0W2Q0_CAVPO	ANP32B	4
758	4	4.56	17.92	17.92	17.92	tr|H0VVN6|H0VVN6_CAVPO	CIRBP	5
759	4	4.01	12	6.769	6.769	tr|A0A286XIC4|A0A286XIC4_CAVPO	KCTD12	2
760	4	4	7.532	5.946	5.946	tr|H0VML7|H0VML7_CAVPO	IARS2	3
761	4	4	23.15	16.75	14.78	tr|H0VLP7|H0VLP7_CAVPO	PSME3	2
761	0	4	18.5	13.39	11.81	tr|A0A286Y4Q8|A0A286Y4Q8_CAVPO	PSME3	2
762	4	4	10.43	4.444	4.444	tr|H0VGE4|H0VGE4_CAVPO	SWAP70	2
763	4	4	5.918	5.146	4.631	tr|H0VPE8|H0VPE8_CAVPO	IQSEC3	2
764	4	4	17.79	12.42	8.054	tr|H0VJL3|H0VJL3_CAVPO	TARDBP	2
764	0	4	12.83	8.959	5.811	tr|A0A286XX33|A0A286XX33_CAVPO	TARDBP	2
765	4	4	10.34	10.34	8.429	tr|H0VH33|H0VH33_CAVPO	ERP29	2
766	4	4	16.13	15.48	15.48	tr|H0VCR3|H0VCR3_CAVPO	RPS10-NUDT3	2
766	0	4	15.15	14.55	14.55	tr|A0A286Y690|A0A286Y690_CAVPO	RPS10-NUDT3	2
767	4	4	19.92	18.26	18.26	tr|H0UVM8|H0UVM8_CAVPO	PSMB1	5
768	4	4	12.81	7.902	7.902	tr|A0A286XZV3|A0A286XZV3_CAVPO	ADPRHL2	2
769	4	4	14.04	14.04	13.62	tr|A0A286XT12|A0A286XT12_CAVPO	PUDP	4
770	4	4	10.74	7.876	7.876	tr|A0A286XDB0|A0A286XDB0_CAVPO	PREB	5
771	4	4	14.59	11.89	11.89	tr|H0WC92|H0WC92_CAVPO	H1FX	3
772	4	4	9.906	6.604	6.604	tr|H0W6N5|H0W6N5_CAVPO	SF1	2
772	0	4	10.05	6.699	6.699	tr|H0VL36|H0VL36_CAVPO	SF1	2
772	0	4	11.73	7.821	7.821	tr|A0A286XAD8|A0A286XAD8_CAVPO	SF1	2
773	4	4	5.195	5.032	5.032	tr|H0W345|H0W345_CAVPO	Klc1	3
773	0	4	5.489	5.317	5.317	tr|A0A286XVJ7|A0A286XVJ7_CAVPO	Klc1	3
773	0	4	5.575	5.401	5.401	tr|A0A286XU05|A0A286XU05_CAVPO	Klc1	3
773	0	4	5.684	5.506	5.506	tr|A0A286XHN6|A0A286XHN6_CAVPO	Klc1	3
774	4	4	20.09	12.79	12.79	tr|H0VNE8|H0VNE8_CAVPO	TRAPPC4	3
775	4	4	13.46	13.46	13.46	tr|H0VNA2|H0VNA2_CAVPO	CYC1	5
776	4	4	3.129	3.129	3.129	tr|H0VLZ0|H0VLZ0_CAVPO	STAT1	2
777	4	4	15.67	15.67	15.67	tr|H0VLT4|H0VLT4_CAVPO	TMOD2	3
778	4	4	12.5	8.255	8.255	tr|H0VLA5|H0VLA5_CAVPO	ACADSB	2
779	4	4	6.374	5.495	5.495	tr|H0V4J7|H0V4J7_CAVPO	BLMH	2
780	4	4	7.821	7.542	7.542	tr|H0UVC6|H0UVC6_CAVPO	Dnajb11	2
781	4	4	13.72	9.735	9.735	tr|H0UUQ6|H0UUQ6_CAVPO	PSME1	2
781	0	4	12.45	8.835	8.835	tr|A0A286XCQ3|A0A286XCQ3_CAVPO	PSME1	2
782	4	4	14.01	13.38	13.38	tr|A0A286XVX7|A0A286XVX7_CAVPO	RPL24	2
782	0	4	14.1	13.46	13.46	tr|A0A286X7X2|A0A286X7X2_CAVPO	RPL24	2
783	4	4	23.48	23.48	15.22	tr|A0A286XN92|A0A286XN92_CAVPO	Cacybp	3
784	4	4	10.02	7.824	7.824	tr|A0A286XGM3|A0A286XGM3_CAVPO	RAD23B	2
785	4	4	16.04	11.32	11.32	tr|A0A286XD11|A0A286XD11_CAVPO	GLRX	2
786	4	4	20	20	20	tr|A0A286X7P8|A0A286X7P8_CAVPO	PDCD5	4
787	4	4	12.5	12.5	12.5	tr|H0WDA3|H0WDA3_CAVPO	ARPC4	2
787	0	4	13.1	13.1	13.1	tr|A0A286Y393|A0A286Y393_CAVPO	ARPC4	2
788	4	4	4.23	4.23	4.23	tr|H0WCP7|H0WCP7_CAVPO	NLGN2	2
789	4	4	13.76	13.76	13.76	tr|H0W843|H0W843_CAVPO	Rpl18	3
789	0	4	16.25	16.25	16.25	tr|H0W177|H0W177_CAVPO	Rpl18	3
790	4	4	10.43	10.43	10.43	tr|H0W636|H0W636_CAVPO	RPL13	2
791	4	4	17.76	17.76	17.76	tr|H0W5R7|H0W5R7_CAVPO	FIS1	3
792	4	4	13.37	13.37	13.37	tr|H0W2S4|H0W2S4_CAVPO	REEP6	2
792	0	4	14.67	14.67	14.67	tr|H0V861|H0V861_CAVPO	REEP6	2
793	4	4	25.49	25.49	25.49	tr|H0VUC2|H0VUC2_CAVPO	LOC100715002	4
794	4	4	6.633	6.633	6.633	tr|H0VST5|H0VST5_CAVPO	CPSF6	2
794	0	4	7.078	7.078	7.078	tr|A0A286X951|A0A286X951_CAVPO	CPSF6	2
795	4	4	20.98	20.98	20.98	tr|H0VRY6|H0VRY6_CAVPO	ISOC2	2
796	4	4	4.143	4.143	4.143	tr|H0VRR0|H0VRR0_CAVPO	PDLIM5	2
796	0	4	3.583	3.583	3.583	tr|A0A286XTM2|A0A286XTM2_CAVPO	PDLIM5	2
796	0	4	3.691	3.691	3.691	tr|A0A286XQC4|A0A286XQC4_CAVPO	PDLIM5	2
796	0	4	3.833	3.833	3.833	tr|A0A286XJA1|A0A286XJA1_CAVPO	PDLIM5	2
797	4	4	18.79	18.79	18.79	tr|H0VPI1|H0VPI1_CAVPO	Rpl12	3
798	4	4	7.479	7.479	7.479	tr|H0VJF1|H0VJF1_CAVPO	C16orf58	2
799	4	4	7.507	7.507	7.507	tr|H0VJC7|H0VJC7_CAVPO	BZW2	2
800	4	4	4.696	4.696	4.696	tr|H0VJ80|H0VJ80_CAVPO	DGKE	3
801	4	4	7.187	7.187	7.187	tr|H0VH45|H0VH45_CAVPO	UBA2	2
802	4	4	5.251	5.251	5.251	tr|H0VGI9|H0VGI9_CAVPO	SCRN3	2
803	4	4	12.86	12.86	12.86	tr|H0VFW4|H0VFW4_CAVPO	RPL23	3
804	4	4	5.3	5.3	5.3	tr|H0VFK6|H0VFK6_CAVPO	SEL1L	4
804	0	4	4.762	4.762	4.762	tr|A0A286Y4P1|A0A286Y4P1_CAVPO	SEL1L	4
805	4	4	17.57	17.57	17.57	tr|H0VCC3|H0VCC3_CAVPO	GNGT1	2
806	4	4	5.758	5.758	5.758	tr|H0VAV9|H0VAV9_CAVPO	CD44	2
807	4	4	24.03	24.03	24.03	tr|H0V6W8|H0V6W8_CAVPO	Ube2l3	4
807	0	4	24.03	24.03	24.03	tr|A0A286Y0I9|A0A286Y0I9_CAVPO	Ube2l3	4
808	4	4	11.98	11.98	11.98	tr|H0V025|H0V025_CAVPO	APIP	3
809	4	4	4.211	4.211	4.211	tr|H0UYT2|H0UYT2_CAVPO	VPS45	2
810	4	4	10	10	10	tr|H0UWH9|H0UWH9_CAVPO	RNF2	2
811	4	4	13.13	13.13	13.13	tr|A0A286Y5R4|A0A286Y5R4_CAVPO	OGN	2
812	4	4	16.88	16.88	16.88	tr|A0A286Y0R6|A0A286Y0R6_CAVPO	PFDN2	6
813	4	4	29.21	29.21	29.21	tr|A0A286XZA5|A0A286XZA5_CAVPO	BANF1	2
814	4	4	17.78	17.78	17.78	tr|A0A286XYN3|A0A286XYN3_CAVPO	LGALS1	2
815	4	4	7.621	7.621	7.621	tr|A0A286XYM2|A0A286XYM2_CAVPO	ASRGL1	3
816	4	4	25.23	25.23	25.23	tr|A0A286XW58|A0A286XW58_CAVPO	SH3BGRL2	2
817	4	4	20.44	20.44	20.44	tr|A0A286XTW4|A0A286XTW4_CAVPO	RIDA	3
818	4	4	20.81	20.81	20.81	tr|A0A286XMY4|A0A286XMY4_CAVPO	PDE6D	2
819	4	4	6.566	6.566	6.566	tr|A0A286XL71|A0A286XL71_CAVPO	OLA1	2
819	0	4	9.665	9.665	9.665	tr|A0A286XFI5|A0A286XFI5_CAVPO	OLA1	2
820	4	4	15.08	15.08	15.08	tr|A0A286XHT2|A0A286XHT2_CAVPO	SNRPD3	2
821	4	4	25.35	25.35	25.35	tr|A0A286XAQ3|A0A286XAQ3_CAVPO	TOMM22	2
822	4	4	7.295	7.295	7.295	sp|P01862|IGHG2_CAVPO	1 SV	2
823	0	8.93	19.48	19.48	19.48	tr|A0A286XRK3|A0A286XRK3_CAVPO	3 SV	11
823	3.92	10.99	26.12	26.12	26.12	tr|H0VIX2|H0VIX2_CAVPO	Ywhaq	12
824	3.92	4	30.25	30.25	30.25	tr|H0WCV4|H0WCV4_CAVPO	PCP2	3
825	3.89	4.09	33.72	33.72	22.09	tr|H0V8P3|H0V8P3_CAVPO	MYL12A	2
825	0	4.09	33.72	33.72	22.09	tr|A0A286XI00|A0A286XI00_CAVPO	MYL12A	2
825	0	4.09	32.58	32.58	21.35	tr|A0A286X9Z5|A0A286X9Z5_CAVPO	MYL12A	2
826	3.89	4	19.38	18.6	18.6	tr|H0VXQ6|H0VXQ6_CAVPO	RPL22	2
826	0	4	19.53	18.75	18.75	tr|A0A286XTN0|A0A286XTN0_CAVPO	RPL22	2
827	3.85	4.07	3.959	2.571	1.954	tr|H0UWK4|H0UWK4_CAVPO	SMCHD1	2
828	3.85	4	15.97	15.97	15.97	tr|H0W8B0|H0W8B0_CAVPO	SNRPD2	2
828	0	4	16.1	16.1	16.1	tr|A0A286Y2N6|A0A286Y2N6_CAVPO	SNRPD2	2
828	0	4	17.12	17.12	17.12	tr|A0A286XDW6|A0A286XDW6_CAVPO	SNRPD2	2
829	3.84	4.02	15.94	7.455	7.455	tr|H0V759|H0V759_CAVPO	PSMD6	2
830	3.84	4.02	9.631	6.148	6.148	tr|H0VQT4|H0VQT4_CAVPO	HDAC2	2
831	3.77	3.96	12.59	12.59	12.59	tr|A0A286XHP4|A0A286XHP4_CAVPO	4 SV	2
832	3.77	3.92	5.692	5.692	5.692	tr|H0V9U8|H0V9U8_CAVPO	PANK4	2
833	3.72	3.91	20.8	14.4	14.4	tr|H0VNE6|H0VNE6_CAVPO	Rps25	2
834	0	3.3	14.45	10.65	7.224	tr|H0V7K1|H0V7K1_CAVPO	RPS4X	2
834	3.7	4.09	17.62	15.71	12.26	tr|H0W953|H0W953_CAVPO	LOC100729272	3
834	0	4.09	18.25	16.27	12.7	tr|A0A286XV92|A0A286XV92_CAVPO	3 SV	3
834	0	4.09	17.49	15.59	12.17	tr|A0A286XD50|A0A286XD50_CAVPO	LOC100729272	3
835	3.7	3.88	13.72	7.907	4.884	tr|H0VR15|H0VR15_CAVPO	ZPR1	2
835	0	3.88	12.85	7.407	4.575	tr|A0A286XKJ1|A0A286XKJ1_CAVPO	ZPR1	2
836	0.01	1.67	4.632	3.625	3.625	tr|A0A286Y5H2|A0A286Y5H2_CAVPO	EMC1	2
836	3.69	3.93	4.92	4.92	4.92	tr|H0UUS2|H0UUS2_CAVPO	EMC1	3
837	3.68	3.82	13.13	13.13	13.13	tr|A0A286XIX3|A0A286XIX3_CAVPO	HDHD2	2
838	0	2.07	14.89	14.89	14.89	tr|A0A286Y5F9|A0A286Y5F9_CAVPO	PLPBP	3
838	3.66	3.86	20.36	14.18	14.18	tr|H0VLY8|H0VLY8_CAVPO	PLPBP	4
839	3.63	3.81	7.496	7.496	4.77	tr|H0VC67|H0VC67_CAVPO	SACM1L	3
840	3.61	3.86	23.68	18.42	13.82	tr|H0W478|H0W478_CAVPO	RPS18	2
841	3.6	3.77	10.68	10.68	10.68	tr|H0VGU6|H0VGU6_CAVPO	FN3KRP	2
842	3.55	3.72	14.56	8.353	5.728	tr|H0VHL2|H0VHL2_CAVPO	Paics	2
842	0	3.72	14.35	8.235	5.647	tr|A0A286XCW9|A0A286XCW9_CAVPO	Paics	2
843	3.54	3.7	5.316	2.475	2.475	tr|H0V3B0|H0V3B0_CAVPO	XPO7	2
844	3.53	3.78	15.35	15.35	15.35	tr|A0A286XHG3|A0A286XHG3_CAVPO	TSN	5
845	3.5	3.85	16.84	16.84	12.44	tr|H0VX68|H0VX68_CAVPO	NAP1L4	3
845	0	3.85	17.33	17.33	12.8	tr|A0A286XLA7|A0A286XLA7_CAVPO	NAP1L4	3
846	3.49	3.66	7.534	7.534	7.534	tr|H0V1D7|H0V1D7_CAVPO	AP1M1	2
846	0	3.66	7.801	7.801	7.801	tr|A0A286XNM0|A0A286XNM0_CAVPO	AP1M1	2
847	3.48	3.66	20.34	15.93	7.458	tr|H0VK78|H0VK78_CAVPO	ELAVL1	2
848	3.47	3.64	6.25	5.819	3.341	tr|H0VMZ6|H0VMZ6_CAVPO	MTHFD1	2
849	3.45	3.64	7.917	5.694	4.306	tr|H0V2Q8|H0V2Q8_CAVPO	ACSL3	2
850	3.44	3.62	11.3	11.3	7.345	tr|H0VDG2|H0VDG2_CAVPO	Thumpd1	2
851	0	2	21.15	21.15	21.15	tr|A0A286XQ58|A0A286XQ58_CAVPO	Snrpe	2
851	0	1.38	21.62	16.22	16.22	tr|A0A286XRL4|A0A286XRL4_CAVPO	3 SV	2
851	3.43	3.59	30	25.56	25.56	tr|H0VWB7|H0VWB7_CAVPO	3 SV	4
851	0	3.59	29.35	25	25	tr|A0A286XI48|A0A286XI48_CAVPO	3 SV	4
851	0	3.59	29.35	25	25	tr|A0A286X821|A0A286X821_CAVPO	Snrpe	4
851	0	3.57	29.35	25	25	tr|A0A286XQH9|A0A286XQH9_CAVPO	3 SV	4
851	0	3.57	29.35	25	25	tr|A0A286XDD6|A0A286XDD6_CAVPO	LOC100718862	4
851	0	2.44	29.35	25	25	tr|A0A286XXA8|A0A286XXA8_CAVPO	3 SV	4
852	3.41	4.16	28.57	16.75	14.78	tr|H0VI61|H0VI61_CAVPO	HDGFL3	3
853	3.41	3.74	15.25	15.25	15.25	tr|A0A286XJP1|A0A286XJP1_CAVPO	SNRPA	2
854	3.4	3.55	12.05	8.795	8.795	tr|H0VLL2|H0VLL2_CAVPO	RPRD1A	3
855	3.39	3.68	11.54	8.659	5.433	tr|H0VMZ4|H0VMZ4_CAVPO	FARSB	3
855	0	3.68	11.07	8.306	5.212	tr|A0A286XI98|A0A286XI98_CAVPO	FARSB	3
856	0	2	38.98	38.98	38.98	tr|H0VGV0|H0VGV0_CAVPO	LSM5	4
856	3.39	3.54	46.15	46.15	46.15	tr|A0A286Y3L5|A0A286Y3L5_CAVPO	LSM5	5
857	3.38	3.8	18.89	18.58	7.74	tr|H0UXL3|H0UXL3_CAVPO	MAT2B	3
857	0	3.8	18.26	17.96	7.485	tr|A0A286XHH0|A0A286XHH0_CAVPO	MAT2B	3
858	3.38	3.56	11.82	7.939	5.743	tr|H0VT25|H0VT25_CAVPO	NOP56	4
859	3.38	3.54	11.97	11.97	11.97	tr|H0UTW8|H0UTW8_CAVPO	BPGM	2
860	3.36	3.63	8.913	8.913	4.813	tr|H0V1K8|H0V1K8_CAVPO	ELP3	2
861	3.35	11.98	34	27.25	21.5	tr|H0V478|H0V478_CAVPO	EIF4A1	6
862	3.35	3.51	5.307	5.307	5.307	tr|H0VN79|H0VN79_CAVPO	2020-09-03	2
863	3.33	3.48	8.833	8.833	8.833	tr|H0V7Z3|H0V7Z3_CAVPO	ATG3	2
864	3.32	3.61	40.37	29.81	29.81	tr|A0A286XZ92|A0A286XZ92_CAVPO	ATP5PD	7
865	3.31	3.47	4.909	4.909	4.909	tr|H0V5Q0|H0V5Q0_CAVPO	CSTF3	2
865	0	3.47	4.881	4.881	4.881	tr|A0A286Y1T4|A0A286Y1T4_CAVPO	CSTF3	2
866	3.3	3.63	13.05	10.17	8.475	tr|A0A286XNA6|A0A286XNA6_CAVPO	MPP4	3
866	0	3.62	9.713	9.554	7.962	tr|H0VQM0|H0VQM0_CAVPO	MPP4	3
866	0	3.62	9.561	9.404	7.837	tr|A0A286XUL1|A0A286XUL1_CAVPO	MPP4	3
867	3.3	3.61	8.055	8.055	5.623	tr|H0VJC0|H0VJC0_CAVPO	CPT2	2
868	3.28	3.5	13.41	11.59	11.59	tr|A0A286Y5W8|A0A286Y5W8_CAVPO	4 SV	3
868	0	3.5	12.5	11.59	11.59	tr|H0VEC4|H0VEC4_CAVPO	Dlst	3
869	3.28	3.44	22.56	13.53	13.53	tr|A0A286Y1L9|A0A286Y1L9_CAVPO	FABP3	2
870	3.28	3.43	26.55	26.55	26.55	tr|A0A286XEI7|A0A286XEI7_CAVPO	EIF1B	2
870	0	3.43	26.55	26.55	26.55	tr|A0A286XDJ0|A0A286XDJ0_CAVPO	EIF1	2
871	3.27	3.55	8.175	8.175	8.175	tr|H0VDD6|H0VDD6_CAVPO	OXSR1	3
872	3.24	3.7	17.92	16.88	14.03	tr|H0W3W1|H0W3W1_CAVPO	NAP1L1	3
872	0	3.7	18.02	16.97	14.1	tr|A0A286XYZ6|A0A286XYZ6_CAVPO	NAP1L1	3
873	3.24	3.4	4.694	3.469	3.469	tr|A0A286XTI8|A0A286XTI8_CAVPO	FUS	2
874	3.24	3.4	8.025	8.025	8.025	tr|H0VJ37|H0VJ37_CAVPO	LMAN1	2
875	3.24	3.39	5.435	5.435	5.435	tr|H0VEL8|H0VEL8_CAVPO	NUCB1	2
876	3.23	3.39	6.207	6.207	6.207	tr|H0V0B1|H0V0B1_CAVPO	NXN	2
877	3.18	3.33	8.411	6.075	6.075	tr|H0VT12|H0VT12_CAVPO	FLOT2	2
877	0	3.33	8.411	6.075	6.075	tr|A0A286XGY1|A0A286XGY1_CAVPO	FLOT2	2
878	3.15	3.4	13.62	13.62	13.62	tr|H0V8X7|H0V8X7_CAVPO	SCRN2	3
879	3.15	3.34	9.84	6.117	5.319	tr|H0VYB6|H0VYB6_CAVPO	AGPAT3	3
880	3.12	3.3	22.63	18.95	13.68	tr|A0A286Y4B9|A0A286Y4B9_CAVPO	CYGB	2
881	3.12	3.28	8.824	8.824	8.824	tr|H0UVT1|H0UVT1_CAVPO	NECTIN1	4
882	3.11	3.28	3.028	2.409	2.409	tr|H0VBV1|H0VBV1_CAVPO	WDR7	2
883	3.1	3.63	11.88	5.207	4.139	tr|H0VQ21|H0VQ21_CAVPO	TARS	3
884	3.06	3.24	17.15	15.06	12.55	tr|H0V472|H0V472_CAVPO	U2af1	4
884	0	3.24	17.15	15.06	12.55	tr|A0A286XAX4|A0A286XAX4_CAVPO	U2af1	4
885	3.06	3.23	30.58	30.58	30.58	tr|A0A286XS69|A0A286XS69_CAVPO	LAMTOR3	3
886	3.05	3.2	4.839	4.839	4.839	tr|H0VHE6|H0VHE6_CAVPO	KPNA4	2
887	3.04	3.19	17.65	17.65	17.65	tr|H0VYF1|H0VYF1_CAVPO	Dhfr	2
888	3.03	3.18	5.333	5.333	5.333	tr|H0UUL3|H0UUL3_CAVPO	Hnrnpul2	3
889	3	3.15	2.729	2.729	2.729	tr|H0VK50|H0VK50_CAVPO	CASKIN1	2
889	0	3.15	2.593	2.593	2.593	tr|A0A286XKY8|A0A286XKY8_CAVPO	CASKIN1	2
890	3	3.14	7.268	5.764	5.764	tr|H0VAH5|H0VAH5_CAVPO	RRAGC	2
891	2.98	3.17	3.093	3.093	3.093	tr|H0VFN3|H0VFN3_CAVPO	CADM2	2
891	0	3.17	3.085	3.085	3.085	tr|A0A286XF77|A0A286XF77_CAVPO	CADM2	2
891	0	3.17	3.352	3.352	3.352	tr|A0A286XAY0|A0A286XAY0_CAVPO	CADM2	2
892	2.98	3.13	10.84	5.31	5.31	tr|H0VLM2|H0VLM2_CAVPO	Ilk	2
892	0	3.13	10.86	5.322	5.322	sp|P57044|ILK_CAVPO	ILK	2
893	2.97	3.16	9.953	8.057	6.319	tr|H0VVY4|H0VVY4_CAVPO	ACADVL	2
893	0	3.16	9.968	8.07	6.329	tr|A0A286Y3I1|A0A286Y3I1_CAVPO	ACADVL	2
894	0	2.52	7.353	7.353	5.556	tr|H0UYX2|H0UYX2_CAVPO	RNPEP	2
894	2.95	3.18	9.37	9.37	7.68	tr|A0A286XLG9|A0A286XLG9_CAVPO	RNPEP	3
895	2.94	3.16	44.83	44.83	44.83	tr|H0V3P5|H0V3P5_CAVPO	SNRPD1	5
895	0	3.16	43.7	43.7	43.7	tr|A0A286Y245|A0A286Y245_CAVPO	SNRPD1	5
896	2.93	5.32	13.03	9.774	6.516	tr|H0VEM1|H0VEM1_CAVPO	LANCL1	5
897	2.92	3.07	21.19	21.19	21.19	tr|A0A286Y4U7|A0A286Y4U7_CAVPO	Ddt	3
898	2.9	3.1	12.97	12.97	12.97	tr|H0UUU1|H0UUU1_CAVPO	RDH12	3
899	2.87	3.19	18.02	18.02	18.02	tr|H0W703|H0W703_CAVPO	NDUFA8	2
900	2.84	3.06	5.716	3.564	1.816	tr|H0VJA5|H0VJA5_CAVPO	UGGT1	2
901	2.84	2.98	9.677	9.677	9.677	tr|A0A286XL24|A0A286XL24_CAVPO	CNN3	3
902	2.83	2.99	7.946	3.423	3.423	tr|H0VA45|H0VA45_CAVPO	Hsph1	2
902	0	2.99	7.567	3.26	3.26	tr|A0A286Y342|A0A286Y342_CAVPO	Hsph1	2
902	0	2.99	7.975	3.436	3.436	tr|A0A286XZS6|A0A286XZS6_CAVPO	Hsph1	2
903	2.83	2.97	10.69	9.119	9.119	tr|A0A286XFH5|A0A286XFH5_CAVPO	APEX1	7
904	2.81	2.96	9.66	9.123	9.123	tr|A0A286Y697|A0A286Y697_CAVPO	Map2	3
904	0	2.96	10.76	10.16	10.16	tr|A0A286XR62|A0A286XR62_CAVPO	Map2	3
904	0	2.96	11.46	10.83	10.83	tr|A0A286XEC4|A0A286XEC4_CAVPO	Map2	3
905	2.8	2.94	12.9	12.9	12.9	tr|A0A286X9H5|A0A286X9H5_CAVPO	GRPEL1	2
906	2.78	3.11	9.286	9.286	9.286	tr|H0UZP2|H0UZP2_CAVPO	Fkbp2	2
907	2.77	3.13	7.157	2.883	2.883	tr|H0VRS6|H0VRS6_CAVPO	KTN1	2
907	0	3.13	7.325	2.95	2.95	tr|A0A286XYJ6|A0A286XYJ6_CAVPO	KTN1	2
908	2.77	2.99	15.02	13.21	13.21	tr|H0W7N7|H0W7N7_CAVPO	NEGR1	4
908	0	2.99	14.2	12.5	12.5	tr|H0V3A6|H0V3A6_CAVPO	NEGR1	4
909	2.77	2.98	17.52	17.52	16.79	tr|H0UWI7|H0UWI7_CAVPO	CRABP1	2
910	0	2.06	11.06	11.06	4.425	tr|A0A286XNT8|A0A286XNT8_CAVPO	4 SV	2
910	0	2.02	11.74	11.74	4.695	tr|A0A286Y2Q8|A0A286Y2Q8_CAVPO	4 SV	2
910	2.75	2.91	10.14	10.14	6.027	tr|H0UY79|H0UY79_CAVPO	St13	3
911	2.73	3.3	15.71	8.549	3.579	tr|H0V1G8|H0V1G8_CAVPO	SRP54	2
912	2.73	2.97	54.37	47.57	41.75	tr|A0A286Y1T7|A0A286Y1T7_CAVPO	Atp5mg	4
913	2.72	2.93	13.73	9.88	7.47	tr|H0UZY8|H0UZY8_CAVPO	RPL4	2
914	2.7	2.86	17.8	16.32	10.39	tr|H0UWC5|H0UWC5_CAVPO	TWF1	2
915	2.7	2.84	14.59	10.05	10.05	tr|H0VGU5|H0VGU5_CAVPO	Serpinf1	2
916	2.69	3.39	21.1	13.76	13.76	tr|H0VJX4|H0VJX4_CAVPO	HDGF	3
917	2.68	2.88	17.52	12.17	12.17	tr|A0A286Y5B0|A0A286Y5B0_CAVPO	ACTR3	4
918	2.68	2.82	2.958	2.136	2.136	tr|H0V1J8|H0V1J8_CAVPO	SYNM	2
918	0	2.82	2.896	2.092	2.092	tr|A0A286XDR2|A0A286XDR2_CAVPO	SYNM	2
919	2.64	2.97	22.22	22.22	22.22	tr|A0A286XM87|A0A286XM87_CAVPO	ACYP1	2
920	2.63	2.75	4.343	4.343	4.343	tr|H0VX70|H0VX70_CAVPO	COPG1	3
920	0	2.75	4.388	4.388	4.388	tr|H0UUZ4|H0UUZ4_CAVPO	COPG1	3
921	2.62	2.74	4.021	3.307	3.307	tr|H0V0S3|H0V0S3_CAVPO	Sec24c	2
921	0	2.74	4.106	3.376	3.376	tr|A0A286Y0J5|A0A286Y0J5_CAVPO	Sec24c	2
922	2.61	3.06	16.08	9.79	7.692	tr|H0VCC9|H0VCC9_CAVPO	PDK1	3
922	0	3.06	15.83	9.633	7.569	tr|A0A286X866|A0A286X866_CAVPO	PDK1	3
923	2.6	2.64	5.17	5.17	5.17	tr|H0W7X2|H0W7X2_CAVPO	DBN1	2
924	2.59	2.74	5.735	5.735	2.688	tr|H0UW16|H0UW16_CAVPO	FAM120A	2
924	0	2.74	5.981	5.981	2.804	tr|A0A286Y3M4|A0A286Y3M4_CAVPO	FAM120A	2
925	2.58	2.64	22.3	11.51	11.51	tr|H0W9Y6|H0W9Y6_CAVPO	Lsm4	2
925	0	2.64	29.81	15.38	15.38	tr|A0A286XJQ5|A0A286XJQ5_CAVPO	LSM4	2
925	0	2.64	29.25	15.09	15.09	tr|A0A286XAK8|A0A286XAK8_CAVPO	Lsm4	2
926	2.55	6.51	13.98	12.17	12.17	tr|H0V4A5|H0V4A5_CAVPO	4 SV	6
927	2.55	2.6	21.23	14.38	14.38	tr|A0A286XLU0|A0A286XLU0_CAVPO	Rps16	2
928	2.54	2.6	7.592	6.508	6.508	tr|H0UVA2|H0UVA2_CAVPO	MAOA	2
929	2.54	2.59	2.295	2.017	2.017	tr|H0VK33|H0VK33_CAVPO	BAZ1B	2
930	2.53	4.76	23.17	23.17	23.17	tr|A0A286XIK7|A0A286XIK7_CAVPO	SRSF3	3
931	2.53	2.57	7.321	4.992	4.992	tr|H0VS40|H0VS40_CAVPO	PRKCA	2
932	2.52	2.99	18.55	18.55	18.55	tr|A0A2C9F1E7|A0A2C9F1E7_CAVPO	Nqo1	3
932	0	2.99	18.55	18.55	18.55	sp|Q8CHK7|NQO1_CAVPO	NQO1	3
933	2.51	2.55	3.288	3.288	3.288	tr|H0V5N6|H0V5N6_CAVPO	L1CAM	3
933	0	2.55	3.267	3.267	3.267	tr|A0A286X8L4|A0A286X8L4_CAVPO	L1CAM	3
934	2.5	2.55	13.9	13.9	13.9	tr|H0VGN9|H0VGN9_CAVPO	OAT	3
935	2.5	2.55	5.234	4.009	4.009	tr|A0A286XJW3|A0A286XJW3_CAVPO	EPS15L1	2
935	0	2.55	5.193	3.978	3.978	tr|A0A286XGU6|A0A286XGU6_CAVPO	EPS15L1	2
936	0	2	14.74	14.74	14.74	tr|A0A286XIP8|A0A286XIP8_CAVPO	LOC100730185	2
936	2.49	2.54	26.32	26.32	26.32	tr|A0A286XUZ4|A0A286XUZ4_CAVPO	Timm13	3
937	2.48	2.53	9.059	4.878	4.878	tr|H0W7C0|H0W7C0_CAVPO	Phyhd1	2
938	2.47	2.81	7.143	4.329	3.355	tr|H0VI64|H0VI64_CAVPO	CCAR2	2
939	2.47	2.52	9.524	6.568	5.255	tr|H0VIT7|H0VIT7_CAVPO	TOMM70	3
940	2.46	2.59	3.146	3.146	3.146	tr|H0VI01|H0VI01_CAVPO	AP1G1	2
940	0	2.59	3.134	3.134	3.134	tr|A0A286XKH0|A0A286XKH0_CAVPO	AP1G1	2
941	2.45	2.5	25	12.8	12.8	tr|H0V5S5|H0V5S5_CAVPO	DSTN	2
942	2.45	2.5	25.84	25.84	19.62	tr|A0A286XAY4|A0A286XAY4_CAVPO	COPS8	2
943	2.44	2.49	18.85	18.85	10.38	tr|A0A286X9A8|A0A286X9A8_CAVPO	DPM1	2
944	2.44	2.49	1.855	1.408	1.408	tr|A0A286XM60|A0A286XM60_CAVPO	THOC2	2
945	2.42	2.48	15.19	9.116	6.354	tr|H0V5J3|H0V5J3_CAVPO	PIP4K2B	2
946	2.42	2.47	12.76	6.378	6.378	tr|H0V5Q3|H0V5Q3_CAVPO	SEPHS1	2
950	2.37	2.42	11.96	11.96	11.96	tr|H0WC22|H0WC22_CAVPO	HNRNPA0	5
952	2.36	2.41	6.027	3.288	3.288	tr|H0VN63|H0VN63_CAVPO	RBM4	4
952	0	2.41	12.59	8.392	8.392	tr|H0VPB0|H0VPB0_CAVPO	RBM4	4
952	0	2.41	5.028	3.352	3.352	tr|A0A286XJ35|A0A286XJ35_CAVPO	RBM4B	4
956	2.34	2.48	3.492	3.492	3.492	tr|H0VDG7|H0VDG7_CAVPO	IKBKE	2
957	2.33	9.03	13.02	9.042	6.674	tr|H0VBZ6|H0VBZ6_CAVPO	KIF5B	4
959	2.32	2.36	5.01	2.505	2.505	tr|H0VP57|H0VP57_CAVPO	IPO7	2
961	2.32	2.36	4.092	2.782	1.555	tr|H0V477|H0V477_CAVPO	LOC100713781	2
963	2.31	6.16	13.16	10.07	6.858	tr|H0VNL9|H0VNL9_CAVPO	CTNNA1	3
965	0	3.27	11.24	10.05	7.416	tr|A0A286Y4E4|A0A286Y4E4_CAVPO	ARRB1	2
965	0	3.27	11.38	10.17	7.506	tr|A0A286XTY6|A0A286XTY6_CAVPO	ARRB1	2
965	0	3.27	10.93	9.767	7.209	tr|A0A286XHI0|A0A286XHI0_CAVPO	ARRB1	2
965	0	2.36	11.49	10.27	7.579	tr|H0UTF0|H0UTF0_CAVPO	ARRB1	2
965	2.3	3.29	14.39	13.17	10.49	tr|A0A286XT09|A0A286XT09_CAVPO	ARRB1	4
967	2.29	2.36	50.6	30.12	30.12	tr|A0A286XTK0|A0A286XTK0_CAVPO	COX7A2	2
969	2.27	2.31	11.46	11.07	11.07	tr|A0A286XWT0|A0A286XWT0_CAVPO	DNAJC8	2
971	2.26	2.3	14.74	6.936	6.936	tr|H0W3C3|H0W3C3_CAVPO	CTBP1	2
971	0	2.27	12.15	8.333	8.333	tr|A0A286XXJ1|A0A286XXJ1_CAVPO	CTBP1	2
972	2.26	2.3	15.27	12.1	5.764	tr|H0WBZ0|H0WBZ0_CAVPO	SAE1	2
973	2.25	2.43	15.05	15.05	8.663	tr|H0UZA4|H0UZA4_CAVPO	FUBP1	3
974	2.24	2.28	8.459	4.135	4.135	tr|H0VXY7|H0VXY7_CAVPO	PRKCSH	2
980	2.22	2.26	10.84	10.84	10.84	tr|A0A286XK51|A0A286XK51_CAVPO	KDSR	3
982	2.21	2.25	19.51	14.98	4.878	tr|A0A286XVL0|A0A286XVL0_CAVPO	STX3	3
982	0	2.25	19.44	14.93	4.861	tr|A0A286XTE2|A0A286XTE2_CAVPO	STX3	3
983	2.21	2.25	11.72	11.72	11.72	tr|H0VKQ8|H0VKQ8_CAVPO	ECHS1	3
985	2.19	4.33	16.46	16.46	15.51	tr|A0A286Y3P9|A0A286Y3P9_CAVPO	LOC100723118	7
986	2.19	2.22	16.29	14.33	11.07	tr|H0V3T3|H0V3T3_CAVPO	VTA1	2
987	0	4.13	30.36	30.36	19.03	tr|A0A286XER9|A0A286XER9_CAVPO	DLG4	5
987	2.18	4.99	14.32	14.32	8.09	tr|H0WCI8|H0WCI8_CAVPO	DLG4	6
987	0	4.99	15.43	15.43	8.714	tr|A0A286XH80|A0A286XH80_CAVPO	DLG4	6
988	2.18	2.22	4.056	3.497	1.818	tr|H0VUI7|H0VUI7_CAVPO	MTA1	4
988	0	2.22	4.131	3.561	1.852	tr|A0A286XQ41|A0A286XQ41_CAVPO	MTA1	4
988	0	2.22	4.215	3.634	1.89	tr|A0A286XBL7|A0A286XBL7_CAVPO	MTA1	4
988	0	2	3.293	1.946	1.946	tr|H0VQP4|H0VQP4_CAVPO	MTA2	4
988	0	2	2.434	2.434	2.434	tr|H0V595|H0V595_CAVPO	MTA3	4
990	2.18	2.21	21.69	16.27	16.27	tr|H0VCY8|H0VCY8_CAVPO	RPSA	3
992	2.17	2.21	14.84	10.94	10.94	tr|H0VWJ2|H0VWJ2_CAVPO	RPL31	3
992	0	2.21	15.2	11.2	11.2	tr|A0A286Y4P0|A0A286Y4P0_CAVPO	RPL31	3
994	2.16	2.19	14.66	12.74	7.933	tr|H0UXR3|H0UXR3_CAVPO	AADAT	4
995	2.16	2.19	8.85	8.85	8.85	tr|H0V7P8|H0V7P8_CAVPO	ANXA2	2
998	2.14	2.17	14.02	5.793	5.488	tr|A0A286XNU7|A0A286XNU7_CAVPO	AIPL1	2
1000	2.14	2.16	5.981	5.981	2.617	tr|A0A286Y281|A0A286Y281_CAVPO	KPNA5	3
1000	0.01	2.02	5.333	2.667	2.667	tr|H0VKE6|H0VKE6_CAVPO	KPNA6	3
1000	0.01	2.02	5.333	2.667	2.667	tr|A0A286X7C6|A0A286X7C6_CAVPO	KPNA6	3
1000	0	2	3.565	2.627	2.627	tr|A0A286XIB0|A0A286XIB0_CAVPO	KPNA6	3
1000	0	2	3.545	2.612	2.612	tr|A0A286XBY1|A0A286XBY1_CAVPO	KPNA6	3
1000	0	2	2.602	2.602	2.602	tr|H0VB68|H0VB68_CAVPO	KPNA1	3
1001	2.13	2.16	6.849	4.11	2.283	tr|H0VCB3|H0VCB3_CAVPO	RAB3GAP2	2
1006	2.12	2.15	2.45	0.6861	0.3267	tr|H0VDU6|H0VDU6_CAVPO	TRIO	2
1006	0	2.15	2.449	0.6858	0.3266	tr|A0A286XAM4|A0A286XAM4_CAVPO	TRIO	2
1006	0	17.57	30.44	22.98	22.98	tr|A0A286Y2L8|A0A286Y2L8_CAVPO	LMNB1	15
1010	2.11	2.15	14.26	14.26	5.859	tr|A0A286X9R9|A0A286X9R9_CAVPO	NOP58	2
1013	2.11	2.13	37.5	37.5	26.56	tr|H0VIM6|H0VIM6_CAVPO	UQCR10	3
1017	2.09	2.11	6.065	4.645	2.71	tr|H0WAW2|H0WAW2_CAVPO	ABCF1	2
1018	2.09	2.1	17.04	13.33	13.33	tr|A9QUC5|A9QUC5_CAVPO	FABP5	3
1020	2.08	2.28	14.17	14.17	9.711	tr|H0V2I5|H0V2I5_CAVPO	PRKAR1A	3
1022	2.07	2.09	10.94	3.522	3.522	tr|H0UTC6|H0UTC6_CAVPO	ALDH18A1	2
1025	2.07	2.08	9.213	6.966	6.067	tr|H0W6L0|H0W6L0_CAVPO	CDS2	2
1028	2.06	2.3	13.38	10.19	7.962	tr|A0A286XEB3|A0A286XEB3_CAVPO	SGTA	2
1029	2.06	2.09	13.68	5.019	5.019	tr|H0V1N2|H0V1N2_CAVPO	VPS35	4
1029	0	2.09	13.69	5.025	5.025	tr|A0A286XSU9|A0A286XSU9_CAVPO	VPS35	4
1031	2.06	2.08	16.77	12.11	12.11	tr|H0VGM4|H0VGM4_CAVPO	SFXN1	2
1037	0	9.42	48.01	46.42	34.48	tr|H0UXP6|H0UXP6_CAVPO	ACTA1	18
1037	2.05	9.42	47.75	46.15	34.22	tr|H0VJI2|H0VJI2_CAVPO	ACTA2	19
1037	0	9.42	47.75	46.15	34.22	tr|H0VGS3|H0VGS3_CAVPO	ACTC1	19
1037	0	9.42	47.87	46.28	34.31	tr|A0A286Y461|A0A286Y461_CAVPO	ACTG2	19
1038	2.05	4.7	4.61	1.76	1.299	tr|H0VPB1|H0VPB1_CAVPO	SPTBN2	3
1039	2.05	4.09	11.07	5.711	3.38	tr|H0V9N5|H0V9N5_CAVPO	EPB41	2
1039	0	4.09	11.06	5.704	3.376	tr|A0A286XSW0|A0A286XSW0_CAVPO	EPB41	2
1039	0	4.09	11.8	6.087	3.602	tr|A0A286XSK9|A0A286XSK9_CAVPO	EPB41	2
1039	0	4.09	12.34	6.364	3.766	tr|A0A286X8A4|A0A286X8A4_CAVPO	EPB41	2
1039	0	4.09	13.6	6.726	4.335	tr|A0A286Y2W4|A0A286Y2W4_CAVPO	EPB41	2
1040	2.05	3.07	15.3	13.98	11.35	tr|H0V0F7|H0V0F7_CAVPO	MAPK3	3
1040	0	3.07	15.34	14.02	11.38	tr|A0A286XN62|A0A286XN62_CAVPO	MAPK3	3
1040	0	3.07	15.26	13.95	11.32	tr|A0A286XFG6|A0A286XFG6_CAVPO	MAPK3	3
1043	2.05	2.07	20.21	10.27	10.27	tr|A0A286XS64|A0A286XS64_CAVPO	PDXP	2
1046	2.05	2.06	17.59	10.75	5.863	tr|A0A286XRJ1|A0A286XRJ1_CAVPO	LRRC59	4
1051	2.05	2.06	7.667	7.667	7.667	tr|Q8VD40|Q8VD40_CAVPO	OCP1	2
1054	2.04	4.07	31.31	17.17	17.17	tr|A0A286X8K3|A0A286X8K3_CAVPO	SAR1B	3
1057	2.04	2.05	6.842	5.439	5.439	tr|H0VAW7|H0VAW7_CAVPO	SLC1A2	2
1057	0	2.04	5.41	5.41	5.41	tr|H0VAW8|H0VAW8_CAVPO	SLC1A2	2
1072	2.03	2.04	10.78	8.982	3.593	tr|H0UZ21|H0UZ21_CAVPO	ME1	2
1079	2.03	2.04	9.934	9.934	9.934	tr|A0A286XUL7|A0A286XUL7_CAVPO	GORASP2	2
1082	2.03	2.04	16.27	7.831	7.831	tr|A0A286XHX4|A0A286XHX4_CAVPO	CENPV	2
1083	2.03	2.04	19.83	19.83	19.83	tr|A0A286XBQ9|A0A286XBQ9_CAVPO	MAP1LC3A	2
1086	2.02	4.06	19.79	11.58	11.58	tr|H0UYM1|H0UYM1_CAVPO	DES	7
1087	2.02	3.96	6.157	3.451	3.451	tr|A0A286XUA3|A0A286XUA3_CAVPO	Atp12a	3
1087	0	6.02	6.997	4.956	4.956	tr|H0V573|H0V573_CAVPO	ATP4A	3
1087	0	6.02	6.963	4.932	4.932	tr|A0A286XS77|A0A286XS77_CAVPO	ATP4A	3
1087	0	6.02	7.08	5.015	5.015	tr|A0A286XGV2|A0A286XGV2_CAVPO	ATP4A	3
1087	0	3.96	6.389	3.582	3.582	sp|Q64392|AT12A_CAVPO	ATP12A	3
1093	2.02	2.03	8.98	6.122	6.122	tr|H0VPN1|H0VPN1_CAVPO	RPE65	2
1098	2.02	2.03	22.06	6.863	6.863	tr|A0A286Y348|A0A286Y348_CAVPO	ARHGDIA	2
1098	0	2.03	40.54	27.03	27.03	sp|P80237|GDIR1_CAVPO	ARHGDIA	3
1105	2.02	2.03	21.43	11.69	11.69	tr|A0A286XTR8|A0A286XTR8_CAVPO	PFDN5	2
1106	2.02	2.02	2.822	0.9406	0.7148	tr|H0UTV3|H0UTV3_CAVPO	GCN1	2
1106	0	2.02	2.808	0.936	0.7113	tr|A0A286XFL6|A0A286XFL6_CAVPO	GCN1	2
1107	2.02	2.02	32.59	16.3	16.3	tr|H0VRM1|H0VRM1_CAVPO	Rps17	6
1115	2.01	6.03	16.3	11.48	11.48	tr|H0V2K4|H0V2K4_CAVPO	PRDX4	4
1116	2.01	4.02	35.54	15.06	15.06	tr|A0A286XW45|A0A286XW45_CAVPO	CFL2	2
1117	2.01	2.64	18.87	18.87	10.93	tr|H0V5Z0|H0V5Z0_CAVPO	ABHD10	2
1118	2.01	2.28	6.504	2.927	2.927	tr|H0VAR5|H0VAR5_CAVPO	KRT1	3
1122	2.01	2.02	3.135	0.9798	0.9798	tr|H0V453|H0V453_CAVPO	ABCC1	2
1126	2.01	2.02	12.69	7.308	7.308	tr|H0V3J1|H0V3J1_CAVPO	DNAJB2	2
1126	0	2.02	10.07	6.835	6.835	tr|A0A286XKE5|A0A286XKE5_CAVPO	DNAJB2	2
1131	2.01	2.02	10.57	10.57	10.57	tr|H0W014|H0W014_CAVPO	RPL35	2
1131	0	2.02	11.11	11.11	11.11	tr|A0A286XU53|A0A286XU53_CAVPO	RPL35	2
1134	2.01	2.01	19.42	15.53	15.53	tr|H0VMC3|H0VMC3_CAVPO	BTF3	3
1151	2.01	2.01	13.06	9.796	9.796	tr|H0VND2|H0VND2_CAVPO	EIF6	2
1151	0	2	9.756	9.756	9.756	tr|A0A286XRM0|A0A286XRM0_CAVPO	EIF6	2
1154	2.01	2.01	4.678	4.678	4.678	tr|H0VD77|H0VD77_CAVPO	DKC1	3
1161	2	79.33	70.11	67.87	63.82	tr|H0VLB6|H0VLB6_CAVPO	TUBB2B	139
1162	2	14.76	27.82	23.09	23.09	tr|A0A286XTA4|A0A286XTA4_CAVPO	MYEF2	9
1163	2	13.25	5.328	3.513	2.104	tr|A0A286XLL3|A0A286XLL3_CAVPO	MACF1	8
1164	0	6.39	39.13	39.13	31.88	tr|H0VTD0|H0VTD0_CAVPO	Rab1a	4
1164	0	8.08	57.94	57.94	50	tr|A0A286XH64|A0A286XH64_CAVPO	Rab1a	5
1164	2	12.49	41.95	41.95	37.07	tr|A0A286X8E8|A0A286X8E8_CAVPO	Rab1a	7
1165	2	10	23.79	23.79	23.79	tr|H0UW38|H0UW38_CAVPO	RAB3C	6
1166	2	8.01	18.62	14.98	14.98	tr|A0A286XP66|A0A286XP66_CAVPO	YWHAG	8
1167	2	7.19	19.07	19.07	19.07	tr|H0W6H9|H0W6H9_CAVPO	HIST1H1A	5
1168	2	6.03	31.25	31.25	31.25	tr|H0W0U2|H0W0U2_CAVPO	LOC100728920	6
1169	2	6	21.01	12.68	12.68	tr|H0V5Y4|H0V5Y4_CAVPO	GNPDA2	3
1170	2	6	13.74	11.37	11.37	tr|A0A286Y0B2|A0A286Y0B2_CAVPO	RAB10	3
1171	2	6	13.84	13.84	10.73	sp|P38403|GNAI3_CAVPO	GNAI3	3
1172	0	4	14.24	11.52	8.182	tr|A0A286XWZ3|A0A286XWZ3_CAVPO	Gnai1	4
1172	2	6	13.84	13.84	10.73	sp|P38401|GNAI1_CAVPO	GNAI1	5
1173	2	5.46	12.19	9.865	7.157	tr|H0VK93|H0VK93_CAVPO	ACTN4	3
1174	2	5.43	33.24	31.38	23.94	tr|A0A286XG41|A0A286XG41_CAVPO	ACTR1B	5
1175	2	4.09	17.79	17.79	13.83	tr|H0V8B2|H0V8B2_CAVPO	PGAM2	7
1176	2	4.03	9.677	4.963	4.963	tr|H0VTS7|H0VTS7_CAVPO	HNRNPDL	4
1177	2	4.01	22.81	10.88	10.88	tr|H0UX52|H0UX52_CAVPO	DDAH2	2
1178	2	3.31	9.714	9.714	9.714	tr|H0VBM9|H0VBM9_CAVPO	ARF6	2
1179	2	2.81	8.116	8.116	8.116	tr|A0A286X7W8|A0A286X7W8_CAVPO	GNA11	2
1180	2	2.75	20.1	13.07	13.07	tr|H0W7H0|H0W7H0_CAVPO	TAGLN2	2
1181	2	2.39	28.95	28.95	15.79	tr|H0W2A1|H0W2A1_CAVPO	NME2	2
1182	2	2.16	3.797	1.108	1.108	tr|A0A286Y5Q0|A0A286Y5Q0_CAVPO	VARS	2
1182	0	2.16	3.727	1.087	1.087	tr|A0A286XJV4|A0A286XJV4_CAVPO	VARS	2
1182	0	2.16	3.05	1.154	1.154	tr|H0UUX4|H0UUX4_CAVPO	VARS	2
1182	0	2.16	3.053	1.155	1.155	tr|A0A286XPE0|A0A286XPE0_CAVPO	VARS	2
1183	2	2.14	2.959	2.485	2.485	tr|H0V438|H0V438_CAVPO	PRKD1	2
1184	2	2.05	12.9	12.9	12.9	tr|H0V587|H0V587_CAVPO	ARL6	2
1191	2	2.03	10.38	4.025	4.025	sp|Q9WTM2|DDX6_CAVPO	DDX6	2
1191	0	2.01	8.017	4.008	4.008	tr|H0VH83|H0VH83_CAVPO	Ddx6	2
1202	2	2.01	3.669	2.135	2.135	tr|H0V8R7|H0V8R7_CAVPO	COL5A2	2
1206	2	2.01	15.86	8.621	6.897	tr|A0A286XBV1|A0A286XBV1_CAVPO	TMED4	3
1208	2	2.01	4.567	2.52	2.52	tr|H0W2Y3|H0W2Y3_CAVPO	EPN3	2
1210	2	2.01	7.627	4.661	4.661	tr|H0VMU7|H0VMU7_CAVPO	ARHGAP1	2
1210	0	2.01	8.2	5.011	5.011	tr|A0A286XEP2|A0A286XEP2_CAVPO	ARHGAP1	2
1213	2	2.01	6.54	4.641	3.586	tr|H0V2L6|H0V2L6_CAVPO	GSS	2
1216	2	2.01	9.669	5.249	5.249	tr|H0VN61|H0VN61_CAVPO	MRI1	3
1220	2	2.01	10.65	7.605	7.605	tr|H0UVD4|H0UVD4_CAVPO	AUH	9
1222	2	2	12	8	5.882	tr|H0W0W7|H0W0W7_CAVPO	FAM98B	4
1234	2	2	13.29	13.29	13.29	tr|H0V238|H0V238_CAVPO	Rps15	3
1234	0	2	14.96	14.96	14.96	tr|A0A286Y5H7|A0A286Y5H7_CAVPO	Rps15	3
1234	0	2	13.1	13.1	13.1	tr|A0A286XFR1|A0A286XFR1_CAVPO	Rps15	3
1236	2	2	7.101	4.638	3.478	tr|H0UZF0|H0UZF0_CAVPO	C2CD2	3
1238	2	2	2.876	1.991	1.991	tr|A0A286XYB6|A0A286XYB6_CAVPO	GPRIN1	2
1245	2	2	10.46	10.46	10.46	tr|H0W8E5|H0W8E5_CAVPO	FKBP8	3
1246	2	2	23.19	23.19	23.19	tr|H0W364|H0W364_CAVPO	RPS28	2
1255	2	2	2.899	1.812	1.812	tr|H0VRZ2|H0VRZ2_CAVPO	METTL16	3
1256	2	2	15.03	15.03	15.03	tr|H0VRA2|H0VRA2_CAVPO	RHOC	3
1256	0	2	15.03	15.03	15.03	tr|H0VQ69|H0VQ69_CAVPO	RHOA	3
1259	2	2	2.214	1.748	1.748	tr|H0VN55|H0VN55_CAVPO	NAA15	2
1272	2	2	7.246	3.188	3.188	tr|H0VCQ3|H0VCQ3_CAVPO	UBAC2	2
1273	2	2	3.403	2.292	2.292	tr|H0VBK5|H0VBK5_CAVPO	FYCO1	2
1287	2	2	2.611	1.741	1.741	tr|H0UUN3|H0UUN3_CAVPO	IPO9	2
1293	2	2	7.042	7.042	7.042	tr|A0A286Y392|A0A286Y392_CAVPO	CDIPT	2
1302	2	2	7.907	7.907	7.907	tr|A0A286XNF8|A0A286XNF8_CAVPO	SEC22B	2
1306	2	2	19.2	7.143	7.143	tr|A0A286XJS5|A0A286XJS5_CAVPO	CHMP4B	2
1307	2	2	16.29	10.11	10.11	tr|A0A286XIG0|A0A286XIG0_CAVPO	PRAF2	3
1316	2	2	20	11	11	tr|A0A286X7I5|A0A286X7I5_CAVPO	USP4	2
1324	2	2	2.979	2.979	2.979	tr|H0WA52|H0WA52_CAVPO	Gsk3a	2
1335	2	2	19.57	19.57	19.57	tr|H0W255|H0W255_CAVPO	LOC100713997	2
1335	0	2	19.57	19.57	19.57	tr|A0A286XCQ6|A0A286XCQ6_CAVPO	RPL37A	2
1346	2	2	6.439	6.439	6.439	tr|H0VTN3|H0VTN3_CAVPO	RPS3A	3
1350	2	2	7.519	7.519	7.519	tr|H0VRN6|H0VRN6_CAVPO	FAU	2
1371	2	2	8	8	8	tr|H0VFT8|H0VFT8_CAVPO	GUCA1B	2
1376	2	2	4.52	4.52	4.52	tr|H0V9N7|H0V9N7_CAVPO	PON2	2
1377	2	2	5.678	5.678	5.678	tr|H0V8G5|H0V8G5_CAVPO	AIMP1	3
1384	2	2	0.9107	0.9107	0.9107	tr|H0V5Q1|H0V5Q1_CAVPO	AKAP12	2
1392	2	2	5.357	5.357	5.357	tr|H0V0G2|H0V0G2_CAVPO	POFUT1	2
1404	2	2	10.99	10.99	10.99	tr|H0UU46|H0UU46_CAVPO	VPS29	2
1404	0	2	5.376	5.376	5.376	tr|A0A286XXJ7|A0A286XXJ7_CAVPO	VPS29	2
1404	0	2	4.785	4.785	4.785	tr|A0A286XI94|A0A286XI94_CAVPO	VPS29	2
1404	0	2	5.495	5.495	5.495	tr|A0A286XC75|A0A286XC75_CAVPO	VPS29	2
1405	2	2	9.854	9.854	9.854	tr|H0UTH3|H0UTH3_CAVPO	NECAP1	3
1411	2	2	16.13	16.13	16.13	tr|A0A286Y252|A0A286Y252_CAVPO	SH3BGRL3	2
1422	2	2	13.88	13.88	13.88	tr|A0A286XVQ3|A0A286XVQ3_CAVPO	BASP1	2
1425	2	2	10.61	10.61	10.61	tr|A0A286XV16|A0A286XV16_CAVPO	AGPAT1	2
1425	0	2	7.394	7.394	7.394	tr|A0A286XGS7|A0A286XGS7_CAVPO	AGPAT1	2
1436	2	2	7.229	7.229	7.229	tr|A0A286XPJ6|A0A286XPJ6_CAVPO	SLC25A35	2
1436	0	2	6	6	6	tr|A0A286XFQ5|A0A286XFQ5_CAVPO	SLC25A35	2
1442	2	2	12.27	12.27	12.27	tr|A0A286XHB2|A0A286XHB2_CAVPO	HINT2	3
1445	2	2	8.621	8.621	8.621	tr|A0A286XE89|A0A286XE89_CAVPO	NDUFA5	2
1448	2	2	3.297	3.297	3.297	tr|A0A286XBP7|A0A286XBP7_CAVPO	NUDCD3	2
1456	1.85	2	3.476	3.476	3.476	tr|H0W1A8|H0W1A8_CAVPO	SLC6A9	2
1456	0	2	3.476	3.476	3.476	tr|A0A286Y5N9|A0A286Y5N9_CAVPO	SLC6A9	2
1464	1.81	2.03	10.13	7.317	7.317	tr|H0V8G4|H0V8G4_CAVPO	PHGDH	3
1471	1.76	2.12	2.89	2.89	2.89	tr|H0VGD5|H0VGD5_CAVPO	Opn1sw	2
1474	1.74	2	2.212	1.746	1.746	tr|H0VB03|H0VB03_CAVPO	PROM1	4
1474	0	2	2.233	1.763	1.763	tr|A0A286XHN9|A0A286XHN9_CAVPO	PROM1	4
1477	1.72	2.04	11.84	6.28	6.28	tr|H0VAM2|H0VAM2_CAVPO	VAT1L	2
1482	1.68	2.16	9.524	9.524	9.524	tr|A0A286XWU0|A0A286XWU0_CAVPO	CIAPIN1	2
1484	1.67	2.17	18.41	9.524	9.524	tr|A0A286XUI5|A0A286XUI5_CAVPO	CALU	2
1484	0	2.11	9.524	9.524	9.524	tr|A0A286XFB3|A0A286XFB3_CAVPO	CALU	2
1485	1.66	1.96	5.357	5.357	5.357	tr|H0W151|H0W151_CAVPO	IGLON5	2
1486	1.65	2.21	4.55	2.109	2.109	tr|H0VKL0|H0VKL0_CAVPO	USO1	2
1495	1.6	1.89	1.731	1.731	1.401	tr|H0VBA1|H0VBA1_CAVPO	SEC31A	2
1495	0	1.89	1.765	1.765	1.429	tr|A0A286Y5U1|A0A286Y5U1_CAVPO	SEC31A	2
1500	1.54	1.88	10.33	10.33	10.33	tr|A0A286XRZ5|A0A286XRZ5_CAVPO	PITPNA	2
1505	1.49	6.38	11.25	10.55	7.439	tr|A0A286X858|A0A286X858_CAVPO	GLS	4
1506	1.49	2.08	5.061	2.857	2.857	tr|A0A286XMD7|A0A286XMD7_CAVPO	PLEKHA7	2
1506	0	2.08	4.952	2.796	2.796	tr|A0A286XBK0|A0A286XBK0_CAVPO	PLEKHA7	2
1506	0	2.08	5.616	3.448	3.448	tr|H0V915|H0V915_CAVPO	PLEKHA7	2
1508	1.48	8.98	26.29	22.51	14.94	tr|A0A286XR46|A0A286XR46_CAVPO	LOC100715543	7
1510	1.47	1.77	41.27	14.29	14.29	tr|H0WDR4|H0WDR4_CAVPO	C12orf57	2
1511	1.46	4.78	15.7	14.88	13.22	tr|H0V9M9|H0V9M9_CAVPO	2020-09-08	4
1511	0	4.78	18.1	17.14	15.24	tr|A0A286XRZ8|A0A286XRZ8_CAVPO	2020-09-08	4
1511	0	4.78	16.07	15.22	13.53	tr|A0A286XQR5|A0A286XQR5_CAVPO	2020-09-08	4
1511	0	4.78	18.14	17.18	15.27	tr|A0A286XGD9|A0A286XGD9_CAVPO	2020-09-08	4
1511	0	4.78	17.19	16.29	14.48	tr|A0A286X7N6|A0A286X7N6_CAVPO	2020-09-08	4
1512	1.46	1.75	11.67	7.5	7.5	tr|H0VT30|H0VT30_CAVPO	NIT1	2
1512	0	1.74	6.186	6.186	6.186	tr|A0A286XU56|A0A286XU56_CAVPO	NIT1	2
1514	1.45	1.99	4.683	4.683	3.444	tr|H0VQI6|H0VQI6_CAVPO	NHLRC2	2
1516	1.44	1.89	4.155	1.576	1.576	tr|H0VAT4|H0VAT4_CAVPO	APPL1	2
1517	0	1.72	19.18	19.18	19.18	tr|A0A286Y0N2|A0A286Y0N2_CAVPO	GNB4	3
1517	0	4.18	11.47	10.29	7.353	tr|A0A286XIN3|A0A286XIN3_CAVPO	GNB4	4
1517	1.43	4.41	16.76	15.59	12.65	tr|A0A286Y277|A0A286Y277_CAVPO	GNB2	5
1517	0	3.74	15.08	14.02	11.38	tr|H0VZ49|H0VZ49_CAVPO	GNB2	5
1518	1.43	1.77	11.05	7.116	2.809	tr|H0VBP7|H0VBP7_CAVPO	EHD1	2
1520	1.41	1.93	3.741	3.741	3.741	tr|H0VMK9|H0VMK9_CAVPO	GABBR1	2
1520	0	1.93	3.555	3.555	3.555	tr|A0A286X9P6|A0A286X9P6_CAVPO	GABBR1	2
1531	1.33	1.61	1.81	1.384	1.384	tr|A0A286Y2D4|A0A286Y2D4_CAVPO	ROR2	2
1535	1.31	22.35	24.32	17.51	15.28	tr|H0VZJ1|H0VZJ1_CAVPO	DNM1	13
1535	0	22.35	23.96	17.25	15.05	tr|A0A286XGJ3|A0A286XGJ3_CAVPO	DNM1	13
1541	1.25	1.73	4.98	4.063	4.063	tr|H0VDQ5|H0VDQ5_CAVPO	UBTF	2
1541	0	1.73	5.227	4.264	4.264	tr|A0A286Y174|A0A286Y174_CAVPO	UBTF	2
1542	0	2.3	9.091	7.177	4.545	tr|H0W6R4|H0W6R4_CAVPO	4 SV	2
1542	0	2.3	8.941	7.059	4.471	tr|H0VT57|H0VT57_CAVPO	Rbbp4	2
1550	1.19	9.8	12.9	12.9	12.9	tr|H0W1F5|H0W1F5_CAVPO	CAMK2B	6
1552	1.18	3.66	12.62	6.393	6.393	tr|H0WE04|H0WE04_CAVPO	PICALM	5
1552	0	3.66	11.81	5.982	5.982	tr|A0A286XJQ2|A0A286XJQ2_CAVPO	PICALM	5
1552	0	3.66	11.67	5.909	5.909	tr|A0A286XCR9|A0A286XCR9_CAVPO	PICALM	5
1555	1.16	1.58	13.02	13.02	13.02	tr|H0V183|H0V183_CAVPO	PSMD13	3
1581	0.95	1.24	33.33	33.33	20.2	tr|H0V7L1|H0V7L1_CAVPO	DPY30	2
1590	0.89	2.48	10.08	10.08	10.08	tr|H0VQE7|H0VQE7_CAVPO	PSMA7	2
1591	0.89	1.2	11.51	9.205	9.205	tr|H0VEW2|H0VEW2_CAVPO	SRSF11	2
1595	0.87	3.36	7.776	4.34	4.34	tr|H0VD22|H0VD22_CAVPO	CPNE9	2
1595	0	3.36	7.79	4.348	4.348	tr|A0A286XBJ5|A0A286XBJ5_CAVPO	CPNE9	2
1596	0.87	1.29	21.05	21.05	21.05	tr|H0V3N6|H0V3N6_CAVPO	LOC100714659	2
1597	0.86	1.21	20.39	12.62	5.34	tr|A0A286XQZ6|A0A286XQZ6_CAVPO	RALA	2
1599	0.85	1.13	8.642	8.642	4.63	tr|H0UVV6|H0UVV6_CAVPO	FAM49B	2
1601	0.84	1.1	4.144	4.144	4.144	tr|A0A286Y614|A0A286Y614_CAVPO	PDLIM3	4
1601	0	1.1	4.777	4.777	4.777	tr|A0A286XCD7|A0A286XCD7_CAVPO	PDLIM3	4
1617	0.76	3.4	18.31	18.31	11.74	tr|H0VX73|H0VX73_CAVPO	Rab4b	2
1617	0	3.4	18.31	18.31	11.74	tr|A0A286XPP9|A0A286XPP9_CAVPO	Rab4b	2
1622	0.74	7.03	34.2	33.68	25.39	tr|H0W4H3|H0W4H3_CAVPO	RAB2B	5
1622	0	7.03	30.56	30.09	22.69	tr|A0A286XZK9|A0A286XZK9_CAVPO	RAB2B	5
1629	0.72	5.36	18.35	13.88	9.412	tr|H0VDQ3|H0VDQ3_CAVPO	2020-09-11	5
1629	0	5.36	18.18	13.75	9.324	tr|A0A286Y1R8|A0A286Y1R8_CAVPO	2020-09-11	5
1629	0	5.36	18.18	13.75	9.324	tr|A0A286XS30|A0A286XS30_CAVPO	2020-09-11	5
1629	0	5.36	18.35	13.88	9.412	tr|A0A286XDB6|A0A286XDB6_CAVPO	2020-09-11	5
1631	0.7	12.3	32.71	31.38	19.95	tr|H0VI92|H0VI92_CAVPO	ACTBL2	28
1635	0.68	1.04	13.51	11.82	11.82	tr|H0VCF9|H0VCF9_CAVPO	THOC6	2
1635	0	1.04	11.73	10.26	10.26	tr|A0A286XZ49|A0A286XZ49_CAVPO	THOC6	2
1636	0.67	1.03	7.635	6.65	6.65	tr|A0A286XWW8|A0A286XWW8_CAVPO	ERP44	2
1637	0.67	0.92	12.37	12.37	12.37	tr|A0A286XW78|A0A286XW78_CAVPO	RBBP9	2
1649	0.63	1.81	3.425	1.713	1.713	tr|H0UY50|H0UY50_CAVPO	SMARCA5	2
1653	0.62	7.3	8.218	5.44	4.282	tr|A0A286XQ70|A0A286XQ70_CAVPO	DNM2	4
1653	0	7.28	7.028	5.415	4.263	tr|A0A286Y145|A0A286Y145_CAVPO	DNM2	4
1653	0	7.28	6.948	5.353	4.214	tr|A0A286XML0|A0A286XML0_CAVPO	DNM2	4
1653	0	9.35	8.065	7.143	5.991	tr|H0UY82|H0UY82_CAVPO	DNM2	5
1654	0.62	0.85	3.247	1.67	1.206	tr|H0UXI3|H0UXI3_CAVPO	SRGAP3	2
1657	0.61	3.04	13.91	7.55	5.96	tr|A0A286XD69|A0A286XD69_CAVPO	DLG2	5
1657	0	3.04	11.38	6.552	5.172	tr|H0VHX8|H0VHX8_CAVPO	DLG2	5
1657	0	3.04	11.62	6.69	5.282	tr|A0A286Y4S4|A0A286Y4S4_CAVPO	DLG2	5
1669	0.57	7.38	8.969	7.623	6.054	tr|H0UVG6|H0UVG6_CAVPO	ACTN1	7
1669	0	7.38	9.019	7.666	6.088	tr|A0A286XZY1|A0A286XZY1_CAVPO	ACTN1	7
1669	0	7.38	8.753	7.44	5.908	tr|A0A286XSM3|A0A286XSM3_CAVPO	ACTN1	7
1670	0.57	3.06	9.751	9.751	6.017	tr|H0VAT3|H0VAT3_CAVPO	HDAC1	2
1685	0.51	9.27	16.77	14.11	14.11	tr|H0V888|H0V888_CAVPO	CAMK2A	5
1685	0	9.27	17.15	14.44	14.44	tr|A0A286XFT7|A0A286XFT7_CAVPO	CAMK2A	5
1686	0.51	0.99	4.275	4.275	3.346	tr|H0UT23|H0UT23_CAVPO	NAPRT	2
1691	0.48	0.53	6.14	6.14	3.509	tr|A0A286XUH4|A0A286XUH4_CAVPO	PSMD12	2
1691	0	0.53	6.846	6.846	3.912	tr|A0A286X8V0|A0A286X8V0_CAVPO	PSMD12	2
1693	0.46	4.92	4.167	3.009	3.009	tr|H0W3K3|H0W3K3_CAVPO	ATP2B2	4
1693	0	4.92	4.306	3.11	3.11	tr|A0A286XSS2|A0A286XSS2_CAVPO	ATP2B2	4
1693	0	4.92	4.055	3.163	3.163	tr|A0A286XN96|A0A286XN96_CAVPO	ATP2B2	4
1693	0	4.92	4.17	3.253	3.253	tr|A0A286XHL8|A0A286XHL8_CAVPO	ATP2B2	4
1695	0.44	2.81	16.35	16.35	11.06	tr|A0A286XGK3|A0A286XGK3_CAVPO	RAB6B	2
1695	0	2.79	11.98	11.98	11.98	tr|H0UYZ9|H0UYZ9_CAVPO	RAB6A	2
1695	0	2.79	13.14	13.14	13.14	tr|A0A286XDT1|A0A286XDT1_CAVPO	RAB6A	2
