# Supplementary material for: Combined retinal proteome datasets in response to atropine treatment using iTRAQ and SWATH-MS based proteomics approaches in guinea pig myopia model
Source: Data Brief. 2020 Nov 17;33:106526. doi: 10.1016/j.dib.2020.106526 (PMC7708793; doi:10.1016/j.dib.2020.106526)
Supplement: Supplementary file 4 [file mmc4.xlsx]

## Sheet: iHigh pool lib_final
No.	Unused	Total	%Cov	%Cov(50)	%Cov(95)	Accession	Name	Species	Peptides(95%)
1	358.88	358.88	54.39	50.01	44.43	tr|H0V2C0|H0V2C0_CAVPO	Uncharacterized protein OS=Cavia porcellus OX=10141 GN=DYNC1H1 PE=4 SV=2	CAVPO	214
2	283.44	283.42	68.25	64.04	63.67	tr|A0A286XLL1|A0A286XLL1_CAVPO	Uncharacterized protein OS=Cavia porcellus OX=10141 GN=SPTAN1 PE=4 SV=1	CAVPO	217
3	280.22	280.21	35.2	29.33	24.66	tr|H0VH85|H0VH85_CAVPO	Uncharacterized protein OS=Cavia porcellus OX=10141 GN=MACF1 PE=4 SV=2	CAVPO	146
4	240.92	240.9	68.7	64.42	62.52	tr|A0A286XTX7|A0A286XTX7_CAVPO	Spectrin beta chain OS=Cavia porcellus OX=10141 GN=SPTBN1 PE=3 SV=1	CAVPO	175
5	225.61	225.61	42.98	33.95	27.88	tr|H0VB93|H0VB93_CAVPO	Uncharacterized protein OS=Cavia porcellus OX=10141 GN=PLEC PE=4 SV=2	CAVPO	111
6	201.97	201.96	65.56	62.56	61.95	tr|H0V795|H0V795_CAVPO	Uncharacterized protein OS=Cavia porcellus OX=10141 GN=MAP1B PE=4 SV=1	CAVPO	199
7	181.34	181.61	53.31	47.63	44.84	tr|H0VAM7|H0VAM7_CAVPO	Uncharacterized protein OS=Cavia porcellus OX=10141 GN=CROCC PE=4 SV=2	CAVPO	117
8	175.48	175.48	67.24	63.32	61.59	tr|H0V5M6|H0V5M6_CAVPO	Clathrin heavy chain OS=Cavia porcellus OX=10141 GN=CLTC PE=3 SV=2	CAVPO	166
9	164.63	164.63	56.3	48.63	45.48	tr|H0V2D1|H0V2D1_CAVPO	Uncharacterized protein OS=Cavia porcellus OX=10141 GN=MYH10 PE=3 SV=2	CAVPO	96
10	157.14	166.01	32.77	25.69	19.33	tr|H0V4N0|H0V4N0_CAVPO	Uncharacterized protein OS=Cavia porcellus OX=10141 GN=DST PE=4 SV=2	CAVPO	84
11	151.35	151.44	50.59	45.85	43.08	tr|H0UY83|H0UY83_CAVPO	Uncharacterized protein OS=Cavia porcellus OX=10141 GN=FASN PE=4 SV=2	CAVPO	91
12	150.97	150.96	41.69	32.92	30.78	tr|A0A286XLB2|A0A286XLB2_CAVPO	Uncharacterized protein OS=Cavia porcellus OX=10141 GN=ANK2 PE=4 SV=1	CAVPO	94
13	148.17	148.17	49.57	45.65	42.21	tr|H0V7C5|H0V7C5_CAVPO	Uncharacterized protein OS=Cavia porcellus OX=10141 GN=TLN2 PE=4 SV=2	CAVPO	85
14	147.44	147.45	66.71	64.82	61.03	tr|H0VJR7|H0VJR7_CAVPO	Uncharacterized protein OS=Cavia porcellus OX=10141 GN=AGL PE=4 SV=2	CAVPO	112
15	136.23	136.23	43.9	42.23	36.32	tr|H0VGR9|H0VGR9_CAVPO	Uncharacterized protein OS=Cavia porcellus OX=10141 GN=PRPF8 PE=4 SV=1	CAVPO	76
16	132.4	132.4	92.63	89.86	88.48	tr|A9YWS9|A9YWS9_CAVPO	Alpha-enolase OS=Cavia porcellus OX=10141 GN=Eno1 PE=2 SV=1	CAVPO	337
17	132.02	140.87	54.28	47.2	41.56	tr|H0W0A9|H0W0A9_CAVPO	Spectrin beta chain OS=Cavia porcellus OX=10141 GN=SPTB PE=3 SV=2	CAVPO	83
18	130.89	130.89	94.55	94.55	93.81	tr|A4L9L4|A4L9L4_CAVPO	S-antigen OS=Cavia porcellus OX=10141 GN=Sag PE=2 SV=1	CAVPO	276
19	130.78	130.96	52.43	46.43	43.36	tr|H0VDA8|H0VDA8_CAVPO	Uncharacterized protein OS=Cavia porcellus OX=10141 GN=NUMA1 PE=4 SV=2	CAVPO	73
20	128.54	135.15	44.32	38.83	35.3	tr|H0W917|H0W917_CAVPO	Uncharacterized protein OS=Cavia porcellus OX=10141 GN=MAP1A PE=4 SV=2	CAVPO	87
21	127.35	127.35	47.66	43.94	36.15	tr|H0UZ34|H0UZ34_CAVPO	Uncharacterized protein OS=Cavia porcellus OX=10141 GN=FLNA PE=4 SV=2	CAVPO	65
22	127.02	127.02	45.41	40.68	37.13	tr|H0V8J7|H0V8J7_CAVPO	Uncharacterized protein OS=Cavia porcellus OX=10141 GN=SNRNP200 PE=4 SV=1	CAVPO	77
23	126.4	126.49	38.15	27.86	18.21	tr|H0V437|H0V437_CAVPO	Uncharacterized protein OS=Cavia porcellus OX=10141 GN=AKAP9 PE=4 SV=2	CAVPO	55
24	126.1	143.15	55.75	44.74	40.36	tr|A0A286XZ83|A0A286XZ83_CAVPO	Uncharacterized protein OS=Cavia porcellus OX=10141 GN=MYH14 PE=3 SV=1	CAVPO	82
25	125.34	125.52	43.08	40.04	35.68	tr|H0VTF1|H0VTF1_CAVPO	Uncharacterized protein OS=Cavia porcellus OX=10141 GN=ABCA4 PE=4 SV=2	CAVPO	70
26	115.8	115.8	97.8	95.6	94.51	tr|H0W3T8|H0W3T8_CAVPO	Fructose-bisphosphate aldolase OS=Cavia porcellus OX=10141 GN=ALDOC PE=3 SV=2	CAVPO	248
27	113.41	113.4	23.15	14.35	9.871	tr|H0V5Z4|H0V5Z4_CAVPO	Uncharacterized protein OS=Cavia porcellus OX=10141 GN=SYNE2 PE=4 SV=2	CAVPO	52
28	112.09	112.32	47.55	41.83	37.68	tr|A0A286XJ27|A0A286XJ27_CAVPO	Uncharacterized protein OS=Cavia porcellus OX=10141 GN=MYO5A PE=3 SV=1	CAVPO	62
29	110.49	110.49	76.81	72.85	71.21	tr|H0UXJ8|H0UXJ8_CAVPO	Uncharacterized protein OS=Cavia porcellus OX=10141 GN=Hsp90aa1 PE=3 SV=1	CAVPO	134
30	109.69	110.71	56.15	48.64	47.11	tr|A0A286XVI6|A0A286XVI6_CAVPO	Uncharacterized protein OS=Cavia porcellus OX=10141 GN=EPRS PE=3 SV=1	CAVPO	70
31	109.31	111.06	49.72	45.57	40.36	tr|H0VTB2|H0VTB2_CAVPO	DNA topoisomerase 2 OS=Cavia porcellus OX=10141 GN=TOP2B PE=3 SV=2	CAVPO	69
32	107.98	107.97	21.01	17.68	14.18	tr|H0VBF5|H0VBF5_CAVPO	Uncharacterized protein OS=Cavia porcellus OX=10141 GN=UBR4 PE=4 SV=2	CAVPO	53
33	106.41	129.65	51.38	44.13	39.03	tr|H0UTQ3|H0UTQ3_CAVPO	Uncharacterized protein OS=Cavia porcellus OX=10141 GN=MYH9 PE=3 SV=1	CAVPO	68
34	102.94	102.94	98.23	96.67	95.79	tr|H0VMS2|H0VMS2_CAVPO	Tubulin alpha chain OS=Cavia porcellus OX=10141 GN=TUBA1B PE=3 SV=2	CAVPO	171
35	101.82	101.87	21.43	18.86	14.95	tr|A0A286XIH8|A0A286XIH8_CAVPO	Uncharacterized protein OS=Cavia porcellus OX=10141 GN=LRP1 PE=4 SV=1	CAVPO	49
36	101.78	101.82	39.66	32.03	28.88	tr|H0WA32|H0WA32_CAVPO	Uncharacterized protein OS=Cavia porcellus OX=10141 GN=TPR PE=4 SV=2	CAVPO	55
37	101.47	101.49	69.26	66.96	66.85	tr|A0A286XH11|A0A286XH11_CAVPO	Uncharacterized protein OS=Cavia porcellus OX=10141 GN=ACTN4 PE=4 SV=1	CAVPO	71
38	100.98	101.27	84.75	82.67	78.53	tr|H0VDN8|H0VDN8_CAVPO	Pyruvate kinase OS=Cavia porcellus OX=10141 GN=PKM PE=3 SV=1	CAVPO	217
39	99.89	99.97	96.6	94.9	92.92	tr|A0A286Y3V0|A0A286Y3V0_CAVPO	Glyceraldehyde-3-phosphate dehydrogenase OS=Cavia porcellus OX=10141 GN=Gapdh PE=3 SV=1	CAVPO	308
40	99.35	99.58	27.23	21.03	16.03	tr|H0V4J4|H0V4J4_CAVPO	Uncharacterized protein OS=Cavia porcellus OX=10141 GN=HUWE1 PE=4 SV=2	CAVPO	51
41	98.91	98.97	65.04	62.94	60.83	tr|A0A286Y009|A0A286Y009_CAVPO	Retinol-binding protein 3 OS=Cavia porcellus OX=10141 GN=RBP3 PE=4 SV=1	CAVPO	81
42	97.2	97.2	87.87	86.29	86.29	tr|H0VKM7|H0VKM7_CAVPO	Tubulin beta chain OS=Cavia porcellus OX=10141 GN=TUBB4B PE=3 SV=2	CAVPO	209
43	94.76	94.74	52.76	49.69	45.25	tr|H0VEF4|H0VEF4_CAVPO	Uncharacterized protein OS=Cavia porcellus OX=10141 GN=SF3B1 PE=4 SV=2	CAVPO	54
44	93.61	93.6	60.89	51.44	47.31	tr|H0VM20|H0VM20_CAVPO	Uncharacterized protein OS=Cavia porcellus OX=10141 GN=Dctn1 PE=4 SV=2	CAVPO	54
45	92.8	92.8	53.19	47.66	42.91	tr|H0V943|H0V943_CAVPO	Uncharacterized protein OS=Cavia porcellus OX=10141 GN=MYO6 PE=3 SV=2	CAVPO	51
46	89.85	89.85	73.45	70.6	69.48	tr|A0A286Y676|A0A286Y676_CAVPO	Uncharacterized protein OS=Cavia porcellus OX=10141 GN=VCP PE=3 SV=1	CAVPO	75
47	88.45	88.45	53.7	52.22	49.26	tr|H0VS41|H0VS41_CAVPO	Sodium/potassium-transporting ATPase subunit alpha OS=Cavia porcellus OX=10141 GN=Atp1a3 PE=3 SV=2	CAVPO	109
48	88.02	88.04	88.99	86.29	80.45	tr|H0UVC5|H0UVC5_CAVPO	Uncharacterized protein OS=Cavia porcellus OX=10141 GN=Vim PE=3 SV=2	CAVPO	188
49	87.56	87.6	57.95	54.5	51.95	tr|A0A286XM82|A0A286XM82_CAVPO	ATP-citrate synthase OS=Cavia porcellus OX=10141 GN=ACLY PE=3 SV=1	CAVPO	65
50	86.79	86.83	63.68	60.12	53.62	tr|H0VTY8|H0VTY8_CAVPO	Uncharacterized protein OS=Cavia porcellus OX=10141 GN=EEF2 PE=4 SV=2	CAVPO	61
51	86.51	86.51	55.68	53.19	48.03	tr|H0V5Q1|H0V5Q1_CAVPO	Uncharacterized protein OS=Cavia porcellus OX=10141 GN=AKAP12 PE=4 SV=2	CAVPO	46
52	86.26	88.36	73.93	62.97	60.03	tr|A0A286XMP6|A0A286XMP6_CAVPO	Uncharacterized protein OS=Cavia porcellus OX=10141 GN=Nsf PE=4 SV=1	CAVPO	61
53	86.19	86.21	51.8	48.5	45.34	tr|H0UWT8|H0UWT8_CAVPO	Uncharacterized protein OS=Cavia porcellus OX=10141 GN=Cadps PE=4 SV=1	CAVPO	56
54	86.06	86.1	62.09	56.28	51.05	tr|H0UXF3|H0UXF3_CAVPO	Phosphodiesterase OS=Cavia porcellus OX=10141 GN=PDE6A PE=3 SV=1	CAVPO	66
55	85.42	85.44	58.86	55.2	47.21	tr|H0V0P6|H0V0P6_CAVPO	Uncharacterized protein OS=Cavia porcellus OX=10141 GN=OGDH PE=4 SV=2	CAVPO	53
56	84.14	84.15	40.94	30.27	23.52	tr|A0A286Y0W1|A0A286Y0W1_CAVPO	Uncharacterized protein OS=Cavia porcellus OX=10141 GN=CKAP5 PE=4 SV=1	CAVPO	41
57	84.14	84.15	64.98	60.4	54.64	tr|H0VZJ1|H0VZJ1_CAVPO	Uncharacterized protein OS=Cavia porcellus OX=10141 GN=DNM1 PE=3 SV=2	CAVPO	65
58	84.07	84.43	33.47	20.21	15.95	tr|H0V7Q2|H0V7Q2_CAVPO	Uncharacterized protein OS=Cavia porcellus OX=10141 GN=GOLGB1 PE=4 SV=2	CAVPO	41
59	84.06	84.17	30.81	23.42	19.38	tr|H0VEU6|H0VEU6_CAVPO	Uncharacterized protein OS=Cavia porcellus OX=10141 GN=DMXL2 PE=4 SV=2	CAVPO	40
60	82.83	82.82	54.8	49.06	43.32	tr|H0VTU7|H0VTU7_CAVPO	Poly [ADP-ribose] polymerase OS=Cavia porcellus OX=10141 GN=Parp1 PE=4 SV=1	ADP-ribose	52
61	81.98	82.05	28.72	21.65	17.45	tr|H0UTT9|H0UTT9_CAVPO	Uncharacterized protein OS=Cavia porcellus OX=10141 GN=RANBP2 PE=4 SV=2	CAVPO	42
62	81.29	81.29	55.89	52.42	50.93	tr|A0A286XR93|A0A286XR93_CAVPO	Uncharacterized protein OS=Cavia porcellus OX=10141 GN=HSP90B1 PE=3 SV=1	CAVPO	60
63	80.03	80.03	47.81	46.49	42.28	tr|A0A286XPJ3|A0A286XPJ3_CAVPO	Uncharacterized protein OS=Cavia porcellus OX=10141 GN=DDB1 PE=4 SV=1	CAVPO	49
64	79.97	80.54	57.06	54.69	53.86	tr|H0WCW9|H0WCW9_CAVPO	Alpha-1,4 glucan phosphorylase OS=Cavia porcellus OX=10141 GN=PYGB PE=3 SV=1	CAVPO	58
65	79.76	79.77	51.72	47.47	40.52	tr|A0A286XE72|A0A286XE72_CAVPO	Coatomer subunit alpha OS=Cavia porcellus OX=10141 GN=COPA PE=4 SV=1	CAVPO	42
66	79.39	79.4	51.95	44.47	38.62	tr|H0UX20|H0UX20_CAVPO	Uncharacterized protein OS=Cavia porcellus OX=10141 GN=CAND1 PE=4 SV=1	CAVPO	47
67	79.11	79.11	56.62	53.78	51.13	tr|H0UZR6|H0UZR6_CAVPO	Uncharacterized protein OS=Cavia porcellus OX=10141 GN=UBA1 PE=3 SV=1	CAVPO	62
68	78.27	78.27	46.63	44.31	35.66	tr|H0UTE6|H0UTE6_CAVPO	Uncharacterized protein OS=Cavia porcellus OX=10141 GN=LRPPRC PE=4 SV=2	CAVPO	38
69	78.11	78.12	81.27	79.26	78.17	tr|H0V2J1|H0V2J1_CAVPO	Uncharacterized protein OS=Cavia porcellus OX=10141 GN=HSPA8 PE=3 SV=1	CAVPO	106
70	78.06	78.68	60.8	50.56	49.74	tr|H0VKT6|H0VKT6_CAVPO	Uncharacterized protein OS=Cavia porcellus OX=10141 GN=EPB41L2 PE=4 SV=2	CAVPO	57
71	77.4	77.42	34.74	29.79	25.37	tr|H0VCI4|H0VCI4_CAVPO	Uncharacterized protein OS=Cavia porcellus OX=10141 GN=Chd4 PE=4 SV=2	CAVPO	40
72	76.66	76.66	52.08	49.49	48.59	tr|A0A286Y4Y7|A0A286Y4Y7_CAVPO	Uncharacterized protein OS=Cavia porcellus OX=10141 GN=HK1 PE=3 SV=1	CAVPO	61
73	76.3	76.32	68.08	66.72	64.01	tr|H0V1C3|H0V1C3_CAVPO	Uncharacterized protein OS=Cavia porcellus OX=10141 GN=STXBP1 PE=3 SV=2	CAVPO	70
74	76.22	76.24	48.04	36.58	34.62	tr|H0VEX7|H0VEX7_CAVPO	Structural maintenance of chromosomes protein OS=Cavia porcellus OX=10141 GN=SMC1A PE=3 SV=2	CAVPO	39
75	76.16	76.21	89.45	89.45	83.93	tr|A0A286XRU5|A0A286XRU5_CAVPO	Phosphoglycerate kinase OS=Cavia porcellus OX=10141 GN=Pgk1 PE=3 SV=1	CAVPO	124
76	76.04	76.09	46.03	41.15	35.54	tr|A0A286XUL4|A0A286XUL4_CAVPO	Uncharacterized protein OS=Cavia porcellus OX=10141 GN=DHX9 PE=4 SV=1	CAVPO	50
77	76.03	76.08	65.34	64.18	64.18	tr|H0VLW4|H0VLW4_CAVPO	Aconitate hydratase, mitochondrial OS=Cavia porcellus OX=10141 GN=ACO2 PE=3 SV=2	CAVPO	60
78	75.96	76.15	37.2	31.47	25.27	tr|A0A286XDC0|A0A286XDC0_CAVPO	Uncharacterized protein OS=Cavia porcellus OX=10141 GN=MYO18A PE=3 SV=1	CAVPO	40
79	75.65	75.7	55.31	45.85	44.58	tr|H0VGF4|H0VGF4_CAVPO	AP complex subunit beta OS=Cavia porcellus OX=10141 GN=Ap2b1 PE=3 SV=1	CAVPO	44
80	74.82	74.9	87.66	87.66	87.66	tr|A0A286Y0N3|A0A286Y0N3_CAVPO	Uncharacterized protein OS=Cavia porcellus OX=10141 GN=CKB PE=3 SV=1	CAVPO	172
81	74.76	74.79	51.54	48.91	47.55	tr|H0UWB3|H0UWB3_CAVPO	Guanylate cyclase OS=Cavia porcellus OX=10141 GN=GUCY2D PE=3 SV=2	CAVPO	50
82	74.18	74.19	62.47	58.39	55.28	tr|H0V8F4|H0V8F4_CAVPO	Uncharacterized protein OS=Cavia porcellus OX=10141 GN=HSPA4L PE=3 SV=2	CAVPO	50
83	73.79	73.82	79.39	76.46	72.66	tr|H0VBB2|H0VBB2_CAVPO	Uncharacterized protein OS=Cavia porcellus OX=10141 GN=DPYSL3 PE=4 SV=1	CAVPO	75
84	73.46	73.47	55.59	52.48	44.95	tr|A0A286XGW9|A0A286XGW9_CAVPO	Microtubule-associated protein OS=Cavia porcellus OX=10141 GN=MAP4 PE=4 SV=1	CAVPO	47
85	73.31	73.91	40.98	38.28	36.48	tr|H0VTK1|H0VTK1_CAVPO	Calcium-transporting ATPase OS=Cavia porcellus OX=10141 GN=ATP2B1 PE=3 SV=1	CAVPO	48
86	72.55	72.61	47.95	39.77	37.01	tr|H0UY50|H0UY50_CAVPO	Uncharacterized protein OS=Cavia porcellus OX=10141 GN=SMARCA5 PE=4 SV=1	CAVPO	38
87	72.26	74.38	28.3	21.89	17.44	tr|A0A286Y004|A0A286Y004_CAVPO	Uncharacterized protein OS=Cavia porcellus OX=10141 GN=USP9X PE=3 SV=1	CAVPO	38
88	71.99	71.99	50.16	47.17	44.72	tr|H0VIB5|H0VIB5_CAVPO	AP-2 complex subunit alpha OS=Cavia porcellus OX=10141 GN=AP2A2 PE=3 SV=1	CAVPO	48
89	71.85	71.92	55.96	51.43	51.43	tr|H0VUZ3|H0VUZ3_CAVPO	Catenin alpha 2 OS=Cavia porcellus OX=10141 GN=CTNNA2 PE=4 SV=2	CAVPO	50
90	71.74	71.76	71.05	65.13	62.83	tr|Q6WDN9|Q6WDN9_CAVPO	Preproalbumin OS=Cavia porcellus OX=10141 GN=Alb PE=2 SV=1	CAVPO	49
91	71.54	72.49	73.75	71.53	71.53	tr|H0UXK6|H0UXK6_CAVPO	Uncharacterized protein OS=Cavia porcellus OX=10141 GN=CCT5 PE=3 SV=1	CAVPO	53
92	71.47	71.51	46.18	38.7	31.64	tr|H0VDK8|H0VDK8_CAVPO	Structural maintenance of chromosomes protein OS=Cavia porcellus OX=10141 GN=SMC3 PE=3 SV=1	CAVPO	41
93	70.88	71.62	41.77	32.42	28.83	tr|A0A286XKH1|A0A286XKH1_CAVPO	Uncharacterized protein OS=Cavia porcellus OX=10141 GN=CLIP1 PE=4 SV=1	CAVPO	40
94	70.73	70.75	45.97	44.43	39.64	tr|A0A286XFU8|A0A286XFU8_CAVPO	Calcium-transporting ATPase OS=Cavia porcellus OX=10141 GN=ATP2A2 PE=3 SV=1	CAVPO	45
95	70.38	70.68	39.43	31.63	27.01	tr|H0VQ01|H0VQ01_CAVPO	Uncharacterized protein OS=Cavia porcellus OX=10141 GN=IQGAP1 PE=4 SV=2	CAVPO	37
96	70.36	70.37	60.88	57.04	52.39	tr|H0V823|H0V823_CAVPO	Aminopeptidase OS=Cavia porcellus OX=10141 GN=NPEPPS PE=3 SV=2	CAVPO	44
97	69.99	77.24	49.19	46.06	43.16	tr|H0V2T6|H0V2T6_CAVPO	Phosphodiesterase OS=Cavia porcellus OX=10141 GN=PDE6C PE=3 SV=2	CAVPO	54
98	69.51	71.54	39.4	39.07	37	tr|H0UU89|H0UU89_CAVPO	Uncharacterized protein OS=Cavia porcellus OX=10141 GN=SF3B3 PE=4 SV=2	CAVPO	43
99	69.17	69.31	26.35	18.18	17.44	tr|H0VBT5|H0VBT5_CAVPO	Uncharacterized protein OS=Cavia porcellus OX=10141 GN=LRBA PE=4 SV=2	CAVPO	40
100	68.85	68.86	56.8	51.61	50.99	tr|H0V1E2|H0V1E2_CAVPO	Uncharacterized protein OS=Cavia porcellus OX=10141 GN=GANAB PE=3 SV=1	CAVPO	44
101	68.6	68.63	42.18	35.93	35.93	tr|H0VKV1|H0VKV1_CAVPO	Uncharacterized protein OS=Cavia porcellus OX=10141 GN=SYNJ1 PE=4 SV=2	CAVPO	41
102	68.48	68.49	48.06	45.4	36.81	tr|A0A286XH94|A0A286XH94_CAVPO	Uncharacterized protein OS=Cavia porcellus OX=10141 GN=GTF2I PE=4 SV=1	CAVPO	40
103	67.57	67.58	61.93	56.61	56.47	tr|H0UWJ0|H0UWJ0_CAVPO	Uncharacterized protein OS=Cavia porcellus OX=10141 GN=LOC100726872 PE=3 SV=2	CAVPO	44
104	67.44	67.49	37.79	36.11	31.14	tr|H0VJA5|H0VJA5_CAVPO	Uncharacterized protein OS=Cavia porcellus OX=10141 GN=UGGT1 PE=4 SV=2	CAVPO	36
105	67.14	67.15	65.54	62.97	62.97	tr|H0VBS1|H0VBS1_CAVPO	Protein disulfide-isomerase OS=Cavia porcellus OX=10141 GN=PDIA3 PE=3 SV=1	CAVPO	45
106	66.68	66.68	52.66	49.47	47.58	tr|H0VQ72|H0VQ72_CAVPO	Uncharacterized protein OS=Cavia porcellus OX=10141 GN=Matr3 PE=4 SV=2	CAVPO	52
107	66.61	71.11	67.84	62.24	55.79	tr|H0V2D0|H0V2D0_CAVPO	Uncharacterized protein OS=Cavia porcellus OX=10141 GN=HSPA4 PE=3 SV=2	CAVPO	61
108	66.51	66.55	73.14	71.96	70.44	tr|H0UT42|H0UT42_CAVPO	Uncharacterized protein OS=Cavia porcellus OX=10141 GN=TKT PE=4 SV=2	CAVPO	56
109	66.43	66.47	73.78	67.26	62.09	tr|A0A286XE53|A0A286XE53_CAVPO	Uncharacterized protein OS=Cavia porcellus OX=10141 GN=DNM1L PE=3 SV=1	CAVPO	43
110	66.28	75.74	63.54	58.74	58	tr|A0A286XG05|A0A286XG05_CAVPO	Uncharacterized protein OS=Cavia porcellus OX=10141 GN=EPB41L3 PE=4 SV=1	CAVPO	56
111	66.22	66.23	50.46	44.09	43.25	tr|H0V7M6|H0V7M6_CAVPO	Uncharacterized protein OS=Cavia porcellus OX=10141 GN=SUGP2 PE=4 SV=2	CAVPO	42
112	66.13	66.16	73.08	71.4	71.4	tr|A0A286XZI0|A0A286XZI0_CAVPO	Uncharacterized protein OS=Cavia porcellus OX=10141 GN=CCT2 PE=3 SV=1	CAVPO	46
113	65.6	65.6	48.55	43.52	43.52	tr|H0V7U8|H0V7U8_CAVPO	Uncharacterized protein OS=Cavia porcellus OX=10141 GN=DHX15 PE=4 SV=1	CAVPO	42
114	65.42	65.45	77.3	76.83	76.6	tr|H0VNS2|H0VNS2_CAVPO	Rab GDP dissociation inhibitor OS=Cavia porcellus OX=10141 GN=GDI2 PE=3 SV=2	CAVPO	51
115	65.38	70.34	66.26	57.25	51.6	tr|H0VLM3|H0VLM3_CAVPO	Uncharacterized protein OS=Cavia porcellus OX=10141 GN=Hspa5 PE=3 SV=1	CAVPO	56
116	65.34	66.17	28.98	21.19	15.05	tr|A0A286XFL6|A0A286XFL6_CAVPO	Uncharacterized protein OS=Cavia porcellus OX=10141 GN=GCN1 PE=4 SV=1	CAVPO	30
117	65.24	66.18	55.86	50.72	46.81	tr|A0A286XKS1|A0A286XKS1_CAVPO	Uncharacterized protein OS=Cavia porcellus OX=10141 GN=EFTUD2 PE=4 SV=1	CAVPO	35
118	65.24	65.26	50.75	49.79	47.19	tr|A0A286XLB5|A0A286XLB5_CAVPO	Uncharacterized protein OS=Cavia porcellus OX=10141 GN=DDX17 PE=3 SV=1	CAVPO	49
119	65.14	65.16	69.34	67.77	67.6	tr|H0W1Z7|H0W1Z7_CAVPO	Uncharacterized protein OS=Cavia porcellus OX=10141 GN=Hspd1 PE=3 SV=2	CAVPO	55
120	65.1	65.13	53.61	45.75	43.6	tr|H0VBZ6|H0VBZ6_CAVPO	Kinesin-like protein OS=Cavia porcellus OX=10141 GN=KIF5B PE=3 SV=2	CAVPO	39
121	65	65.23	92.77	87.65	87.65	tr|A0A286XT48|A0A286XT48_CAVPO	L-lactate dehydrogenase OS=Cavia porcellus OX=10141 GN=LOC100713875 PE=3 SV=1	CAVPO	103
122	64.61	66.09	74.28	73.38	73.38	tr|A0A286XHI9|A0A286XHI9_CAVPO	Uncharacterized protein OS=Cavia porcellus OX=10141 GN=TCP1 PE=3 SV=1	CAVPO	51
123	64.29	64.34	68.23	66.94	64.02	tr|H0VLR3|H0VLR3_CAVPO	Uncharacterized protein OS=Cavia porcellus OX=10141 GN=ATP6V1A PE=3 SV=1	CAVPO	55
124	64.23	64.26	58.88	54.48	54.48	tr|H0VFG8|H0VFG8_CAVPO	Uncharacterized protein OS=Cavia porcellus OX=10141 GN=LOC100721277 PE=4 SV=2	CAVPO	42
125	64.22	64.25	64.14	52.94	51.23	tr|H0VM26|H0VM26_CAVPO	ATP synthase subunit alpha OS=Cavia porcellus OX=10141 GN=ATP5F1A PE=3 SV=2	CAVPO	54
126	64.12	72.18	54.85	50.93	47.55	tr|A0A286XND5|A0A286XND5_CAVPO	Uncharacterized protein OS=Cavia porcellus OX=10141 GN=HKDC1 PE=3 SV=1	CAVPO	50
127	63.98	64.01	50.72	46.8	45.76	tr|H0UYE7|H0UYE7_CAVPO	Uncharacterized protein OS=Cavia porcellus OX=10141 GN=AARS PE=3 SV=1	CAVPO	41
128	63.93	64.13	20.45	16.21	11.32	tr|A0A286XXD0|A0A286XXD0_CAVPO	Uncharacterized protein OS=Cavia porcellus OX=10141 GN=BSN PE=4 SV=1	CAVPO	34
129	63.86	63.88	60.92	59.08	59.08	tr|A0A286XU15|A0A286XU15_CAVPO	T-complex protein 1 subunit gamma OS=Cavia porcellus OX=10141 GN=CCT3 PE=3 SV=1	CAVPO	49
130	63.7	78.95	36.92	24.98	21.54	tr|H0VPB1|H0VPB1_CAVPO	Spectrin beta chain OS=Cavia porcellus OX=10141 GN=SPTBN2 PE=3 SV=2	CAVPO	42
131	63.36	63.39	71.53	68.25	61.13	tr|A0A286XKC7|A0A286XKC7_CAVPO	Uncharacterized protein OS=Cavia porcellus OX=10141 GN=CCT8 PE=3 SV=1	CAVPO	48
132	63.29	63.57	50.95	46.35	41.39	tr|H0VY86|H0VY86_CAVPO	Uncharacterized protein OS=Cavia porcellus OX=10141 GN=UPF1 PE=4 SV=2	CAVPO	33
133	63.23	63.51	25.64	17.69	11.33	tr|H0UUU7|H0UUU7_CAVPO	Uncharacterized protein OS=Cavia porcellus OX=10141 GN=UTRN PE=4 SV=2	CAVPO	27
134	63.2	80.07	57.61	53.4	49.06	tr|H0W2R8|H0W2R8_CAVPO	Phosphodiesterase OS=Cavia porcellus OX=10141 GN=PDE6B PE=3 SV=1	CAVPO	61
135	63.16	63.21	92.27	90.13	90.13	sp|Q71FK5|ACTB_CAVPO	Actin, cytoplasmic 1 OS=Cavia porcellus OX=10141 GN=ACTB PE=2 SV=1	CAVPO	123
136	63.02	63.06	46.95	43.32	41.55	tr|H0VD65|H0VD65_CAVPO	Uncharacterized protein OS=Cavia porcellus OX=10141 GN=CNTN1 PE=4 SV=2	CAVPO	43
137	61.85	61.9	57.06	41.95	39.07	tr|H0VRS6|H0VRS6_CAVPO	Uncharacterized protein OS=Cavia porcellus OX=10141 GN=KTN1 PE=4 SV=2	CAVPO	31
138	61.69	61.69	34.88	32.26	27.69	tr|H0V2Q4|H0V2Q4_CAVPO	Uncharacterized protein OS=Cavia porcellus OX=10141 GN=MAP3K5 PE=4 SV=2	CAVPO	34
139	61.63	75.49	56.86	53.52	51.1	tr|H0V733|H0V733_CAVPO	Alpha-1,4 glucan phosphorylase OS=Cavia porcellus OX=10141 GN=PYGL PE=3 SV=2	CAVPO	52
140	61.53	61.53	47.32	44.05	37.06	tr|H0UZS5|H0UZS5_CAVPO	Uncharacterized protein OS=Cavia porcellus OX=10141 GN=USP7 PE=3 SV=2	CAVPO	34
141	61.46	61.52	60.29	54.46	52.67	tr|A0A286XTM8|A0A286XTM8_CAVPO	Uncharacterized protein OS=Cavia porcellus OX=10141 GN=Lmnb2 PE=3 SV=1	CAVPO	51
142	61.3	61.31	50	47.48	42.32	tr|H0V0D8|H0V0D8_CAVPO	Uncharacterized protein OS=Cavia porcellus OX=10141 GN=PDCD6IP PE=4 SV=2	CAVPO	36
143	61.29	61.32	44.48	41.62	35.73	tr|H0VJP8|H0VJP8_CAVPO	AP-3 complex subunit beta OS=Cavia porcellus OX=10141 GN=AP3B2 PE=3 SV=2	CAVPO	36
144	61.19	61.19	48.94	44.34	43.87	tr|H0V3P6|H0V3P6_CAVPO	Uncharacterized protein OS=Cavia porcellus OX=10141 GN=NCAM1 PE=4 SV=2	CAVPO	58
145	60.95	61.7	30.95	24.99	21.75	tr|H0UWK4|H0UWK4_CAVPO	Uncharacterized protein OS=Cavia porcellus OX=10141 GN=SMCHD1 PE=4 SV=2	CAVPO	32
146	60.87	60.92	52.68	51.46	44.4	tr|H0VK81|H0VK81_CAVPO	Uncharacterized protein OS=Cavia porcellus OX=10141 GN=HNRNPU PE=4 SV=2	CAVPO	71
147	60.68	60.7	55.64	53.94	50.13	tr|H0V6P1|H0V6P1_CAVPO	Uncharacterized protein OS=Cavia porcellus OX=10141 GN=HADHA PE=3 SV=1	CAVPO	38
148	60.62	60.64	49.04	43.25	39.23	tr|H0VIN3|H0VIN3_CAVPO	Uncharacterized protein OS=Cavia porcellus OX=10141 GN=PITPNM1 PE=4 SV=1	CAVPO	39
149	60.54	60.57	51.4	50.39	44.25	tr|H0VPE3|H0VPE3_CAVPO	Uncharacterized protein OS=Cavia porcellus OX=10141 GN=ILF3 PE=4 SV=2	CAVPO	41
150	60.27	60.27	64.97	56.32	54.95	tr|H0V5Q8|H0V5Q8_CAVPO	Uncharacterized protein OS=Cavia porcellus OX=10141 GN=NDUFS1 PE=3 SV=2	CAVPO	39
151	59.98	60	51.6	50.08	50.08	tr|H0V0G1|H0V0G1_CAVPO	Uncharacterized protein OS=Cavia porcellus OX=10141 GN=CANX PE=3 SV=1	CAVPO	50
152	59.79	59.8	42.37	40.11	37.29	tr|A0A286XB55|A0A286XB55_CAVPO	Uncharacterized protein OS=Cavia porcellus OX=10141 GN=XPO1 PE=4 SV=1	CAVPO	39
153	59.78	59.78	53.66	52.53	52.4	tr|H0UW67|H0UW67_CAVPO	ATP-dependent 6-phosphofructokinase OS=Cavia porcellus OX=10141 GN=PFKP PE=3 SV=1	CAVPO	53
154	59.41	59.43	76.51	75.12	75.12	tr|A0A286Y4Y3|A0A286Y4Y3_CAVPO	Aspartate aminotransferase OS=Cavia porcellus OX=10141 GN=GOT2 PE=4 SV=1	CAVPO	67
155	59.1	59.22	32.11	28.68	26.36	tr|H0VQH0|H0VQH0_CAVPO	Uncharacterized protein OS=Cavia porcellus OX=10141 GN=MYBBP1A PE=4 SV=2	CAVPO	32
156	58.98	58.99	66.03	64.31	64.31	tr|H0VZZ5|H0VZZ5_CAVPO	Uncharacterized protein OS=Cavia porcellus OX=10141 GN=PGM1 PE=3 SV=1	CAVPO	54
157	58.63	58.67	57.96	55.46	50	tr|H0UYD9|H0UYD9_CAVPO	Uncharacterized protein OS=Cavia porcellus OX=10141 GN=HSPA9 PE=3 SV=1	CAVPO	45
158	58.61	58.8	81.93	77.82	75.77	tr|H0VZD9|H0VZD9_CAVPO	ATP synthase subunit beta OS=Cavia porcellus OX=10141 GN=ATP5F1B PE=3 SV=2	CAVPO	81
159	58.36	59.91	44.08	31.74	26.29	tr|H0VR73|H0VR73_CAVPO	Uncharacterized protein OS=Cavia porcellus OX=10141 GN=EEA1 PE=4 SV=2	CAVPO	33
160	58.34	58.39	56.9	55.35	50.7	tr|H0VLA8|H0VLA8_CAVPO	Uncharacterized protein OS=Cavia porcellus OX=10141 GN=PREP PE=4 SV=1	CAVPO	33
161	57.73	57.74	73.65	73.45	73.45	tr|A0A286XMJ1|A0A286XMJ1_CAVPO	Uncharacterized protein OS=Cavia porcellus OX=10141 GN=LOC100733423 PE=3 SV=1	CAVPO	46
162	57.64	57.72	43.46	38.82	37.45	tr|H0W9B7|H0W9B7_CAVPO	Lon protease homolog, mitochondrial OS=Cavia porcellus OX=10141 GN=LONP1 PE=3 SV=2	CAVPO	38
163	57.5	57.55	47.62	43.89	37.1	tr|A0A286Y531|A0A286Y531_CAVPO	Pyruvate carboxylase OS=Cavia porcellus OX=10141 GN=PC PE=4 SV=1	CAVPO	35
164	57.43	57.45	80	74.56	69.32	tr|H0W6W1|H0W6W1_CAVPO	Glucose-6-phosphate 1-dehydrogenase OS=Cavia porcellus OX=10141 GN=G6PD PE=3 SV=1	CAVPO	39
165	57.23	57.23	63.1	55.86	53.26	tr|H0VSR9|H0VSR9_CAVPO	Uncharacterized protein OS=Cavia porcellus OX=10141 GN=HNRNPM PE=4 SV=2	CAVPO	63
166	57.04	63.99	87.98	83.53	80.81	tr|H0W639|H0W639_CAVPO	Uncharacterized protein OS=Cavia porcellus OX=10141 GN=DPYSL2 PE=4 SV=2	CAVPO	73
167	56.89	57.69	41.42	30.68	25.07	tr|A0A286Y0K1|A0A286Y0K1_CAVPO	Uncharacterized protein OS=Cavia porcellus OX=10141 GN=CLASP2 PE=4 SV=1	CAVPO	30
168	56.5	56.59	36.83	24.87	22.38	tr|A0A286XC28|A0A286XC28_CAVPO	Eukaryotic translation initiation factor 3 subunit A OS=Cavia porcellus OX=10141 GN=EIF3A PE=3 SV=1	CAVPO	30
169	56.29	56.35	35.32	30.65	25.4	tr|A0A286XI05|A0A286XI05_CAVPO	Uncharacterized protein OS=Cavia porcellus OX=10141 GN=PDS5B PE=4 SV=1	CAVPO	31
170	56.21	56.24	39.86	33.12	29.4	tr|H0UUT0|H0UUT0_CAVPO	Uncharacterized protein OS=Cavia porcellus OX=10141 GN=IARS PE=3 SV=2	CAVPO	32
171	55.91	55.93	71.2	67.6	64.6	tr|H0V3J6|H0V3J6_CAVPO	Uncharacterized protein OS=Cavia porcellus OX=10141 GN=DARS PE=3 SV=1	CAVPO	39
172	55.8	55.86	42.04	40.06	37.25	tr|H0VI49|H0VI49_CAVPO	Uncharacterized protein OS=Cavia porcellus OX=10141 GN=SART3 PE=4 SV=1	CAVPO	32
173	55.75	57.86	59.29	49.2	47.28	tr|H0VYG3|H0VYG3_CAVPO	Uncharacterized protein OS=Cavia porcellus OX=10141 GN=LMNA PE=3 SV=2	CAVPO	33
174	55.57	55.58	64.07	54.55	46.18	tr|A0A286XBC0|A0A286XBC0_CAVPO	Annexin OS=Cavia porcellus OX=10141 GN=ANXA6 PE=3 SV=1	CAVPO	30
175	55.5	55.51	56.63	52.87	52.15	tr|H0VCM3|H0VCM3_CAVPO	Glucose-6-phosphate isomerase OS=Cavia porcellus OX=10141 GN=GPI PE=3 SV=1	CAVPO	73
176	55.19	55.47	48.79	44.93	40.2	tr|A0A286XHV6|A0A286XHV6_CAVPO	26S proteasome non-ATPase regulatory subunit 2 OS=Cavia porcellus OX=10141 GN=PSMD2 PE=3 SV=1	CAVPO	31
177	55.13	55.92	58.79	51.94	50.72	tr|A0A286Y3Z5|A0A286Y3Z5_CAVPO	Uncharacterized protein OS=Cavia porcellus OX=10141 GN=CTBP2 PE=4 SV=1	CAVPO	37
178	55.01	56.14	71.8	70	65.4	tr|A0A286XJ12|A0A286XJ12_CAVPO	Uncharacterized protein OS=Cavia porcellus OX=10141 GN=ABAT PE=3 SV=1	CAVPO	39
179	54.96	55.51	65.78	55.32	52.48	tr|H0VF09|H0VF09_CAVPO	Tyrosine--tRNA ligase OS=Cavia porcellus OX=10141 GN=YARS PE=3 SV=1	CAVPO	34
180	54.89	54.9	44.62	43.36	40.33	tr|H0V3S4|H0V3S4_CAVPO	Uncharacterized protein OS=Cavia porcellus OX=10141 GN=AAK1 PE=4 SV=2	CAVPO	29
181	54.7	54.74	37.52	30.47	26.92	tr|H0VHJ2|H0VHJ2_CAVPO	Uncharacterized protein OS=Cavia porcellus OX=10141 GN=KIF21A PE=3 SV=2	CAVPO	37
182	54.65	54.67	37.69	36.87	35.94	tr|A0A286XCP2|A0A286XCP2_CAVPO	Uncharacterized protein OS=Cavia porcellus OX=10141 GN=Cse1l PE=4 SV=1	CAVPO	37
183	54.56	54.59	57.62	53.91	49.68	tr|H0UZN6|H0UZN6_CAVPO	Uncharacterized protein OS=Cavia porcellus OX=10141 GN=CTNNB1 PE=4 SV=2	CAVPO	34
184	54.55	54.59	30.29	22.1	19.33	tr|H0V5J7|H0V5J7_CAVPO	Uncharacterized protein OS=Cavia porcellus OX=10141 GN=SMARCA2 PE=4 SV=2	CAVPO	28
185	54.54	54.58	78.98	75.8	71.34	tr|A0A286X797|A0A286X797_CAVPO	Uncharacterized protein OS=Cavia porcellus OX=10141 GN=SELENBP1 PE=4 SV=1	CAVPO	40
186	54.48	54.57	28.54	22	15.94	tr|H0W5W2|H0W5W2_CAVPO	Uncharacterized protein OS=Cavia porcellus OX=10141 GN=PI4KA PE=3 SV=2	CAVPO	28
187	54.46	54.72	35.52	26.7	23.56	tr|H0VLY1|H0VLY1_CAVPO	Rho-associated protein kinase OS=Cavia porcellus OX=10141 GN=ROCK2 PE=3 SV=2	CAVPO	28
188	53.97	54.01	38.37	34.18	33.44	tr|H0V1J8|H0V1J8_CAVPO	Uncharacterized protein OS=Cavia porcellus OX=10141 GN=SYNM PE=3 SV=2	CAVPO	33
189	53.76	53.94	47.45	39.07	31.53	tr|H0V6M3|H0V6M3_CAVPO	Uncharacterized protein OS=Cavia porcellus OX=10141 GN=OPA1 PE=3 SV=2	CAVPO	27
190	53.61	53.62	66.56	63.43	63.43	tr|H0W6C9|H0W6C9_CAVPO	Uncharacterized protein OS=Cavia porcellus OX=10141 GN=FAM169A PE=4 SV=2	CAVPO	57
191	53.59	53.63	34.01	23.45	19.21	tr|H0VS44|H0VS44_CAVPO	Uncharacterized protein OS=Cavia porcellus OX=10141 GN=ARFGEF1 PE=4 SV=2	CAVPO	30
192	53.59	53.62	43.15	37.99	33.76	tr|A0A286XAJ5|A0A286XAJ5_CAVPO	Transcription elongation factor SPT5 OS=Cavia porcellus OX=10141 GN=SUPT5H PE=3 SV=1	CAVPO	28
193	53.55	72	51.47	48.2	47.98	tr|H0VE10|H0VE10_CAVPO	Uncharacterized protein OS=Cavia porcellus OX=10141 GN=HK2 PE=3 SV=1	CAVPO	54
194	53.54	53.55	61.95	60.32	51.92	tr|H0VRX2|H0VRX2_CAVPO	Uncharacterized protein OS=Cavia porcellus OX=10141 GN=SLC25A12 PE=3 SV=2	CAVPO	36
195	53.46	53.54	58.91	51.87	47.27	tr|H0VM53|H0VM53_CAVPO	Uncharacterized protein OS=Cavia porcellus OX=10141 GN=ACSL6 PE=4 SV=2	CAVPO	30
196	53.37	66.57	37.17	27.55	17.9	tr|H0UTV0|H0UTV0_CAVPO	Uncharacterized protein OS=Cavia porcellus OX=10141 GN=TLN1 PE=4 SV=2	CAVPO	35
197	53.22	53.25	40.78	38.64	38.64	tr|H0V1N2|H0V1N2_CAVPO	Vacuolar protein sorting-associated protein 35 OS=Cavia porcellus OX=10141 GN=VPS35 PE=3 SV=2	CAVPO	34
198	53.02	53.13	60.45	56.11	51.61	tr|H0VS65|H0VS65_CAVPO	Uncharacterized protein OS=Cavia porcellus OX=10141 GN=GUCY1B1 PE=3 SV=2	CAVPO	26
199	53	55.08	65	61.04	58.54	tr|H0VNL4|H0VNL4_CAVPO	Uncharacterized protein OS=Cavia porcellus OX=10141 GN=LMNB1 PE=3 SV=2	CAVPO	44
200	52.92	52.93	39.22	35.91	35.21	tr|H0V7T7|H0V7T7_CAVPO	Uncharacterized protein OS=Cavia porcellus OX=10141 GN=HYOU1 PE=3 SV=1	CAVPO	33
201	52.89	54.95	52.6	52.46	48.74	tr|H0WBB5|H0WBB5_CAVPO	ATP-dependent 6-phosphofructokinase OS=Cavia porcellus OX=10141 GN=PFKL PE=3 SV=2	CAVPO	41
202	52.88	52.9	57.5	53.97	53.97	tr|H0VCN9|H0VCN9_CAVPO	Uncharacterized protein OS=Cavia porcellus OX=10141 GN=LOC100734047 PE=4 SV=2	CAVPO	38
203	52.77	53.05	72.73	70.45	61.71	tr|A0A286X7W4|A0A286X7W4_CAVPO	Uncharacterized protein OS=Cavia porcellus OX=10141 GN=DPYSL4 PE=4 SV=1	CAVPO	44
204	52.68	52.79	43.82	41.13	34.5	tr|H0UW16|H0UW16_CAVPO	Uncharacterized protein OS=Cavia porcellus OX=10141 GN=FAM120A PE=4 SV=2	CAVPO	28
205	52.58	52.64	50.53	50.4	46.42	tr|H0WCI8|H0WCI8_CAVPO	Uncharacterized protein OS=Cavia porcellus OX=10141 GN=DLG4 PE=3 SV=2	CAVPO	30
206	52.36	52.38	53.91	48.84	44.65	tr|H0VRK1|H0VRK1_CAVPO	Coatomer subunit beta' OS=Cavia porcellus OX=10141 GN=COPB2 PE=3 SV=2	CAVPO	31
207	52.35	52.38	39.45	35.14	31.18	tr|H0V2V7|H0V2V7_CAVPO	AP-3 complex subunit delta OS=Cavia porcellus OX=10141 GN=AP3D1 PE=3 SV=2	CAVPO	36
208	52.25	52.27	61.41	60.14	53.44	tr|H0VUK3|H0VUK3_CAVPO	Uncharacterized protein OS=Cavia porcellus OX=10141 GN=MPP2 PE=3 SV=1	CAVPO	28
209	52.19	52.33	42.8	33.23	29.19	tr|A0A286XPE5|A0A286XPE5_CAVPO	Uncharacterized protein OS=Cavia porcellus OX=10141 GN=HDLBP PE=4 SV=1	CAVPO	28
210	52.05	56.16	52.15	48.78	45.29	tr|A0A286Y342|A0A286Y342_CAVPO	Uncharacterized protein OS=Cavia porcellus OX=10141 GN=Hsph1 PE=3 SV=1	CAVPO	33
211	51.99	52.09	67.41	56.05	52.59	tr|A0A286XPF3|A0A286XPF3_CAVPO	Uncharacterized protein OS=Cavia porcellus OX=10141 GN=SSB PE=4 SV=1	CAVPO	30
212	51.94	52.16	26.11	18.79	13.69	tr|H0VMT0|H0VMT0_CAVPO	Uncharacterized protein OS=Cavia porcellus OX=10141 GN=CNOT1 PE=4 SV=2	CAVPO	25
213	51.8	51.84	84.71	84.71	83.53	tr|A9LS48|A9LS48_CAVPO	Beta-transducin OS=Cavia porcellus OX=10141 GN=Gnb1 PE=2 SV=1	CAVPO	92
214	51.67	52.05	33.97	26.18	20.24	tr|A0A286XGM2|A0A286XGM2_CAVPO	Uncharacterized protein OS=Cavia porcellus OX=10141 GN=AFDN PE=4 SV=1	CAVPO	26
215	51.51	51.56	61.6	49.63	48.63	tr|H0UV42|H0UV42_CAVPO	Uncharacterized protein OS=Cavia porcellus OX=10141 GN=CDC5L PE=4 SV=1	CAVPO	30
216	51.48	51.6	35.41	27.12	20.82	tr|A0A286XZY8|A0A286XZY8_CAVPO	Uncharacterized protein OS=Cavia porcellus OX=10141 GN=KIF1A PE=3 SV=1	CAVPO	26
217	51.44	51.45	91.57	91.57	88.76	tr|H0VL82|H0VL82_CAVPO	Triosephosphate isomerase OS=Cavia porcellus OX=10141 GN=TPI1 PE=3 SV=2	CAVPO	91
218	51.4	51.4	69.88	67.91	67.91	tr|H0VM96|H0VM96_CAVPO	Uncharacterized protein OS=Cavia porcellus OX=10141 GN=ATIC PE=4 SV=2	CAVPO	34
219	51.23	51.87	32.28	28.77	25.7	tr|H0VWF2|H0VWF2_CAVPO	Uncharacterized protein OS=Cavia porcellus OX=10141 GN=NCKAP1 PE=4 SV=2	CAVPO	31
220	51.15	51.19	47.53	41.34	36.94	tr|H0UTX6|H0UTX6_CAVPO	26S proteasome non-ATPase regulatory subunit 1 OS=Cavia porcellus OX=10141 GN=PSMD1 PE=3 SV=2	CAVPO	34
221	51.1	51.21	50.58	42.68	33.51	tr|H0VSV2|H0VSV2_CAVPO	Coatomer subunit beta OS=Cavia porcellus OX=10141 GN=COPB1 PE=4 SV=2	CAVPO	31
222	51.08	51.14	73.59	69.7	62.77	tr|H0V2B3|H0V2B3_CAVPO	Elongation factor 1-alpha OS=Cavia porcellus OX=10141 GN=EEF1A1 PE=3 SV=1	CAVPO	52
223	50.98	50.98	90.59	88.24	86.27	tr|A0A286XVS2|A0A286XVS2_CAVPO	Uncharacterized protein OS=Cavia porcellus OX=10141 GN=Ywhae PE=3 SV=1	CAVPO	61
224	50.88	50.94	56.46	53.85	52.7	tr|H0VMU9|H0VMU9_CAVPO	Leukotriene A(4) hydrolase OS=Cavia porcellus OX=10141 GN=Lta4h PE=3 SV=1	CAVPO	30
225	50.84	50.88	53.55	49.13	45.97	tr|A0A286Y1C2|A0A286Y1C2_CAVPO	Uncharacterized protein OS=Cavia porcellus OX=10141 GN=HNRNPR PE=4 SV=1	CAVPO	33
226	50.81	50.96	76.69	67.21	65.04	tr|A0A286XS96|A0A286XS96_CAVPO	Uncharacterized protein OS=Cavia porcellus OX=10141 GN=HNRNPA2B1 PE=4 SV=1	CAVPO	66
227	50.79	50.84	51.23	46.32	42.05	tr|A0A286XPZ0|A0A286XPZ0_CAVPO	Uncharacterized protein OS=Cavia porcellus OX=10141 GN=CTNND1 PE=4 SV=1	CAVPO	28
228	50.71	50.81	31.05	25.77	20.17	tr|A0A286X9G9|A0A286X9G9_CAVPO	Cytoplasmic FMR1-interacting protein OS=Cavia porcellus OX=10141 GN=CYFIP2 PE=3 SV=1	CAVPO	24
229	50.64	50.72	37.49	27.53	26.23	tr|A0A286XS58|A0A286XS58_CAVPO	Uncharacterized protein OS=Cavia porcellus OX=10141 GN=NFASC PE=4 SV=1	CAVPO	27
230	50.54	50.62	69.71	66.76	66.76	tr|A0A286XGB6|A0A286XGB6_CAVPO	Glutamine synthetase OS=Cavia porcellus OX=10141 GN=GLUL PE=3 SV=1	CAVPO	87
231	50.24	50.25	60.43	51.9	51.9	tr|H0UXN2|H0UXN2_CAVPO	Uncharacterized protein OS=Cavia porcellus OX=10141 GN=SYT1 PE=4 SV=1	CAVPO	32
232	50.16	52.42	70.2	54.8	54.6	tr|H0V286|H0V286_CAVPO	Uncharacterized protein OS=Cavia porcellus OX=10141 GN=INA PE=3 SV=2	CAVPO	35
233	50.13	51.2	49.33	43.46	39.14	tr|H0V7T5|H0V7T5_CAVPO	10-formyltetrahydrofolate dehydrogenase OS=Cavia porcellus OX=10141 GN=ALDH1L1 PE=3 SV=2	CAVPO	28
234	50.12	50.16	51.74	51.59	48.26	tr|H0VIA6|H0VIA6_CAVPO	Uncharacterized protein OS=Cavia porcellus OX=10141 GN=GUCY1A1 PE=3 SV=1	CAVPO	26
235	50.04	50.63	38.06	30.08	26.84	tr|H0VBV1|H0VBV1_CAVPO	Uncharacterized protein OS=Cavia porcellus OX=10141 GN=WDR7 PE=4 SV=2	CAVPO	28
236	50.02	50.14	48.64	44.09	42.73	tr|H0V9Z5|H0V9Z5_CAVPO	Uncharacterized protein OS=Cavia porcellus OX=10141 GN=RARS PE=3 SV=1	CAVPO	29
237	50	50.06	71.94	70.26	66.91	tr|H0UUR0|H0UUR0_CAVPO	Uncharacterized protein OS=Cavia porcellus OX=10141 GN=CALR PE=3 SV=1	CAVPO	42
238	49.97	49.99	56.77	48.78	46.01	tr|H0V9B7|H0V9B7_CAVPO	Uncharacterized protein OS=Cavia porcellus OX=10141 GN=MSN PE=4 SV=2	CAVPO	32
239	49.94	49.96	49.6	46.14	44.41	tr|H0W1W7|H0W1W7_CAVPO	Uncharacterized protein OS=Cavia porcellus OX=10141 GN=SARM1 PE=4 SV=2	CAVPO	27
240	49.85	49.92	60.59	58.75	58.75	tr|A0A286XDF0|A0A286XDF0_CAVPO	T-complex protein 1 subunit eta OS=Cavia porcellus OX=10141 GN=Cct7 PE=3 SV=1	CAVPO	40
241	49.78	49.89	47.61	43.51	39.4	tr|H0VKL0|H0VKL0_CAVPO	Uncharacterized protein OS=Cavia porcellus OX=10141 GN=USO1 PE=4 SV=2	CAVPO	33
242	49.76	51.09	29.84	23.13	16.31	tr|H0VRW6|H0VRW6_CAVPO	DNA-directed RNA polymerase subunit OS=Cavia porcellus OX=10141 GN=Polr2a PE=3 SV=2	CAVPO	22
243	49.64	49.7	74.82	73.12	71.19	tr|H0VCS7|H0VCS7_CAVPO	Aspartate aminotransferase OS=Cavia porcellus OX=10141 GN=GOT1 PE=4 SV=1	CAVPO	40
244	49.44	49.62	24.24	16.91	13.42	tr|H0VJM9|H0VJM9_CAVPO	Serine/threonine-protein kinase mTOR OS=Cavia porcellus OX=10141 GN=MTOR PE=3 SV=2	CAVPO	26
245	49.3	60.3	71.43	66.03	57.58	tr|A0A286XFC0|A0A286XFC0_CAVPO	Uncharacterized protein OS=Cavia porcellus OX=10141 GN=CRMP1 PE=4 SV=1	CAVPO	55
246	49.06	49.08	51.55	46.12	42.76	tr|H0VFT4|H0VFT4_CAVPO	Uncharacterized protein OS=Cavia porcellus OX=10141 GN=QARS PE=3 SV=2	CAVPO	31
247	48.98	49.12	40.88	34.92	31.26	tr|H0V3B0|H0V3B0_CAVPO	Uncharacterized protein OS=Cavia porcellus OX=10141 GN=XPO7 PE=4 SV=2	CAVPO	30
248	48.93	48.96	54.76	48.16	42.86	tr|H0VI64|H0VI64_CAVPO	Uncharacterized protein OS=Cavia porcellus OX=10141 GN=CCAR2 PE=4 SV=2	CAVPO	28
249	48.73	57.04	69.58	56.79	56.79	tr|H0WBX1|H0WBX1_CAVPO	Uncharacterized protein OS=Cavia porcellus OX=10141 GN=LOC100717205 PE=3 SV=2	CAVPO	53
250	48.67	48.79	43.86	37.96	33.36	tr|A0A286X9Z6|A0A286X9Z6_CAVPO	Uncharacterized protein OS=Cavia porcellus OX=10141 GN=Ipo5 PE=4 SV=1	CAVPO	31
251	48.5	54.37	49.87	48.97	46.54	tr|H0VC58|H0VC58_CAVPO	ATP-dependent 6-phosphofructokinase OS=Cavia porcellus OX=10141 GN=PFKM PE=3 SV=2	CAVPO	42
252	48.4	48.5	34.49	28.16	19.05	tr|H0VK33|H0VK33_CAVPO	Uncharacterized protein OS=Cavia porcellus OX=10141 GN=BAZ1B PE=4 SV=2	CAVPO	22
253	48.34	48.35	47.47	42.09	34.95	tr|H0V7D2|H0V7D2_CAVPO	Staphylococcal nuclease domain-containing protein OS=Cavia porcellus OX=10141 GN=SND1 PE=4 SV=1	CAVPO	27
254	48.25	48.29	50.45	44.32	38.98	tr|A0A286XJW3|A0A286XJW3_CAVPO	Uncharacterized protein OS=Cavia porcellus OX=10141 GN=EPS15L1 PE=4 SV=1	CAVPO	25
255	48.22	48.23	59.93	59.18	49.54	tr|A0A286XCX3|A0A286XCX3_CAVPO	Uncharacterized protein OS=Cavia porcellus OX=10141 GN=ALDH7A1 PE=3 SV=1	CAVPO	33
256	48.21	48.21	62.62	62.62	60.47	tr|H0UWY1|H0UWY1_CAVPO	Uncharacterized protein OS=Cavia porcellus OX=10141 GN=ATP6V1B2 PE=3 SV=1	CAVPO	40
257	48.15	48.17	46.34	38.36	36.56	tr|H0V1M9|H0V1M9_CAVPO	Uncharacterized protein OS=Cavia porcellus OX=10141 GN=ACO1 PE=3 SV=1	CAVPO	28
258	47.98	47.98	56.58	54.62	54.42	tr|H0VL04|H0VL04_CAVPO	Protein disulfide-isomerase OS=Cavia porcellus OX=10141 GN=P4HB PE=3 SV=1	CAVPO	37
259	47.81	47.85	48.69	34.05	26.45	tr|A0A286X7Z0|A0A286X7Z0_CAVPO	Uncharacterized protein OS=Cavia porcellus OX=10141 GN=VCL PE=4 SV=1	CAVPO	23
260	47.78	54.34	27.59	20.41	13.99	tr|H0VH35|H0VH35_CAVPO	Uncharacterized protein OS=Cavia porcellus OX=10141 GN=FLNB PE=4 SV=1	CAVPO	26
261	47.65	47.84	54.37	51.72	50.16	tr|H0VH45|H0VH45_CAVPO	SUMO-activating enzyme subunit 2 OS=Cavia porcellus OX=10141 GN=UBA2 PE=3 SV=1	CAVPO	28
262	47.5	47.54	73.83	66.11	63.09	tr|H0VE35|H0VE35_CAVPO	Uncharacterized protein OS=Cavia porcellus OX=10141 GN=SLC25A5 PE=3 SV=2	CAVPO	55
263	47.48	47.61	61.99	58.24	50.94	tr|H0VBP7|H0VBP7_CAVPO	Uncharacterized protein OS=Cavia porcellus OX=10141 GN=EHD1 PE=3 SV=1	CAVPO	25
264	47.47	47.58	37.15	31.84	24.6	tr|H0VQW6|H0VQW6_CAVPO	Uncharacterized protein OS=Cavia porcellus OX=10141 GN=GLG1 PE=4 SV=2	CAVPO	31
265	47.44	47.49	39.72	30.38	25.79	tr|A0A286Y5Q0|A0A286Y5Q0_CAVPO	Uncharacterized protein OS=Cavia porcellus OX=10141 GN=VARS PE=3 SV=1	CAVPO	28
266	47.44	47.46	42.32	36.67	32.31	tr|H0VML7|H0VML7_CAVPO	Uncharacterized protein OS=Cavia porcellus OX=10141 GN=IARS2 PE=3 SV=2	CAVPO	28
267	47.43	47.48	42.67	34.41	28.02	tr|H0VMR7|H0VMR7_CAVPO	DNA-directed RNA polymerase subunit beta OS=Cavia porcellus OX=10141 GN=POLR2B PE=3 SV=2	CAVPO	29
268	47.39	51.56	73.47	57.88	57.88	tr|H0UXQ5|H0UXQ5_CAVPO	T-complex protein 1 subunit delta OS=Cavia porcellus OX=10141 GN=CCT4 PE=3 SV=1	CAVPO	38
269	47.32	49.6	27.1	19.67	16.38	tr|H0V3B5|H0V3B5_CAVPO	Uncharacterized protein OS=Cavia porcellus OX=10141 GN=GBF1 PE=4 SV=1	CAVPO	27
270	47.29	51.4	30.84	21.71	19.61	tr|H0VA03|H0VA03_CAVPO	Uncharacterized protein OS=Cavia porcellus OX=10141 GN=ANK1 PE=4 SV=2	CAVPO	26
271	47.24	47.25	30.84	28.91	28.91	tr|A0A286XCD0|A0A286XCD0_CAVPO	Uncharacterized protein OS=Cavia porcellus OX=10141 GN=SLC12A5 PE=4 SV=1	CAVPO	35
272	47.16	47.23	38.16	34.92	30.42	tr|A0A286XA06|A0A286XA06_CAVPO	Uncharacterized protein OS=Cavia porcellus OX=10141 GN=SMARCC2 PE=4 SV=1	CAVPO	26
273	46.8	46.87	29.68	23.97	19.1	tr|H0V1R3|H0V1R3_CAVPO	Uncharacterized protein OS=Cavia porcellus OX=10141 GN=CDC42BPB PE=3 SV=2	CAVPO	27
274	46.73	53.81	68.35	65.95	63.55	tr|H0UX23|H0UX23_CAVPO	Uncharacterized protein OS=Cavia porcellus OX=10141 GN=Ckmt1a PE=3 SV=1	CAVPO	54
275	46.69	52.99	56.29	42.42	40.21	tr|H0V9N5|H0V9N5_CAVPO	Uncharacterized protein OS=Cavia porcellus OX=10141 GN=EPB41 PE=4 SV=2	CAVPO	34
276	46.49	50.85	56.35	46.65	41.57	tr|A0A286XPP2|A0A286XPP2_CAVPO	Uncharacterized protein OS=Cavia porcellus OX=10141 GN=Nefm PE=3 SV=1	CAVPO	42
277	46.32	47.29	38.13	37.9	37.9	tr|A0A286XL74|A0A286XL74_CAVPO	Uncharacterized protein OS=Cavia porcellus OX=10141 GN=KPNB1 PE=4 SV=1	CAVPO	34
278	46.27	46.28	53.48	42.11	42.11	tr|H0VMZ4|H0VMZ4_CAVPO	Uncharacterized protein OS=Cavia porcellus OX=10141 GN=FARSB PE=4 SV=1	CAVPO	27
279	46.25	46.32	47.31	41.43	38.42	tr|H0VLZ0|H0VLZ0_CAVPO	Signal transducer and activator of transcription OS=Cavia porcellus OX=10141 GN=STAT1 PE=3 SV=2	CAVPO	27
280	46.08	46.36	37.55	28.9	27.23	tr|H0UZY0|H0UZY0_CAVPO	Uncharacterized protein OS=Cavia porcellus OX=10141 GN=TCERG1 PE=4 SV=2	CAVPO	26
281	45.99	46.3	43.32	41.61	39.6	tr|H0V2B9|H0V2B9_CAVPO	Protein disulfide-isomerase A4 OS=Cavia porcellus OX=10141 GN=PDIA4 PE=3 SV=2	CAVPO	30
282	45.92	45.98	52.16	43.66	35.69	tr|H0V5Z7|H0V5Z7_CAVPO	Uncharacterized protein OS=Cavia porcellus OX=10141 GN=CUL3 PE=3 SV=2	CAVPO	24
283	45.81	45.84	37.66	31.86	29.47	tr|A0A286XYT8|A0A286XYT8_CAVPO	Uncharacterized protein OS=Cavia porcellus OX=10141 GN=NNT PE=4 SV=1	CAVPO	31
284	45.52	45.53	60.06	48.02	43.48	tr|A0A286XJP8|A0A286XJP8_CAVPO	MICOS complex subunit MIC60 OS=Cavia porcellus OX=10141 GN=IMMT PE=3 SV=1	CAVPO	28
285	45.38	45.47	18.49	12.38	10.07	tr|H0V9L0|H0V9L0_CAVPO	Uncharacterized protein OS=Cavia porcellus OX=10141 GN=HTT PE=4 SV=2	CAVPO	23
286	45.29	45.95	24.18	15.27	11.88	tr|A0A286XFJ9|A0A286XFJ9_CAVPO	Uncharacterized protein OS=Cavia porcellus OX=10141 GN=SRRM2 PE=4 SV=1	CAVPO	27
287	45.19	45.29	28.58	22.98	16.8	tr|A0A286Y5R2|A0A286Y5R2_CAVPO	Uncharacterized protein OS=Cavia porcellus OX=10141 GN=NRXN3 PE=4 SV=1	CAVPO	27
288	45.17	45.23	26.36	20.88	17.4	tr|H0VZ42|H0VZ42_CAVPO	Uncharacterized protein OS=Cavia porcellus OX=10141 GN=MIA3 PE=4 SV=2	CAVPO	25
289	45.17	45.19	45.29	43.07	40.51	tr|H0VL76|H0VL76_CAVPO	Ubiquitin carboxyl-terminal hydrolase OS=Cavia porcellus OX=10141 GN=USP5 PE=3 SV=2	CAVPO	28
290	45.05	45.69	31.74	28.57	26.51	tr|H0VAH4|H0VAH4_CAVPO	Uncharacterized protein OS=Cavia porcellus OX=10141 GN=TNR PE=4 SV=1	CAVPO	26
291	45.04	45.06	54.51	46.96	43.65	tr|A0A286XCL4|A0A286XCL4_CAVPO	Uncharacterized protein OS=Cavia porcellus OX=10141 GN=STIP1 PE=4 SV=1	CAVPO	36
292	44.94	64.63	87.64	85.44	84.62	tr|A0A286Y5K0|A0A286Y5K0_CAVPO	Fructose-bisphosphate aldolase OS=Cavia porcellus OX=10141 GN=Aldoa PE=3 SV=1	CAVPO	105
293	44.85	44.89	39.56	36.24	32.49	tr|H0VKR9|H0VKR9_CAVPO	Uncharacterized protein OS=Cavia porcellus OX=10141 GN=WDR44 PE=4 SV=2	CAVPO	30
294	44.8	44.85	24	19.82	17.61	tr|H0V9V6|H0V9V6_CAVPO	Uncharacterized protein OS=Cavia porcellus OX=10141 GN=EIF4G1 PE=4 SV=2	CAVPO	23
295	44.77	82.64	65.56	62.52	57.54	tr|H0V1W9|H0V1W9_CAVPO	Uncharacterized protein OS=Cavia porcellus OX=10141 GN=HSP90AB1 PE=3 SV=2	CAVPO	92
296	44.76	44.8	61.19	58.49	58.22	tr|H0UTZ2|H0UTZ2_CAVPO	Core histone macro-H2A OS=Cavia porcellus OX=10141 GN=H2AFY PE=4 SV=2	CAVPO	48
297	44.66	44.67	52.99	43.66	41.6	tr|H0V7E1|H0V7E1_CAVPO	Inosine-5'-monophosphate dehydrogenase OS=Cavia porcellus OX=10141 GN=IMPDH1 PE=3 SV=2	CAVPO	31
298	44.35	48.51	55.05	47.52	46.24	tr|H0W9M5|H0W9M5_CAVPO	Uncharacterized protein OS=Cavia porcellus OX=10141 GN=NEFL PE=3 SV=2	CAVPO	42
299	44.33	44.39	58.56	57.02	57.02	tr|A0A286XWT7|A0A286XWT7_CAVPO	Malic enzyme OS=Cavia porcellus OX=10141 GN=ME2 PE=3 SV=1	CAVPO	27
300	44.32	45.5	41.66	33.27	28.35	tr|H0UX90|H0UX90_CAVPO	Uncharacterized protein OS=Cavia porcellus OX=10141 GN=UBA6 PE=4 SV=2	CAVPO	23
301	44.27	44.31	26.46	22.65	18.32	tr|H0UU69|H0UU69_CAVPO	Uncharacterized protein OS=Cavia porcellus OX=10141 GN=DIP2C PE=4 SV=2	CAVPO	22
302	44.12	44.13	57.17	49.09	47.61	tr|H0V2D5|H0V2D5_CAVPO	Dolichyl-diphosphooligosaccharide--protein glycosyltransferase subunit 1 OS=Cavia porcellus OX=10141 GN=RPN1 PE=3 SV=1	CAVPO	30
303	43.96	43.99	53.75	43.66	42.7	tr|H0V0P2|H0V0P2_CAVPO	Uncharacterized protein OS=Cavia porcellus OX=10141 GN=ADD1 PE=4 SV=2	CAVPO	30
304	43.66	43.63	86.78	80.68	80.68	tr|H0VHA7|H0VHA7_CAVPO	Uncharacterized protein OS=Cavia porcellus OX=10141 GN=NAPA PE=4 SV=1	CAVPO	32
305	43.55	43.56	55.92	43.66	42.01	tr|H0V4S0|H0V4S0_CAVPO	Uncharacterized protein OS=Cavia porcellus OX=10141 GN=KHSRP PE=4 SV=2	CAVPO	47
306	43.53	43.57	33.24	21.21	16.88	tr|H0VI14|H0VI14_CAVPO	Uncharacterized protein OS=Cavia porcellus OX=10141 GN=TJP1 PE=3 SV=2	CAVPO	21
307	43.52	43.53	53.72	47.16	46.28	tr|H0VNV0|H0VNV0_CAVPO	G protein-coupled receptor kinase OS=Cavia porcellus OX=10141 GN=GRK1 PE=3 SV=1	CAVPO	35
308	43.49	43.51	45.86	40.64	38.32	tr|H0VW42|H0VW42_CAVPO	Uncharacterized protein OS=Cavia porcellus OX=10141 GN=THOP1 PE=3 SV=2	CAVPO	26
309	43.44	43.48	71.59	59.12	58.89	tr|A0A286Y5T8|A0A286Y5T8_CAVPO	Uncharacterized protein OS=Cavia porcellus OX=10141 GN=PSMC2 PE=3 SV=1	CAVPO	26
310	43.4	43.46	71.4	65.29	59.17	tr|H0VBV7|H0VBV7_CAVPO	Uncharacterized protein OS=Cavia porcellus OX=10141 GN=DPYSL5 PE=4 SV=2	CAVPO	39
311	43.38	43.4	55.67	55.67	55.5	tr|H0V450|H0V450_CAVPO	Uncharacterized protein OS=Cavia porcellus OX=10141 GN=Wdr1 PE=4 SV=2	CAVPO	24
312	43.35	44.29	32.85	25.36	22.55	tr|H0VD57|H0VD57_CAVPO	Uncharacterized protein OS=Cavia porcellus OX=10141 GN=NUP155 PE=4 SV=2	CAVPO	26
313	43.02	43.2	38.55	36.61	32.36	tr|H0VJD7|H0VJD7_CAVPO	AMP deaminase OS=Cavia porcellus OX=10141 GN=AMPD2 PE=3 SV=2	CAVPO	24
314	42.91	42.92	41.88	32.48	32.48	tr|H0VCD3|H0VCD3_CAVPO	Nuclear pore complex protein Nup93 OS=Cavia porcellus OX=10141 GN=NUP93 PE=3 SV=1	CAVPO	22
315	42.73	42.82	43.56	38.22	38.07	tr|H0UUL3|H0UUL3_CAVPO	Uncharacterized protein OS=Cavia porcellus OX=10141 GN=Hnrnpul2 PE=4 SV=2	CAVPO	26
316	42.72	42.75	54.34	50.14	40.9	tr|A0A286XRI6|A0A286XRI6_CAVPO	Uncharacterized protein OS=Cavia porcellus OX=10141 GN=HSPA12A PE=4 SV=1	CAVPO	27
317	42.71	42.72	56.93	56.45	53.77	tr|A0A286XX63|A0A286XX63_CAVPO	Uncharacterized protein OS=Cavia porcellus OX=10141 GN=EIF4A3 PE=3 SV=1	CAVPO	28
318	42.67	44.61	49.62	45.16	41.94	tr|A0A286XLG9|A0A286XLG9_CAVPO	Uncharacterized protein OS=Cavia porcellus OX=10141 GN=RNPEP PE=4 SV=1	CAVPO	25
319	42.6	42.65	59.73	50.34	49.83	tr|H0VAL1|H0VAL1_CAVPO	Uncharacterized protein OS=Cavia porcellus OX=10141 GN=HNRNPL PE=4 SV=1	CAVPO	50
320	42.51	42.59	48.42	37.57	33.72	tr|H0VJH3|H0VJH3_CAVPO	Uncharacterized protein OS=Cavia porcellus OX=10141 GN=AGO1 PE=3 SV=2	CAVPO	25
321	42.47	42.52	20.11	17.35	13.89	tr|A0A286Y4W4|A0A286Y4W4_CAVPO	Uncharacterized protein OS=Cavia porcellus OX=10141 GN=SON PE=4 SV=1	CAVPO	22
322	42.46	42.51	32.07	24.9	23	tr|H0VBA1|H0VBA1_CAVPO	Uncharacterized protein OS=Cavia porcellus OX=10141 GN=SEC31A PE=4 SV=2	CAVPO	25
323	42.24	42.26	59.36	55.17	54.43	tr|H0VJ13|H0VJ13_CAVPO	Uncharacterized protein OS=Cavia porcellus OX=10141 GN=PSMC5 PE=3 SV=1	CAVPO	29
324	42.22	42.25	58	53.86	52.73	tr|H0V927|H0V927_CAVPO	Uncharacterized protein OS=Cavia porcellus OX=10141 GN=CCT6A PE=3 SV=1	CAVPO	34
325	42.18	42.19	52.69	43.4	42.09	tr|H0VWN4|H0VWN4_CAVPO	Uncharacterized protein OS=Cavia porcellus OX=10141 GN=SART1 PE=4 SV=2	CAVPO	23
326	42.16	58.92	75.39	75.39	75.17	tr|A0A286XS00|A0A286XS00_CAVPO	Rab GDP dissociation inhibitor OS=Cavia porcellus OX=10141 GN=GDI1 PE=3 SV=1	CAVPO	68
327	42.12	42.38	64.31	60.11	57.06	tr|A0A286XBE2|A0A286XBE2_CAVPO	Non-specific serine/threonine protein kinase OS=Cavia porcellus OX=10141 GN=PAK2 PE=4 SV=1	CAVPO	24
328	42.09	42.11	64.02	60.28	60.28	tr|H0UYB6|H0UYB6_CAVPO	Uncharacterized protein OS=Cavia porcellus OX=10141 GN=DDX39B PE=4 SV=2	CAVPO	42
329	41.97	41.97	66.76	66.76	66.76	tr|H0UVB7|H0UVB7_CAVPO	Uncharacterized protein OS=Cavia porcellus OX=10141 GN=PPID PE=4 SV=1	CAVPO	27
330	41.97	41.97	66.76	66.76	66.76	tr|H0UVB7|H0UVB7_CAVPO	Uncharacterized protein OS=Cavia porcellus OX=10141 GN=PPID PE=4 SV=1	CAVPO	27
331	41.96	42.17	32.62	27.73	24.8	tr|H0VJ01|H0VJ01_CAVPO	Uncharacterized protein OS=Cavia porcellus OX=10141 GN=DDX46 PE=4 SV=2	CAVPO	23
332	41.76	41.81	26.83	18.7	16.48	tr|H0VS14|H0VS14_CAVPO	Uncharacterized protein OS=Cavia porcellus OX=10141 GN=PLXNB2 PE=4 SV=2	CAVPO	21
333	41.73	42.96	58.11	55.41	46.14	tr|H0VT52|H0VT52_CAVPO	Uncharacterized protein OS=Cavia porcellus OX=10141 GN=ALDH9A1 PE=3 SV=2	CAVPO	33
334	41.71	41.72	34.86	33.53	32.81	tr|H0VJ49|H0VJ49_CAVPO	V-type proton ATPase subunit a OS=Cavia porcellus OX=10141 GN=ATP6V0A1 PE=3 SV=1	CAVPO	28
335	41.67	41.73	37.65	31.76	30.59	tr|H0VMW5|H0VMW5_CAVPO	Uncharacterized protein OS=Cavia porcellus OX=10141 GN=RGS9 PE=4 SV=2	CAVPO	31
336	41.51	41.6	31.82	30.44	21.68	tr|H0VKW4|H0VKW4_CAVPO	Uncharacterized protein OS=Cavia porcellus OX=10141 GN=UBE2O PE=4 SV=2	CAVPO	20
337	41.51	41.59	42.22	36.83	31.97	tr|H0V5X7|H0V5X7_CAVPO	Uncharacterized protein OS=Cavia porcellus OX=10141 GN=DDX42 PE=4 SV=2	CAVPO	23
338	41.44	43.73	33.82	24.58	19.86	tr|H0VBK5|H0VBK5_CAVPO	Uncharacterized protein OS=Cavia porcellus OX=10141 GN=FYCO1 PE=4 SV=2	CAVPO	23
339	41.42	41.65	27.81	23.29	15.53	tr|H0UW78|H0UW78_CAVPO	Transcription elongation factor spt6 OS=Cavia porcellus OX=10141 GN=SUPT6H PE=3 SV=1	CAVPO	18
340	41.33	41.34	50.56	48.31	44.76	tr|A0A286Y5J2|A0A286Y5J2_CAVPO	Uncharacterized protein OS=Cavia porcellus OX=10141 GN=TOM1L2 PE=3 SV=1	CAVPO	23
341	41.22	41.31	34.29	27.2	25.09	tr|A0A286XJH4|A0A286XJH4_CAVPO	Uncharacterized protein OS=Cavia porcellus OX=10141 GN=ACIN1 PE=4 SV=1	CAVPO	23
342	41.19	42.97	36.24	30.82	27.21	tr|H0VAB1|H0VAB1_CAVPO	Uncharacterized protein OS=Cavia porcellus OX=10141 GN=PRPF6 PE=4 SV=1	CAVPO	22
343	41.01	41.04	48.25	40.46	35.48	tr|H0VKE8|H0VKE8_CAVPO	Uncharacterized protein OS=Cavia porcellus OX=10141 GN=ABLIM1 PE=4 SV=2	CAVPO	26
344	40.97	72.47	46.39	43.75	41.99	tr|B3SI06|B3SI06_CAVPO	Sodium/potassium-transporting ATPase subunit alpha OS=Cavia porcellus OX=10141 GN=atp1a1 PE=2 SV=2	CAVPO	99
345	40.92	40.94	50.85	47.27	37.37	tr|H0VMJ6|H0VMJ6_CAVPO	Polyadenylate-binding protein OS=Cavia porcellus OX=10141 GN=PABPC1 PE=3 SV=2	CAVPO	27
346	40.89	59.93	83.18	75.12	72.12	tr|H0V6C7|H0V6C7_CAVPO	Uncharacterized protein OS=Cavia porcellus OX=10141 GN=ENO2 PE=3 SV=1	CAVPO	111
347	40.79	42.74	36.53	29.23	26.58	tr|H0WC63|H0WC63_CAVPO	Uncharacterized protein OS=Cavia porcellus OX=10141 GN=Tjp2 PE=3 SV=2	CAVPO	24
348	40.79	40.94	37.73	27.63	27.63	tr|H0UVA7|H0UVA7_CAVPO	Uncharacterized protein OS=Cavia porcellus OX=10141 GN=NCL PE=4 SV=2	CAVPO	30
349	40.77	40.78	47.37	47.14	46.91	tr|H0VLM1|H0VLM1_CAVPO	Uncharacterized protein OS=Cavia porcellus OX=10141 GN=SEPT7 PE=3 SV=2	CAVPO	29
350	40.73	51.44	52.56	43	39.14	tr|A0A286XY49|A0A286XY49_CAVPO	Uncharacterized protein OS=Cavia porcellus OX=10141 GN=EPB41L1 PE=4 SV=1	CAVPO	27
351	40.71	45.19	46.45	43.32	43.32	tr|A0A286XY03|A0A286XY03_CAVPO	Uncharacterized protein OS=Cavia porcellus OX=10141 GN=DLG1 PE=3 SV=1	CAVPO	28
352	40.7	40.75	55.4	40.82	40.48	tr|A0A286XVJ7|A0A286XVJ7_CAVPO	Uncharacterized protein OS=Cavia porcellus OX=10141 GN=Klc1 PE=4 SV=1	CAVPO	22
353	40.62	40.66	78.11	73.08	71.01	tr|H0VG84|H0VG84_CAVPO	Malate dehydrogenase OS=Cavia porcellus OX=10141 GN=MDH2 PE=3 SV=1	CAVPO	41
354	40.57	40.73	59.93	52.42	47.76	tr|A0A286Y697|A0A286Y697_CAVPO	Microtubule-associated protein OS=Cavia porcellus OX=10141 GN=Map2 PE=4 SV=1	CAVPO	32
355	40.52	40.74	62.9	55.65	54.49	tr|H0VMZ8|H0VMZ8_CAVPO	Uncharacterized protein OS=Cavia porcellus OX=10141 GN=SYN1 PE=4 SV=2	CAVPO	50
356	40.49	40.6	33.33	28.9	24.83	tr|A0A286XBD8|A0A286XBD8_CAVPO	Uncharacterized protein OS=Cavia porcellus OX=10141 GN=CACNA2D1 PE=4 SV=1	CAVPO	20
357	40.48	40.51	49.7	49.7	48.88	tr|H0VBD5|H0VBD5_CAVPO	Fascin OS=Cavia porcellus OX=10141 GN=FSCN1 PE=3 SV=2	CAVPO	27
358	40.47	40.48	58.28	55.48	54.19	tr|A0A286Y5L6|A0A286Y5L6_CAVPO	V-type proton ATPase subunit H OS=Cavia porcellus OX=10141 GN=ATP6V1H PE=3 SV=1	CAVPO	27
359	40.42	41.81	67.82	60.76	53.37	tr|H0VIT7|H0VIT7_CAVPO	Uncharacterized protein OS=Cavia porcellus OX=10141 GN=TOMM70 PE=4 SV=2	CAVPO	30
360	40.31	40.34	51.95	49.69	47.84	tr|H0V5E7|H0V5E7_CAVPO	Uncharacterized protein OS=Cavia porcellus OX=10141 GN=HADHB PE=3 SV=2	CAVPO	27
361	40.28	40.32	76	75.71	73.43	tr|A9LS49|A9LS49_CAVPO	Alpha-transducin OS=Cavia porcellus OX=10141 GN=Gnat1 PE=2 SV=1	CAVPO	76
362	40.23	40.29	33.92	31.53	30.14	tr|H0VRD6|H0VRD6_CAVPO	Uncharacterized protein OS=Cavia porcellus OX=10141 GN=SF3A1 PE=4 SV=1	CAVPO	24
363	40.17	40.35	39.97	31.25	29.3	tr|H0VDS9|H0VDS9_CAVPO	DNA topoisomerase I OS=Cavia porcellus OX=10141 GN=TOP1 PE=3 SV=1	CAVPO	24
364	40.15	56.89	48.06	41.92	37.53	tr|H0V4P1|H0V4P1_CAVPO	AP-2 complex subunit alpha OS=Cavia porcellus OX=10141 GN=AP2A1 PE=3 SV=1	CAVPO	36
365	40.12	40.16	53.68	52.71	47.48	tr|H0UUF3|H0UUF3_CAVPO	Uncharacterized protein OS=Cavia porcellus OX=10141 GN=TROVE2 PE=4 SV=2	CAVPO	30
366	40.09	40.23	28.15	23.27	19.42	tr|H0V7U3|H0V7U3_CAVPO	Uncharacterized protein OS=Cavia porcellus OX=10141 GN=USP47 PE=3 SV=2	CAVPO	21
367	40.06	40.11	52.05	51.62	51.4	tr|A0A286XN46|A0A286XN46_CAVPO	RuvB-like helicase OS=Cavia porcellus OX=10141 GN=RUVBL2 PE=3 SV=1	CAVPO	25
368	40.04	40.16	57.43	47.29	39.14	tr|H0VNC7|H0VNC7_CAVPO	Uncharacterized protein OS=Cavia porcellus OX=10141 GN=GRIPAP1 PE=4 SV=2	CAVPO	21
369	40.02	40.15	53.64	51.64	46.08	tr|H0V7W2|H0V7W2_CAVPO	Uncharacterized protein OS=Cavia porcellus OX=10141 GN=C2CD2L PE=4 SV=2	CAVPO	29
370	39.92	40.03	57.11	54.1	41.57	tr|H0V4A5|H0V4A5_CAVPO	Uncharacterized protein OS=Cavia porcellus OX=10141 PE=4 SV=2	CAVPO	36
371	39.83	52.19	22.37	14.52	11.27	tr|H0V3B4|H0V3B4_CAVPO	Uncharacterized protein OS=Cavia porcellus OX=10141 GN=NBEA PE=4 SV=2	CAVPO	28
372	39.83	39.96	34.62	23.39	19.7	tr|H0VEQ7|H0VEQ7_CAVPO	Uncharacterized protein OS=Cavia porcellus OX=10141 GN=TBCD PE=4 SV=2	CAVPO	20
373	39.81	39.84	69.62	68.86	68.86	tr|H0UVQ5|H0UVQ5_CAVPO	Uncharacterized protein OS=Cavia porcellus OX=10141 GN=PRKAR2A PE=4 SV=2	CAVPO	38
374	39.73	39.9	55.61	45.92	45.92	tr|H0VNX9|H0VNX9_CAVPO	Tyrosine-protein phosphatase non-receptor type OS=Cavia porcellus OX=10141 GN=PTPN11 PE=3 SV=2	CAVPO	26
375	39.61	39.67	59.68	55.76	51.38	tr|H0UV63|H0UV63_CAVPO	Uncharacterized protein OS=Cavia porcellus OX=10141 GN=CMAS PE=4 SV=1	CAVPO	25
376	39.59	39.59	84.81	81.98	74.2	tr|A0A286XTG3|A0A286XTG3_CAVPO	Uncharacterized protein OS=Cavia porcellus OX=10141 GN=Vdac1 PE=4 SV=1	CAVPO	44
377	39.52	40.64	32.9	28.17	27.22	tr|H0VBK1|H0VBK1_CAVPO	Uncharacterized protein OS=Cavia porcellus OX=10141 GN=Hnrnpul1 PE=4 SV=2	CAVPO	22
378	39.34	39.42	41.17	39.95	36.68	tr|H0W6X4|H0W6X4_CAVPO	Protein transport protein SEC23 OS=Cavia porcellus OX=10141 GN=SEC23A PE=3 SV=2	CAVPO	24
379	39.31	39.41	38.05	34.01	31.86	tr|H0VLN9|H0VLN9_CAVPO	Eukaryotic translation initiation factor 3 subunit B OS=Cavia porcellus OX=10141 GN=EIF3B PE=3 SV=1	CAVPO	21
380	39.03	77.06	59.86	57.27	48.03	tr|A0A286XZY1|A0A286XZY1_CAVPO	Uncharacterized protein OS=Cavia porcellus OX=10141 GN=ACTN1 PE=4 SV=1	CAVPO	43
381	39.02	39.26	26.95	21.32	12.79	tr|A0A286XZ00|A0A286XZ00_CAVPO	Uncharacterized protein OS=Cavia porcellus OX=10141 GN=ECPAS PE=4 SV=1	CAVPO	19
382	38.95	39.33	48.12	47.94	40.97	tr|H0VN93|H0VN93_CAVPO	Uncharacterized protein OS=Cavia porcellus OX=10141 GN=Nars PE=4 SV=2	CAVPO	28
383	38.9	38.98	30.61	27.07	20.49	tr|H0V481|H0V481_CAVPO	Uncharacterized protein OS=Cavia porcellus OX=10141 GN=SORBS2 PE=4 SV=2	CAVPO	22
384	38.86	39.38	58.84	57.76	57.76	tr|H0V894|H0V894_CAVPO	NADH dehydrogenase [ubiquinone] flavoprotein 1, mitochondrial OS=Cavia porcellus OX=10141 GN=NDUFV1 PE=3 SV=1	CAVPO	20
385	38.86	38.9	56.12	52.93	52.93	tr|H0VT79|H0VT79_CAVPO	Uncharacterized protein OS=Cavia porcellus OX=10141 GN=SH3GL2 PE=4 SV=2	CAVPO	29
386	38.79	38.88	44.01	37.15	30.3	tr|H0VA86|H0VA86_CAVPO	Uncharacterized protein OS=Cavia porcellus OX=10141 GN=CUL4A PE=3 SV=1	CAVPO	21
387	38.79	38.8	60.72	46.3	44.4	tr|A0A286XJA8|A0A286XJA8_CAVPO	Cytoskeleton associated protein 4 OS=Cavia porcellus OX=10141 GN=CKAP4 PE=4 SV=1	CAVPO	26
388	38.76	38.76	18.63	18.24	18.24	tr|H0VR32|H0VR32_CAVPO	tRNA-splicing ligase RtcB homolog OS=Cavia porcellus OX=10141 GN=RTCB PE=3 SV=2	CAVPO	32
389	38.68	38.71	55.09	51.51	41.51	tr|A0A286XYR4|A0A286XYR4_CAVPO	Adenosylhomocysteinase OS=Cavia porcellus OX=10141 GN=AHCYL1 PE=3 SV=1	CAVPO	22
390	38.67	38.68	72.38	67.94	63.49	tr|A0A286XNR5|A0A286XNR5_CAVPO	Uncharacterized protein OS=Cavia porcellus OX=10141 GN=EIF2S1 PE=4 SV=1	CAVPO	23
391	38.62	39.52	37.2	32.1	27.13	tr|H0VJ64|H0VJ64_CAVPO	Uncharacterized protein OS=Cavia porcellus OX=10141 GN=CUL5 PE=3 SV=2	CAVPO	21
392	38.61	38.63	51.71	43.14	39.86	tr|H0VWP6|H0VWP6_CAVPO	Uncharacterized protein OS=Cavia porcellus OX=10141 GN=CAPN2 PE=3 SV=2	CAVPO	20
393	38.51	38.53	28.97	24.63	22.91	tr|H0V477|H0V477_CAVPO	Uncharacterized protein OS=Cavia porcellus OX=10141 GN=LOC100713781 PE=4 SV=2	CAVPO	21
394	38.49	39.04	35.28	29.13	26.17	tr|H0UWZ9|H0UWZ9_CAVPO	Uncharacterized protein OS=Cavia porcellus OX=10141 GN=UNC45A PE=4 SV=1	CAVPO	19
395	38.44	38.75	23.82	20.46	17.32	tr|H0V7X8|H0V7X8_CAVPO	Uncharacterized protein OS=Cavia porcellus OX=10141 GN=NUP98 PE=4 SV=2	CAVPO	22
396	38.42	38.55	37.04	31.16	27.84	tr|H0VQQ0|H0VQQ0_CAVPO	DNA mismatch repair protein OS=Cavia porcellus OX=10141 GN=MSH2 PE=3 SV=2	CAVPO	22
397	38.38	38.38	55.21	50.46	49.08	tr|H0VDG4|H0VDG4_CAVPO	Succinate dehydrogenase [ubiquinone] flavoprotein subunit, mitochondrial OS=Cavia porcellus OX=10141 GN=SDHA PE=3 SV=2	CAVPO	25
398	38.35	38.39	87.55	87.55	86.75	tr|H0VB71|H0VB71_CAVPO	Uncharacterized protein OS=Cavia porcellus OX=10141 GN=CA2 PE=3 SV=2	CAVPO	83
399	38.34	38.43	60.16	51.95	48.05	tr|A0A286X9R9|A0A286X9R9_CAVPO	Uncharacterized protein OS=Cavia porcellus OX=10141 GN=NOP58 PE=4 SV=1	CAVPO	22
400	38.23	45.16	46.32	37.39	32.98	tr|A0A286XPQ9|A0A286XPQ9_CAVPO	Uncharacterized protein OS=Cavia porcellus OX=10141 GN=Syne1 PE=4 SV=1	CAVPO	22
401	38.22	38.25	54.94	46.02	43.63	tr|H0VQM0|H0VQM0_CAVPO	Uncharacterized protein OS=Cavia porcellus OX=10141 GN=MPP4 PE=3 SV=2	CAVPO	20
402	38.18	38.24	58.69	43.35	41.31	tr|A0A286XC85|A0A286XC85_CAVPO	Uncharacterized protein OS=Cavia porcellus OX=10141 GN=TTLL12 PE=4 SV=1	CAVPO	23
403	38.17	38.21	30.6	24.26	22.71	tr|H0VK50|H0VK50_CAVPO	Uncharacterized protein OS=Cavia porcellus OX=10141 GN=CASKIN1 PE=4 SV=2	CAVPO	22
404	38.11	51.65	32.76	25.01	19.92	tr|A0A286X9J0|A0A286X9J0_CAVPO	Uncharacterized protein OS=Cavia porcellus OX=10141 GN=Ank3 PE=4 SV=1	CAVPO	27
405	38.1	38.12	50.19	42.22	42.22	tr|H0V4U2|H0V4U2_CAVPO	Glutamate dehydrogenase OS=Cavia porcellus OX=10141 GN=Glud1 PE=3 SV=2	CAVPO	28
406	38.08	38.13	44.07	40.95	38.43	tr|H0VT81|H0VT81_CAVPO	Uncharacterized protein OS=Cavia porcellus OX=10141 GN=ADD3 PE=4 SV=2	CAVPO	26
407	38.04	38.17	33.44	25.39	18.49	tr|A0A286XDC7|A0A286XDC7_CAVPO	1-phosphatidylinositol 4,5-bisphosphate phosphodiesterase OS=Cavia porcellus OX=10141 GN=PLCB1 PE=4 SV=1	CAVPO	24
408	38.02	38.35	42.66	30.54	29.49	tr|H0VN55|H0VN55_CAVPO	Uncharacterized protein OS=Cavia porcellus OX=10141 GN=NAA15 PE=4 SV=2	CAVPO	24
409	37.94	37.99	51.59	47.65	46.15	tr|H0V8G4|H0V8G4_CAVPO	D-3-phosphoglycerate dehydrogenase OS=Cavia porcellus OX=10141 GN=PHGDH PE=3 SV=1	CAVPO	23
410	37.9	37.97	32.71	23.57	16.66	tr|H0UWC2|H0UWC2_CAVPO	Uncharacterized protein OS=Cavia porcellus OX=10141 GN=GOLGA3 PE=4 SV=1	CAVPO	18
411	37.74	48.12	35.78	26.32	21.49	tr|H0VJD9|H0VJD9_CAVPO	Uncharacterized protein OS=Cavia porcellus OX=10141 GN=CLASP1 PE=4 SV=2	CAVPO	27
412	37.69	37.71	56.52	56.52	50	tr|H0VP28|H0VP28_CAVPO	Isocitrate dehydrogenase [NADP] OS=Cavia porcellus OX=10141 GN=IDH1 PE=3 SV=1	NADP	31
413	37.66	37.71	61.46	59.38	59.38	tr|H0V2S5|H0V2S5_CAVPO	Uncharacterized protein OS=Cavia porcellus OX=10141 GN=UQCRC1 PE=4 SV=1	CAVPO	35
414	37.61	37.67	76.77	76.38	74.02	tr|A0A286XRJ7|A0A286XRJ7_CAVPO	Phosphoglycerate mutase OS=Cavia porcellus OX=10141 GN=PGAM1 PE=3 SV=1	CAVPO	61
415	37.57	37.59	78.55	77.16	77.16	tr|H0VQ28|H0VQ28_CAVPO	Uncharacterized protein OS=Cavia porcellus OX=10141 GN=PPA1 PE=4 SV=1	CAVPO	32
416	37.54	42.31	25.84	18.41	15.56	tr|H0W616|H0W616_CAVPO	Uncharacterized protein OS=Cavia porcellus OX=10141 GN=IQGAP2 PE=4 SV=2	CAVPO	21
417	37.47	37.53	41.94	38.06	33.26	tr|H0VX70|H0VX70_CAVPO	Coatomer subunit gamma OS=Cavia porcellus OX=10141 GN=COPG1 PE=3 SV=2	CAVPO	22
418	37.47	37.49	66.59	66.59	62.44	tr|A0A286X9T9|A0A286X9T9_CAVPO	Platelet-activating factor acetylhydrolase IB subunit alpha OS=Cavia porcellus OX=10141 GN=PAFAH1B1 PE=3 SV=1	CAVPO	25
419	37.4	37.58	34.98	29.06	17.73	tr|A0A286XAF3|A0A286XAF3_CAVPO	Uncharacterized protein OS=Cavia porcellus OX=10141 GN=DHX30 PE=4 SV=1	CAVPO	17
420	37.36	54.77	52.03	45.25	41.43	tr|H0UUU6|H0UUU6_CAVPO	Uncharacterized protein OS=Cavia porcellus OX=10141 GN=DNM3 PE=3 SV=2	CAVPO	33
421	37.26	37.31	78.37	78.37	78.37	tr|A0A286XVQ3|A0A286XVQ3_CAVPO	Brain abundant membrane attached signal protein 1 OS=Cavia porcellus OX=10141 GN=BASP1 PE=4 SV=1	CAVPO	37
422	37.22	37.24	85.25	79.26	78.34	sp|P16413|GSTMU_CAVPO	Glutathione S-transferase B OS=Cavia porcellus OX=10141 GN=GSTM1 PE=1 SV=1	CAVPO	71
423	37.19	37.24	52.64	51.82	39.44	tr|A0A286XHY6|A0A286XHY6_CAVPO	Uncharacterized protein OS=Cavia porcellus OX=10141 GN=RAP1GDS1 PE=4 SV=1	CAVPO	22
424	37.17	37.83	27.55	23.59	20.32	tr|H0VCB3|H0VCB3_CAVPO	Uncharacterized protein OS=Cavia porcellus OX=10141 GN=RAB3GAP2 PE=4 SV=2	CAVPO	18
425	37.17	37.69	42.21	27.47	20.44	tr|A0A286XZP5|A0A286XZP5_CAVPO	Uncharacterized protein OS=Cavia porcellus OX=10141 GN=PPFIA3 PE=4 SV=1	CAVPO	20
426	37.17	37.27	63.96	60.81	60.81	tr|A0A286XNL5|A0A286XNL5_CAVPO	Uncharacterized protein OS=Cavia porcellus OX=10141 GN=PACSIN1 PE=4 SV=1	CAVPO	34
427	36.94	37.12	32.04	23.6	22.35	tr|A0A286XE19|A0A286XE19_CAVPO	Uncharacterized protein OS=Cavia porcellus OX=10141 GN=SRRT PE=4 SV=1	CAVPO	23
428	36.91	36.96	46.82	46.07	34.64	tr|H0VSM1|H0VSM1_CAVPO	Uncharacterized protein OS=Cavia porcellus OX=10141 GN=PSMD3 PE=4 SV=1	CAVPO	19
429	36.86	40.57	50	46.74	44.29	tr|H0V2Q9|H0V2Q9_CAVPO	Uncharacterized protein OS=Cavia porcellus OX=10141 GN=HNRNPA3 PE=4 SV=2	CAVPO	40
430	36.76	38.97	38.58	35.8	29.94	tr|H0UUW7|H0UUW7_CAVPO	Uncharacterized protein OS=Cavia porcellus OX=10141 GN=ZFR PE=4 SV=2	CAVPO	21
431	36.76	36.81	79.81	79.81	79.5	tr|H0VCZ6|H0VCZ6_CAVPO	Uncharacterized protein OS=Cavia porcellus OX=10141 GN=RACK1 PE=4 SV=2	CAVPO	22
432	36.73	36.76	58.64	58.64	57.22	tr|A0A286XMM5|A0A286XMM5_CAVPO	Uncharacterized protein OS=Cavia porcellus OX=10141 GN=PRMT1 PE=3 SV=1	CAVPO	22
433	36.68	36.86	47.43	42.43	37.16	tr|H0V4I3|H0V4I3_CAVPO	Uncharacterized protein OS=Cavia porcellus OX=10141 GN=DCLK1 PE=4 SV=1	CAVPO	25
434	36.48	36.63	32.22	28.46	19.32	tr|H0VFP3|H0VFP3_CAVPO	Uncharacterized protein OS=Cavia porcellus OX=10141 GN=XPO5 PE=4 SV=2	CAVPO	20
435	36.34	36.39	57.09	51.01	48.18	tr|H0W1D6|H0W1D6_CAVPO	Uncharacterized protein OS=Cavia porcellus OX=10141 GN=TPM3 PE=3 SV=2	CAVPO	20
436	36.33	36.36	58.73	51.31	47.38	tr|H0UYL6|H0UYL6_CAVPO	Peptidylprolyl isomerase OS=Cavia porcellus OX=10141 GN=FKBP4 PE=4 SV=1	CAVPO	22
437	36.32	69.67	57.78	54.26	48.72	tr|H0V545|H0V545_CAVPO	AP complex subunit beta OS=Cavia porcellus OX=10141 GN=AP1B1 PE=3 SV=1	CAVPO	46
438	36.31	36.58	55.53	48.84	46.27	tr|H0V759|H0V759_CAVPO	Uncharacterized protein OS=Cavia porcellus OX=10141 GN=PSMD6 PE=4 SV=1	CAVPO	22
439	36.29	36.33	58.33	58.11	58.11	tr|H0VEU3|H0VEU3_CAVPO	RuvB-like helicase OS=Cavia porcellus OX=10141 GN=RUVBL1 PE=3 SV=1	CAVPO	21
440	36.21	37.99	63.27	54.2	54.2	tr|H0VH39|H0VH39_CAVPO	Elongation factor Tu OS=Cavia porcellus OX=10141 GN=TUFM PE=3 SV=1	CAVPO	24
441	36.16	36.39	23.24	16.61	13.73	tr|H0UTK3|H0UTK3_CAVPO	Uncharacterized protein OS=Cavia porcellus OX=10141 GN=PBRM1 PE=4 SV=2	CAVPO	18
442	36.15	36.2	32.64	29.16	24.55	tr|H0VMS1|H0VMS1_CAVPO	Uncharacterized protein OS=Cavia porcellus OX=10141 GN=CP PE=3 SV=2	CAVPO	20
443	36.14	36.14	54.7	47.7	47.05	tr|H0VS89|H0VS89_CAVPO	Succinate--CoA ligase [ADP-forming] subunit beta, mitochondrial OS=Cavia porcellus OX=10141 GN=SUCLA2 PE=3 SV=2	ADP-forming	22
444	36.11	49.38	49.43	41.69	35.21	tr|H0W2U4|H0W2U4_CAVPO	Kinesin-like protein OS=Cavia porcellus OX=10141 GN=KIF5C PE=3 SV=1	CAVPO	30
445	36.11	38.19	31.45	26.55	26.44	tr|H0W4K7|H0W4K7_CAVPO	Uncharacterized protein OS=Cavia porcellus OX=10141 GN=SAFB PE=4 SV=2	CAVPO	25
446	36.11	36.12	49.47	47.37	47.37	tr|H0V3G6|H0V3G6_CAVPO	Uncharacterized protein OS=Cavia porcellus OX=10141 GN=CNDP2 PE=4 SV=1	CAVPO	30
447	36.1	36.16	37.62	25.91	22.15	tr|A0A286XW01|A0A286XW01_CAVPO	Uncharacterized protein OS=Cavia porcellus OX=10141 GN=EIF4G2 PE=4 SV=1	CAVPO	19
448	36.08	36.14	39.52	33.99	32.83	tr|H0W3J4|H0W3J4_CAVPO	Uncharacterized protein OS=Cavia porcellus OX=10141 GN=OXR1 PE=4 SV=2	CAVPO	25
449	36.04	36.04	55.63	54.08	54.08	tr|H0V8C7|H0V8C7_CAVPO	Uncharacterized protein OS=Cavia porcellus OX=10141 GN=UQCRC2 PE=3 SV=1	CAVPO	29
450	36.03	36.08	50.8	42.79	40.96	tr|H0WBQ8|H0WBQ8_CAVPO	Uncharacterized protein OS=Cavia porcellus OX=10141 GN=Eef1g PE=4 SV=1	CAVPO	31
451	35.89	35.97	35.93	28.23	25.82	tr|H0VP57|H0VP57_CAVPO	Uncharacterized protein OS=Cavia porcellus OX=10141 GN=IPO7 PE=4 SV=1	CAVPO	26
452	35.86	35.88	53.39	52.99	41.24	tr|H0W6B9|H0W6B9_CAVPO	Uncharacterized protein OS=Cavia porcellus OX=10141 GN=TULP1 PE=3 SV=2	CAVPO	21
453	35.8	35.87	23.04	16.7	14.23	tr|H0WCJ1|H0WCJ1_CAVPO	Uncharacterized protein OS=Cavia porcellus OX=10141 GN=PTPN23 PE=4 SV=2	CAVPO	19
454	35.74	35.78	45.85	38.16	34.69	tr|A0A286Y3M8|A0A286Y3M8_CAVPO	Mitochondrial Rho GTPase OS=Cavia porcellus OX=10141 GN=RHOT1 PE=3 SV=1	CAVPO	21
455	35.7	35.73	32.47	26.55	24.4	tr|A0A286XNX4|A0A286XNX4_CAVPO	Uncharacterized protein OS=Cavia porcellus OX=10141 GN=WDR17 PE=4 SV=1	CAVPO	18
456	35.66	35.7	83.49	83.49	83.49	tr|H0VJX4|H0VJX4_CAVPO	Uncharacterized protein OS=Cavia porcellus OX=10141 GN=HDGF PE=4 SV=2	CAVPO	33
457	35.54	35.58	39.21	36.22	34.33	tr|H0UTP3|H0UTP3_CAVPO	Uncharacterized protein OS=Cavia porcellus OX=10141 GN=GUCY1A2 PE=3 SV=2	CAVPO	20
458	35.47	35.51	47.46	44.62	40.37	tr|A0A286XE32|A0A286XE32_CAVPO	Uncharacterized protein OS=Cavia porcellus OX=10141 GN=USP14 PE=3 SV=1	CAVPO	19
459	35.46	35.5	42.18	34.79	33.45	tr|A0A286XYV9|A0A286XYV9_CAVPO	Lysine--tRNA ligase OS=Cavia porcellus OX=10141 GN=KARS PE=3 SV=1	CAVPO	23
460	35.45	37.87	19.11	10.34	7.61	tr|H0VEH4|H0VEH4_CAVPO	Uncharacterized protein OS=Cavia porcellus OX=10141 GN=PCLO PE=4 SV=2	CAVPO	19
461	35.41	35.42	51.59	44.25	44.25	tr|H0VLR4|H0VLR4_CAVPO	Methyl-CpG-binding protein 2 OS=Cavia porcellus OX=10141 GN=MECP2 PE=4 SV=2	CAVPO	28
462	35.39	35.56	36.91	28.06	21.89	tr|H0V0S3|H0V0S3_CAVPO	Uncharacterized protein OS=Cavia porcellus OX=10141 GN=Sec24c PE=4 SV=2	CAVPO	20
463	35.35	35.41	47.62	47.62	45.83	tr|H0W9N1|H0W9N1_CAVPO	Uncharacterized protein OS=Cavia porcellus OX=10141 GN=PSMD5 PE=4 SV=1	CAVPO	20
464	35.33	35.42	49.9	47.16	41.49	tr|H0W849|H0W849_CAVPO	Coatomer subunit delta OS=Cavia porcellus OX=10141 GN=ARCN1 PE=3 SV=2	CAVPO	19
465	35.31	35.65	30.11	18.04	14.42	tr|H0UUI8|H0UUI8_CAVPO	Uncharacterized protein OS=Cavia porcellus OX=10141 GN=ITSN1 PE=4 SV=2	CAVPO	18
466	35.3	39.89	51.66	41.72	37.65	tr|H0VP03|H0VP03_CAVPO	Uncharacterized protein OS=Cavia porcellus OX=10141 GN=Ddx3x PE=3 SV=2	CAVPO	27
467	35.28	35.9	33.33	28.02	23.17	tr|H0W9W4|H0W9W4_CAVPO	Uncharacterized protein OS=Cavia porcellus OX=10141 GN=RRBP1 PE=4 SV=2	CAVPO	19
468	35.19	35.23	52.88	48.43	43.46	tr|H0VFT3|H0VFT3_CAVPO	V-type proton ATPase subunit C OS=Cavia porcellus OX=10141 GN=ATP6V1C1 PE=3 SV=1	CAVPO	23
469	35.18	35.38	29.8	21.06	18.53	tr|A0A286XMD7|A0A286XMD7_CAVPO	Uncharacterized protein OS=Cavia porcellus OX=10141 GN=PLEKHA7 PE=4 SV=1	CAVPO	17
470	35.12	35.5	45.02	39.97	36.04	tr|H0VG24|H0VG24_CAVPO	Uncharacterized protein OS=Cavia porcellus OX=10141 GN=Hsd17b4 PE=4 SV=2	CAVPO	18
471	35.05	35.09	43.67	37.09	37.09	tr|H0W9H4|H0W9H4_CAVPO	Uncharacterized protein OS=Cavia porcellus OX=10141 GN=BIN1 PE=4 SV=2	CAVPO	19
472	35.03	35.07	55.45	49.29	49.29	tr|H0VFF3|H0VFF3_CAVPO	Uncharacterized protein OS=Cavia porcellus OX=10141 GN=PSMD11 PE=4 SV=1	CAVPO	23
473	34.99	35.14	12.98	8.109	5.596	tr|A0A286XFJ2|A0A286XFJ2_CAVPO	Uncharacterized protein OS=Cavia porcellus OX=10141 GN=TRRAP PE=3 SV=1	CAVPO	18
474	34.96	35.05	20.34	16.35	13.03	tr|H0VNK0|H0VNK0_CAVPO	Uncharacterized protein OS=Cavia porcellus OX=10141 GN=MADD PE=4 SV=2	CAVPO	18
475	34.95	35.02	55.23	53.67	51.89	tr|H0UWB2|H0UWB2_CAVPO	Uncharacterized protein OS=Cavia porcellus OX=10141 GN=Hnrnph1 PE=4 SV=1	CAVPO	35
476	34.9	34.96	59.34	48.75	42.2	tr|H0VLV4|H0VLV4_CAVPO	Uncharacterized protein OS=Cavia porcellus OX=10141 GN=LAP3 PE=3 SV=1	CAVPO	19
477	34.88	34.99	57.77	49.49	40.03	tr|H0VT25|H0VT25_CAVPO	Uncharacterized protein OS=Cavia porcellus OX=10141 GN=NOP56 PE=4 SV=2	CAVPO	21
478	34.87	34.93	42.74	41.61	38.22	tr|H0VN88|H0VN88_CAVPO	Molybdopterin molybdenumtransferase OS=Cavia porcellus OX=10141 GN=GPHN PE=3 SV=2	CAVPO	23
479	34.83	34.89	31.26	27.38	23.3	tr|H0VB26|H0VB26_CAVPO	Uncharacterized protein OS=Cavia porcellus OX=10141 GN=HERC4 PE=4 SV=2	CAVPO	20
480	34.78	36.61	53.88	47.76	42.82	tr|A0A286XCW9|A0A286XCW9_CAVPO	Uncharacterized protein OS=Cavia porcellus OX=10141 GN=Paics PE=3 SV=1	CAVPO	22
481	34.78	35.67	48.06	38.85	29.24	tr|H0VQ21|H0VQ21_CAVPO	Uncharacterized protein OS=Cavia porcellus OX=10141 GN=TARS PE=3 SV=2	CAVPO	20
482	34.78	34.84	57.95	55.9	54.87	tr|H0VE97|H0VE97_CAVPO	Pyruvate dehydrogenase E1 component subunit alpha OS=Cavia porcellus OX=10141 GN=Pdha1 PE=4 SV=2	CAVPO	22
483	34.68	34.69	73.21	69.64	69.64	tr|A0A286Y2Y5|A0A286Y2Y5_CAVPO	Uncharacterized protein OS=Cavia porcellus OX=10141 GN=PRDX6 PE=4 SV=1	CAVPO	33
484	34.55	34.58	36.69	33.83	31.73	tr|H0VEQ3|H0VEQ3_CAVPO	Uncharacterized protein OS=Cavia porcellus OX=10141 GN=PADI2 PE=4 SV=2	CAVPO	20
485	34.53	34.78	69.75	65.82	57.27	tr|H0W4K9|H0W4K9_CAVPO	Uncharacterized protein OS=Cavia porcellus OX=10141 GN=SCLY PE=4 SV=2	CAVPO	23
486	34.52	34.6	46.05	39.25	37.72	tr|A0A286XUH4|A0A286XUH4_CAVPO	Uncharacterized protein OS=Cavia porcellus OX=10141 GN=PSMD12 PE=4 SV=1	CAVPO	19
487	34.48	34.67	36.17	27.05	18.75	tr|H0VMI5|H0VMI5_CAVPO	E3 ubiquitin protein ligase OS=Cavia porcellus OX=10141 GN=RNF20 PE=3 SV=2	CAVPO	17
488	34.42	34.51	71.61	69.72	69.4	tr|H0VT90|H0VT90_CAVPO	Uncharacterized protein OS=Cavia porcellus OX=10141 GN=GNAO1 PE=4 SV=2	CAVPO	33
489	34.3	50.09	50.49	48.53	38.93	tr|H0V9E4|H0V9E4_CAVPO	Uncharacterized protein OS=Cavia porcellus OX=10141 GN=DDX5 PE=3 SV=2	CAVPO	37
490	34.26	34.31	28.66	26.86	20.1	tr|A0A286XWC5|A0A286XWC5_CAVPO	Uncharacterized protein OS=Cavia porcellus OX=10141 GN=BAG6 PE=4 SV=1	CAVPO	18
491	34.18	34.32	23.13	16.65	13.23	tr|H0W9Y0|H0W9Y0_CAVPO	Uncharacterized protein OS=Cavia porcellus OX=10141 GN=YLPM1 PE=4 SV=2	CAVPO	17
492	34.16	51.12	61.5	53.69	45.72	tr|A0A286XNQ1|A0A286XNQ1_CAVPO	Uncharacterized protein OS=Cavia porcellus OX=10141 GN=SLC25A13 PE=3 SV=1	CAVPO	32
493	34.09	34.11	54.77	48.09	45.61	tr|H0VJK8|H0VJK8_CAVPO	Uncharacterized protein OS=Cavia porcellus OX=10141 GN=DYNC1LI1 PE=4 SV=1	CAVPO	17
494	34.08	34.09	52.69	51.03	49.38	tr|H0V3H0|H0V3H0_CAVPO	Serine hydroxymethyltransferase OS=Cavia porcellus OX=10141 GN=SHMT1 PE=3 SV=1	CAVPO	28
495	34.06	36.83	74.55	72.46	67.07	tr|A0A286XQT7|A0A286XQT7_CAVPO	L-lactate dehydrogenase OS=Cavia porcellus OX=10141 GN=Ldhb PE=3 SV=1	CAVPO	43
496	33.99	34.08	23.18	20.88	15.88	tr|H0VFK8|H0VFK8_CAVPO	Uncharacterized protein OS=Cavia porcellus OX=10141 GN=SPHKAP PE=4 SV=2	CAVPO	17
497	33.95	34	79.88	74.39	70.73	tr|H0VXN4|H0VXN4_CAVPO	Peptidyl-prolyl cis-trans isomerase OS=Cavia porcellus OX=10141 GN=Ppia PE=3 SV=2	CAVPO	66
498	33.91	34.06	44.2	37.72	34.18	tr|H0VE29|H0VE29_CAVPO	Uncharacterized protein OS=Cavia porcellus OX=10141 GN=HARS PE=4 SV=1	CAVPO	19
499	33.88	34.04	44.35	41.91	41.69	tr|H0VF70|H0VF70_CAVPO	Uncharacterized protein OS=Cavia porcellus OX=10141 GN=KYAT3 PE=4 SV=1	CAVPO	22
500	33.82	37.89	43.98	43.98	41.9	tr|H0VRQ8|H0VRQ8_CAVPO	Adenosylhomocysteinase OS=Cavia porcellus OX=10141 GN=AHCY PE=3 SV=2	CAVPO	26
501	33.79	40.17	57.74	55.04	53.32	tr|A0A286XUP2|A0A286XUP2_CAVPO	Uncharacterized protein OS=Cavia porcellus OX=10141 GN=Eif4a2 PE=3 SV=1	CAVPO	26
502	33.79	38.76	55.11	55.11	55.11	tr|A0A286XJM1|A0A286XJM1_CAVPO	Core histone macro-H2A OS=Cavia porcellus OX=10141 GN=H2AFY2 PE=4 SV=1	CAVPO	28
503	33.78	33.83	49.51	48.54	46.78	tr|H0V7A0|H0V7A0_CAVPO	Uncharacterized protein OS=Cavia porcellus OX=10141 GN=SMU1 PE=4 SV=1	CAVPO	21
504	33.77	33.77	61.28	58.22	58.22	tr|H0V8F0|H0V8F0_CAVPO	Pyruvate dehydrogenase E1 component subunit beta OS=Cavia porcellus OX=10141 GN=PDHB PE=4 SV=1	CAVPO	25
505	33.74	33.87	56.8	51.62	51.62	tr|A0A286Y0J1|A0A286Y0J1_CAVPO	Uncharacterized protein OS=Cavia porcellus OX=10141 GN=NDUFS2 PE=3 SV=1	CAVPO	28
506	33.74	33.82	52.47	52.47	50.32	tr|H0W752|H0W752_CAVPO	Uncharacterized protein OS=Cavia porcellus OX=10141 GN=ASL PE=3 SV=2	CAVPO	20
507	33.74	33.76	68.62	68.31	68.31	tr|H0VM25|H0VM25_CAVPO	Uncharacterized protein OS=Cavia porcellus OX=10141 GN=AKR1A1 PE=4 SV=1	CAVPO	32
508	33.72	33.86	38.54	25	22.92	tr|H0VWT1|H0VWT1_CAVPO	Uncharacterized protein OS=Cavia porcellus OX=10141 GN=SRCIN1 PE=4 SV=2	CAVPO	20
509	33.64	33.67	81.68	81.68	79.7	tr|A0A286XG28|A0A286XG28_CAVPO	Uncharacterized protein OS=Cavia porcellus OX=10141 GN=RCVRN PE=4 SV=1	CAVPO	58
510	33.61	33.71	44.53	40.68	37.75	tr|H0VLY5|H0VLY5_CAVPO	Uncharacterized protein OS=Cavia porcellus OX=10141 GN=GLS PE=3 SV=2	CAVPO	31
511	33.6	33.67	62.26	59.12	57.23	tr|A0A286XFH5|A0A286XFH5_CAVPO	DNA-(apurinic or apyrimidinic site) lyase OS=Cavia porcellus OX=10141 GN=APEX1 PE=3 SV=1	CAVPO	23
512	33.57	33.79	34.36	29.96	28.41	tr|A0A286Y563|A0A286Y563_CAVPO	Uncharacterized protein OS=Cavia porcellus OX=10141 GN=CASK PE=3 SV=1	CAVPO	26
513	33.54	33.65	67.6	62.01	58.38	tr|A0A286XLN2|A0A286XLN2_CAVPO	Na(+)/H(+) exchange regulatory cofactor NHE-RF OS=Cavia porcellus OX=10141 GN=SLC9A3R1 PE=4 SV=1	CAVPO	29
514	33.51	33.54	64.89	54.89	53.78	tr|A0A286XMK1|A0A286XMK1_CAVPO	Uncharacterized protein OS=Cavia porcellus OX=10141 GN=LANCL2 PE=4 SV=1	CAVPO	20
515	33.48	33.92	66.74	59.79	54.32	tr|H0UZD4|H0UZD4_CAVPO	Uncharacterized protein OS=Cavia porcellus OX=10141 GN=DNPEP PE=3 SV=2	CAVPO	22
516	33.42	33.57	45.1	39.07	30.9	tr|H0VC11|H0VC11_CAVPO	Uncharacterized protein OS=Cavia porcellus OX=10141 GN=SF3B2 PE=4 SV=2	CAVPO	22
517	33.39	33.44	37.28	29.31	25.75	tr|H0VMZ6|H0VMZ6_CAVPO	Uncharacterized protein OS=Cavia porcellus OX=10141 GN=MTHFD1 PE=3 SV=2	CAVPO	18
518	33.39	33.43	59.64	55.73	48.18	tr|H0W577|H0W577_CAVPO	Uncharacterized protein OS=Cavia porcellus OX=10141 GN=BSG PE=4 SV=2	CAVPO	41
519	33.29	33.41	23.82	16.78	14.19	tr|H0VVG8|H0VVG8_CAVPO	Uncharacterized protein OS=Cavia porcellus OX=10141 GN=CASZ1 PE=4 SV=2	CAVPO	17
520	33.29	33.38	64.67	62.78	62.78	tr|H0VF29|H0VF29_CAVPO	Uncharacterized protein OS=Cavia porcellus OX=10141 GN=RLBP1 PE=4 SV=1	CAVPO	39
521	33.29	33.37	49.91	48.78	46.9	tr|H0USZ7|H0USZ7_CAVPO	Uncharacterized protein OS=Cavia porcellus OX=10141 GN=ALDH6A1 PE=4 SV=1	CAVPO	23
522	33.24	37.84	25.5	22.01	19.11	tr|H0VKV4|H0VKV4_CAVPO	Uncharacterized protein OS=Cavia porcellus OX=10141 GN=DIP2B PE=4 SV=2	CAVPO	22
523	33.17	33.38	38.25	31.81	27.94	tr|A0A2C9F1D9|A0A2C9F1D9_CAVPO	Uncharacterized protein OS=Cavia porcellus OX=10141 GN=Acsl1 PE=4 SV=1	CAVPO	18
524	33.12	33.19	79.11	75.68	75.68	tr|A0A286XS64|A0A286XS64_CAVPO	Uncharacterized protein OS=Cavia porcellus OX=10141 GN=PDXP PE=3 SV=1	CAVPO	20
525	33.12	33.14	80.34	72.19	71.91	tr|H0VNW7|H0VNW7_CAVPO	Uncharacterized protein OS=Cavia porcellus OX=10141 GN=PCBP1 PE=4 SV=1	CAVPO	40
526	33.1	33.21	52.58	48.52	46.86	tr|A0A286Y0Z3|A0A286Y0Z3_CAVPO	Uncharacterized protein OS=Cavia porcellus OX=10141 GN=TERF2 PE=4 SV=1	CAVPO	24
527	33.04	33.11	64.72	61.17	55.33	tr|H0VS10|H0VS10_CAVPO	Uncharacterized protein OS=Cavia porcellus OX=10141 GN=Pa2g4 PE=4 SV=1	CAVPO	19
528	33.01	33.24	50.55	41.64	39.64	tr|H0VNC0|H0VNC0_CAVPO	G protein-coupled receptor kinase OS=Cavia porcellus OX=10141 GN=GRK7 PE=3 SV=2	CAVPO	21
529	32.99	35.45	35.76	23.2	19.37	tr|H0VTB1|H0VTB1_CAVPO	Uncharacterized protein OS=Cavia porcellus OX=10141 GN=DHX16 PE=4 SV=2	CAVPO	19
530	32.93	33.27	18.95	13.69	10.39	tr|A0A286Y569|A0A286Y569_CAVPO	Uncharacterized protein OS=Cavia porcellus OX=10141 GN=Mprip PE=4 SV=1	CAVPO	17
531	32.91	33.01	47.53	42.23	41.7	tr|H0V2Y8|H0V2Y8_CAVPO	Uncharacterized protein OS=Cavia porcellus OX=10141 GN=ZNF512 PE=4 SV=2	CAVPO	17
532	32.9	38.67	61.73	60.19	60.19	tr|H0VWR2|H0VWR2_CAVPO	Uncharacterized protein OS=Cavia porcellus OX=10141 GN=Hnrnpa1 PE=4 SV=2	CAVPO	35
533	32.89	33	33.29	32.2	30.83	tr|H0VPQ2|H0VPQ2_CAVPO	Terpene cyclase/mutase family member OS=Cavia porcellus OX=10141 GN=LSS PE=3 SV=1	CAVPO	18
534	32.87	32.9	31.25	28.91	28.68	tr|H0UWU9|H0UWU9_CAVPO	Uncharacterized protein OS=Cavia porcellus OX=10141 GN=SNAP91 PE=4 SV=2	CAVPO	28
535	32.85	33.56	52.95	48.43	42.72	tr|H0UUQ7|H0UUQ7_CAVPO	Uncharacterized protein OS=Cavia porcellus OX=10141 GN=FARSA PE=4 SV=1	CAVPO	21
536	32.81	32.84	50	45.41	45.41	tr|H0V8Z1|H0V8Z1_CAVPO	Uncharacterized protein OS=Cavia porcellus OX=10141 GN=SCRN1 PE=4 SV=1	CAVPO	22
537	32.79	34.99	60.19	50.82	49.88	tr|H0VKA3|H0VKA3_CAVPO	Uncharacterized protein OS=Cavia porcellus OX=10141 GN=SEPT6 PE=3 SV=2	CAVPO	25
538	32.76	33.06	57.96	56.97	52.49	tr|H0VMG4|H0VMG4_CAVPO	Uncharacterized protein OS=Cavia porcellus OX=10141 GN=DCTN2 PE=4 SV=1	CAVPO	17
539	32.74	32.89	29.34	26.17	21.85	tr|H0VSB1|H0VSB1_CAVPO	Uncharacterized protein OS=Cavia porcellus OX=10141 GN=CHL1 PE=4 SV=2	CAVPO	18
540	32.73	33.13	35.09	27.93	27	tr|H0VQQ2|H0VQQ2_CAVPO	Uncharacterized protein OS=Cavia porcellus OX=10141 PE=4 SV=2	CAVPO	18
541	32.73	32.8	58.46	56.62	56.31	tr|H0VMU3|H0VMU3_CAVPO	Mitogen-activated protein kinase OS=Cavia porcellus OX=10141 GN=MAPK1 PE=4 SV=2	CAVPO	21
542	32.7	32.76	39.4	36.55	34.78	tr|H0UUH1|H0UUH1_CAVPO	Dipeptidyl peptidase 3 OS=Cavia porcellus OX=10141 GN=DPP3 PE=3 SV=2	CAVPO	16
543	32.62	32.69	44.09	35.01	29.25	tr|H0VWT8|H0VWT8_CAVPO	Uncharacterized protein OS=Cavia porcellus OX=10141 GN=RAP1GAP PE=4 SV=2	CAVPO	18
544	32.51	32.67	62.08	58.69	53.95	tr|H0VBR1|H0VBR1_CAVPO	Uncharacterized protein OS=Cavia porcellus OX=10141 GN=PSMC3 PE=3 SV=2	CAVPO	22
545	32.45	32.63	34.94	26.62	23.99	tr|H0VAC1|H0VAC1_CAVPO	Eukaryotic translation initiation factor 3 subunit C OS=Cavia porcellus OX=10141 GN=LOC100727341 PE=3 SV=1	CAVPO	18
546	32.44	32.46	68.03	65.31	65.31	tr|A0A286XKL2|A0A286XKL2_CAVPO	Uncharacterized protein OS=Cavia porcellus OX=10141 GN=VDAC2 PE=4 SV=1	CAVPO	31
547	32.41	32.67	37.98	35.93	28.9	tr|H0VMN5|H0VMN5_CAVPO	Uncharacterized protein OS=Cavia porcellus OX=10141 GN=PLAA PE=4 SV=2	CAVPO	19
548	32.37	33.75	28.93	25.25	20.58	tr|H0W3I1|H0W3I1_CAVPO	Uncharacterized protein OS=Cavia porcellus OX=10141 PE=4 SV=2	CAVPO	18
549	32.31	32.32	76.33	61.63	59.18	tr|H0UT17|H0UT17_CAVPO	Uncharacterized protein OS=Cavia porcellus OX=10141 GN=PDC PE=4 SV=2	CAVPO	42
550	32.29	32.4	50.45	40.04	32.32	tr|A0A286XD05|A0A286XD05_CAVPO	Uncharacterized protein OS=Cavia porcellus OX=10141 GN=NT5DC2 PE=4 SV=1	CAVPO	18
551	32.28	32.38	62.08	57.42	56.14	tr|H0V2R8|H0V2R8_CAVPO	Uncharacterized protein OS=Cavia porcellus OX=10141 GN=WARS PE=3 SV=1	CAVPO	22
552	32.27	32.3	29.81	28.3	28.3	tr|H0UTC6|H0UTC6_CAVPO	Delta-1-pyrroline-5-carboxylate synthase OS=Cavia porcellus OX=10141 GN=ALDH18A1 PE=3 SV=2	CAVPO	17
553	32.26	32.55	35.66	32.73	27.41	tr|H0UVR3|H0UVR3_CAVPO	Bardet-Biedl syndrome 7 protein homolog OS=Cavia porcellus OX=10141 GN=BBS7 PE=4 SV=1	CAVPO	16
554	32.16	32.29	62.04	59.16	50.52	tr|H0UYM7|H0UYM7_CAVPO	Uncharacterized protein OS=Cavia porcellus OX=10141 GN=PPM1A PE=3 SV=1	CAVPO	20
555	32.12	32.16	37.21	31.4	31.4	tr|H0VQ41|H0VQ41_CAVPO	Protein arginine N-methyltransferase 5 OS=Cavia porcellus OX=10141 GN=PRMT5 PE=3 SV=1	CAVPO	18
556	32.09	32.18	31.91	28.47	24.91	tr|H0UYN9|H0UYN9_CAVPO	Uncharacterized protein OS=Cavia porcellus OX=10141 GN=RBM25 PE=4 SV=1	CAVPO	23
557	32.03	32.99	76.82	68.73	63.34	tr|H0W511|H0W511_CAVPO	Uncharacterized protein OS=Cavia porcellus OX=10141 GN=COPS4 PE=4 SV=2	CAVPO	17
558	32.02	32.07	49.52	49.52	45.52	tr|H0VAT2|H0VAT2_CAVPO	Uncharacterized protein OS=Cavia porcellus OX=10141 GN=EIF2B4 PE=3 SV=2	CAVPO	18
559	31.97	32.08	19.29	16.58	12.91	tr|H0V049|H0V049_CAVPO	Uncharacterized protein OS=Cavia porcellus OX=10141 GN=Nup214 PE=4 SV=2	CAVPO	16
560	31.97	32.02	44.6	44.6	39.91	tr|H0WBQ6|H0WBQ6_CAVPO	Uncharacterized protein OS=Cavia porcellus OX=10141 GN=HIST1H1C PE=3 SV=1	CAVPO	71
561	31.95	32.68	55.12	47.64	41.73	tr|H0VCE7|H0VCE7_CAVPO	UTP--glucose-1-phosphate uridylyltransferase OS=Cavia porcellus OX=10141 GN=UGP2 PE=3 SV=1	CAVPO	21
562	31.94	32.04	64.19	63.72	59.53	tr|A0A286XER8|A0A286XER8_CAVPO	Uncharacterized protein OS=Cavia porcellus OX=10141 GN=HMGB1 PE=4 SV=1	CAVPO	39
563	31.89	31.92	48.8	45.22	45.22	tr|H0W5L8|H0W5L8_CAVPO	Uncharacterized protein OS=Cavia porcellus OX=10141 GN=SERPINH1 PE=3 SV=1	CAVPO	18
564	31.83	31.84	42.86	40.48	39.95	tr|A0A286Y5I8|A0A286Y5I8_CAVPO	Uncharacterized protein OS=Cavia porcellus OX=10141 GN=CDC37 PE=4 SV=1	CAVPO	24
565	31.81	32.25	47.63	39.4	36.23	tr|A0A286XYQ7|A0A286XYQ7_CAVPO	Uncharacterized protein OS=Cavia porcellus OX=10141 GN=DYNC1I2 PE=4 SV=1	CAVPO	20
566	31.8	31.92	67.28	63.3	61.47	tr|H0VAY6|H0VAY6_CAVPO	Serine/threonine-protein phosphatase OS=Cavia porcellus OX=10141 GN=PPP1CB PE=3 SV=1	CAVPO	21
567	31.8	31.83	52.24	47.53	47.53	tr|H0VA43|H0VA43_CAVPO	Uncharacterized protein OS=Cavia porcellus OX=10141 GN=ERO1A PE=4 SV=2	CAVPO	17
568	31.73	31.84	54.05	50.39	48.56	tr|H0VT29|H0VT29_CAVPO	Isocitrate dehydrogenase [NAD] subunit, mitochondrial OS=Cavia porcellus OX=10141 GN=IDH3B PE=3 SV=2	NAD	26
569	31.7	31.78	30.06	19.15	18.06	tr|H0V3X6|H0V3X6_CAVPO	Uncharacterized protein OS=Cavia porcellus OX=10141 GN=PRPF4B PE=4 SV=2	CAVPO	16
570	31.67	56.08	38.51	33.67	29.69	tr|A0A286Y5L3|A0A286Y5L3_CAVPO	Calcium-transporting ATPase OS=Cavia porcellus OX=10141 GN=ATP2B3 PE=3 SV=1	CAVPO	36
571	31.66	31.76	55.93	46.61	43.01	tr|A0A286XVM2|A0A286XVM2_CAVPO	mRNA cap guanine-N7 methyltransferase OS=Cavia porcellus OX=10141 GN=RNMT PE=3 SV=1	CAVPO	17
572	31.61	31.7	33.15	24.32	22.14	tr|A0A286XRK8|A0A286XRK8_CAVPO	Uncharacterized protein OS=Cavia porcellus OX=10141 GN=BCLAF1 PE=4 SV=1	CAVPO	19
573	31.61	31.67	48.99	47.51	43.46	tr|A0A286X7T0|A0A286X7T0_CAVPO	Uncharacterized protein OS=Cavia porcellus OX=10141 GN=PUF60 PE=4 SV=1	CAVPO	22
574	31.58	31.62	52.9	45.64	43.98	tr|H0VGH4|H0VGH4_CAVPO	Uncharacterized protein OS=Cavia porcellus OX=10141 GN=Nono PE=4 SV=2	CAVPO	39
575	31.48	35.79	45.72	40.47	38.13	tr|H0VFS3|H0VFS3_CAVPO	Inosine-5'-monophosphate dehydrogenase OS=Cavia porcellus OX=10141 GN=IMPDH2 PE=3 SV=2	CAVPO	19
576	31.45	31.55	52.81	47.42	40.67	tr|H0V7E3|H0V7E3_CAVPO	Eukaryotic translation initiation factor 3 subunit E OS=Cavia porcellus OX=10141 GN=EIF3E PE=3 SV=1	CAVPO	17
577	31.45	31.52	63.6	58.46	58.46	tr|A0A286XEV3|A0A286XEV3_CAVPO	F-actin-capping protein subunit beta OS=Cavia porcellus OX=10141 GN=CAPZB PE=3 SV=1	CAVPO	23
578	31.41	31.43	43.25	36.91	36.91	tr|A0A286XAN9|A0A286XAN9_CAVPO	Uncharacterized protein OS=Cavia porcellus OX=10141 GN=RPN2 PE=4 SV=1	CAVPO	18
579	31.29	31.32	57.87	55.31	48.43	tr|A0A286XB45|A0A286XB45_CAVPO	Uncharacterized protein OS=Cavia porcellus OX=10141 GN=FH PE=3 SV=1	CAVPO	21
580	31.16	31.25	33.58	19.85	16.79	tr|A0A286XKU2|A0A286XKU2_CAVPO	Uncharacterized protein OS=Cavia porcellus OX=10141 GN=MYO1B PE=3 SV=1	CAVPO	17
581	31.15	31.18	73.85	73.59	57.44	tr|H0V6E6|H0V6E6_CAVPO	Uncharacterized protein OS=Cavia porcellus OX=10141 GN=ILF2 PE=4 SV=2	CAVPO	21
582	31.13	31.27	59.86	52.26	39.06	tr|H0VJJ1|H0VJJ1_CAVPO	Uncharacterized protein OS=Cavia porcellus OX=10141 GN=GLYR1 PE=4 SV=1	CAVPO	18
583	31.06	31.1	35.63	31.44	28.44	tr|H0V7G5|H0V7G5_CAVPO	Uncharacterized protein OS=Cavia porcellus OX=10141 GN=GBE1 PE=4 SV=2	CAVPO	18
584	31.04	31.14	27.46	24.25	22.18	tr|H0VGI1|H0VGI1_CAVPO	Uncharacterized protein OS=Cavia porcellus OX=10141 GN=USP4 PE=3 SV=2	CAVPO	17
585	30.99	31.04	37.94	33.94	29.42	tr|H0WAW2|H0WAW2_CAVPO	Uncharacterized protein OS=Cavia porcellus OX=10141 GN=ABCF1 PE=4 SV=2	CAVPO	19
586	30.98	31.06	64.66	52.81	46.99	tr|H0VLS4|H0VLS4_CAVPO	Uncharacterized protein OS=Cavia porcellus OX=10141 GN=TH PE=4 SV=1	CAVPO	17
587	30.95	31.03	54.93	48.06	47.76	tr|H0VHL7|H0VHL7_CAVPO	Malate dehydrogenase OS=Cavia porcellus OX=10141 GN=MDH1 PE=3 SV=2	CAVPO	33
588	30.94	30.95	59.53	59.53	57.53	tr|H0W5T5|H0W5T5_CAVPO	Uncharacterized protein OS=Cavia porcellus OX=10141 GN=PHB2 PE=4 SV=2	CAVPO	19
589	30.9	31.05	35.98	30.57	22.38	tr|H0V4M6|H0V4M6_CAVPO	Uncharacterized protein OS=Cavia porcellus OX=10141 GN=CARS PE=3 SV=2	CAVPO	16
590	30.83	30.86	56.91	56.91	56.91	tr|A0A286XQ02|A0A286XQ02_CAVPO	Uncharacterized protein OS=Cavia porcellus OX=10141 GN=NAPG PE=4 SV=1	CAVPO	18
591	30.82	30.93	30.21	24.67	20.27	tr|H0VRL3|H0VRL3_CAVPO	Uncharacterized protein OS=Cavia porcellus OX=10141 GN=OGT PE=4 SV=1	CAVPO	17
592	30.78	30.89	41.06	38.7	33.23	tr|A0A286XFU7|A0A286XFU7_CAVPO	Uncharacterized protein OS=Cavia porcellus OX=10141 GN=FXR1 PE=4 SV=1	CAVPO	16
593	30.77	30.83	40.18	36.04	30.72	tr|H0V790|H0V790_CAVPO	NADPH--cytochrome P450 reductase OS=Cavia porcellus OX=10141 GN=POR PE=3 SV=1	CAVPO	17
594	30.77	30.82	54.75	50	39	tr|H0VU84|H0VU84_CAVPO	Uncharacterized protein OS=Cavia porcellus OX=10141 GN=Map2k2 PE=3 SV=1	CAVPO	16
595	30.75	30.79	47.34	47.34	45.5	tr|H0VLH9|H0VLH9_CAVPO	Uncharacterized protein OS=Cavia porcellus OX=10141 GN=AP2M1 PE=3 SV=2	CAVPO	23
596	30.73	30.8	48.93	46.35	45.28	tr|H0VS46|H0VS46_CAVPO	Citrate synthase OS=Cavia porcellus OX=10141 GN=CS PE=3 SV=2	CAVPO	30
597	30.72	31.24	21.49	14	11.35	tr|H0V3Q7|H0V3Q7_CAVPO	Uncharacterized protein OS=Cavia porcellus OX=10141 GN=NUP205 PE=4 SV=2	CAVPO	18
598	30.66	30.68	46.02	38.31	36.39	tr|H0UZY8|H0UZY8_CAVPO	Uncharacterized protein OS=Cavia porcellus OX=10141 GN=RPL4 PE=4 SV=2	CAVPO	19
599	30.65	30.74	48.77	45.54	41.56	tr|H0VLR7|H0VLR7_CAVPO	Catalase OS=Cavia porcellus OX=10141 GN=Cat PE=3 SV=1	CAVPO	19
600	30.62	30.63	42.7	38.02	35.14	tr|A0A286XGR7|A0A286XGR7_CAVPO	Uncharacterized protein OS=Cavia porcellus OX=10141 GN=RANBP3 PE=4 SV=1	CAVPO	17
601	30.6	30.63	59.05	59.05	55.87	tr|A0A286XUI5|A0A286XUI5_CAVPO	Uncharacterized protein OS=Cavia porcellus OX=10141 GN=CALU PE=4 SV=1	CAVPO	22
602	30.53	30.68	68.29	51.46	45.61	tr|A0A286XT09|A0A286XT09_CAVPO	Uncharacterized protein OS=Cavia porcellus OX=10141 GN=ARRB1 PE=4 SV=1	CAVPO	18
603	30.46	31.37	57.61	51.21	46.37	tr|H0VFU0|H0VFU0_CAVPO	Uncharacterized protein OS=Cavia porcellus OX=10141 GN=TKFC PE=4 SV=2	CAVPO	18
604	30.44	30.54	59.12	45.59	32.37	tr|A0A286XWY9|A0A286XWY9_CAVPO	Uncharacterized protein OS=Cavia porcellus OX=10141 GN=XPNPEP1 PE=3 SV=1	CAVPO	17
605	30.42	50.17	57.74	35.73	34.18	tr|H0VNL9|H0VNL9_CAVPO	Uncharacterized protein OS=Cavia porcellus OX=10141 GN=CTNNA1 PE=4 SV=1	CAVPO	30
606	30.41	30.5	28.29	22.24	18.54	tr|H0VYB3|H0VYB3_CAVPO	Uncharacterized protein OS=Cavia porcellus OX=10141 GN=IQSEC1 PE=4 SV=2	CAVPO	17
607	30.39	30.43	49.4	43.25	38.1	tr|H0VKG3|H0VKG3_CAVPO	Uncharacterized protein OS=Cavia porcellus OX=10141 GN=Api5 PE=4 SV=1	CAVPO	17
608	30.38	30.39	68.36	62.91	60	tr|H0UUB7|H0UUB7_CAVPO	Uncharacterized protein OS=Cavia porcellus OX=10141 GN=CALB1 PE=4 SV=2	CAVPO	23
609	30.34	30.37	78.07	70.43	60.13	tr|H0VYZ5|H0VYZ5_CAVPO	NADH-cytochrome b5 reductase OS=Cavia porcellus OX=10141 GN=CYB5R3 PE=3 SV=1	CAVPO	21
610	30.3	31.19	18.93	9.923	6.578	tr|H0VBQ8|H0VBQ8_CAVPO	Nipped-B protein OS=Cavia porcellus OX=10141 GN=NIPBL PE=3 SV=2	CAVPO	14
611	30.3	30.3	68.24	66.67	65.09	tr|A0A286XBT5|A0A286XBT5_CAVPO	Annexin OS=Cavia porcellus OX=10141 GN=ANXA5 PE=3 SV=1	CAVPO	18
612	30.28	30.35	47.12	39.04	37.17	tr|H0VJU8|H0VJU8_CAVPO	Acetyltransferase component of pyruvate dehydrogenase complex OS=Cavia porcellus OX=10141 GN=DLAT PE=3 SV=2	CAVPO	22
613	30.25	30.31	84.5	70.5	69	tr|A0A286Y485|A0A286Y485_CAVPO	Synaptosomal-associated protein OS=Cavia porcellus OX=10141 GN=SNAP25 PE=3 SV=1	CAVPO	36
614	30.21	32.16	57.29	50.76	44.22	tr|H0UZA4|H0UZA4_CAVPO	Uncharacterized protein OS=Cavia porcellus OX=10141 GN=FUBP1 PE=4 SV=2	CAVPO	28
615	30.2	30.25	45.4	34.29	33.17	tr|A0A286XYX2|A0A286XYX2_CAVPO	Signal recognition particle subunit SRP68 OS=Cavia porcellus OX=10141 GN=SRP68 PE=3 SV=1	CAVPO	16
616	30.2	30.23	77.78	67.49	64.61	tr|A0A286XTB7|A0A286XTB7_CAVPO	Uncharacterized protein OS=Cavia porcellus OX=10141 GN=Rps3 PE=3 SV=1	CAVPO	23
617	30.19	34.47	39.47	24.53	23.12	tr|H0W8Q3|H0W8Q3_CAVPO	Uncharacterized protein OS=Cavia porcellus OX=10141 GN=Nefh PE=3 SV=2	CAVPO	29
618	30.15	30.22	34.63	30.08	22.97	tr|H0VD03|H0VD03_CAVPO	Uncharacterized protein OS=Cavia porcellus OX=10141 GN=DNAJC6 PE=4 SV=2	CAVPO	17
619	30.11	30.18	41.92	37.39	23.23	tr|A0A286XYB6|A0A286XYB6_CAVPO	Uncharacterized protein OS=Cavia porcellus OX=10141 GN=GPRIN1 PE=4 SV=1	CAVPO	15
620	30.07	30.18	52.88	48.81	35.08	tr|H0VFB2|H0VFB2_CAVPO	Uncharacterized protein OS=Cavia porcellus OX=10141 GN=SLC27A1 PE=4 SV=2	CAVPO	14
621	30.07	30.14	37.87	30.54	25.75	tr|H0VQP4|H0VQP4_CAVPO	Uncharacterized protein OS=Cavia porcellus OX=10141 GN=MTA2 PE=4 SV=1	CAVPO	15
622	30.07	30.13	47.6	44.95	43.51	tr|A0A286XSV6|A0A286XSV6_CAVPO	Uncharacterized protein OS=Cavia porcellus OX=10141 GN=CADM1 PE=4 SV=1	CAVPO	41
623	30.06	30.15	37.38	35.7	34.21	tr|H0VSK1|H0VSK1_CAVPO	Phosphodiesterase OS=Cavia porcellus OX=10141 GN=PDE1B PE=3 SV=1	CAVPO	18
624	30.03	30.12	20.92	16.39	12.07	tr|H0VDS4|H0VDS4_CAVPO	Uncharacterized protein OS=Cavia porcellus OX=10141 GN=NUP210 PE=4 SV=2	CAVPO	16
625	30	30.05	44.9	42.52	41	tr|H0UVA2|H0UVA2_CAVPO	Amine oxidase OS=Cavia porcellus OX=10141 GN=MAOA PE=3 SV=2	CAVPO	19
626	29.95	30.03	36.35	32.31	28.65	tr|H0VNU3|H0VNU3_CAVPO	Uncharacterized protein OS=Cavia porcellus OX=10141 GN=Hp1bp3 PE=4 SV=2	CAVPO	21
627	29.94	30.01	34.98	31.1	28.5	tr|H0VLB8|H0VLB8_CAVPO	Uncharacterized protein OS=Cavia porcellus OX=10141 GN=CDH2 PE=4 SV=2	CAVPO	18
628	29.9	29.91	61.86	56.21	56.21	tr|H0V7F8|H0V7F8_CAVPO	Uncharacterized protein OS=Cavia porcellus OX=10141 GN=PPP1R7 PE=4 SV=2	CAVPO	25
629	29.89	29.91	43.71	40.12	39.92	tr|H0VCU8|H0VCU8_CAVPO	Uncharacterized protein OS=Cavia porcellus OX=10141 GN=SF3A3 PE=4 SV=1	CAVPO	20
630	29.84	34.51	50.37	48.89	43.7	tr|A0A286XMK8|A0A286XMK8_CAVPO	Uncharacterized protein OS=Cavia porcellus OX=10141 GN=MPP6 PE=3 SV=1	CAVPO	23
631	29.79	29.96	50.19	41.26	38.48	tr|A0A286XL57|A0A286XL57_CAVPO	Uncharacterized protein OS=Cavia porcellus OX=10141 GN=SARS PE=4 SV=1	CAVPO	18
632	29.72	29.76	58.49	45.87	43.81	tr|A0A286X866|A0A286X866_CAVPO	Uncharacterized protein OS=Cavia porcellus OX=10141 GN=PDK1 PE=4 SV=1	CAVPO	19
633	29.68	29.85	43.34	38.36	30.31	tr|H0VJH6|H0VJH6_CAVPO	Uncharacterized protein OS=Cavia porcellus OX=10141 GN=GMPS PE=4 SV=2	CAVPO	17
634	29.58	29.71	37.36	28.33	20.15	tr|H0V0H4|H0V0H4_CAVPO	Uncharacterized protein OS=Cavia porcellus OX=10141 GN=DDX23 PE=4 SV=2	CAVPO	15
635	29.55	29.71	45.62	41.08	34.68	tr|H0VI33|H0VI33_CAVPO	Serine/threonine-protein phosphatase 2A 56 kDa regulatory subunit OS=Cavia porcellus OX=10141 GN=PPP2R5D PE=3 SV=2	CAVPO	18
636	29.53	29.59	41.62	41.44	39.46	tr|H0VN31|H0VN31_CAVPO	Uncharacterized protein OS=Cavia porcellus OX=10141 GN=SLC3A2 PE=4 SV=2	CAVPO	16
637	29.52	29.64	40.05	35.62	32.53	tr|H0V715|H0V715_CAVPO	Uncharacterized protein OS=Cavia porcellus OX=10141 GN=TRIM2 PE=4 SV=2	CAVPO	18
638	29.49	29.83	44.86	44.86	42.55	tr|H0VU30|H0VU30_CAVPO	Uncharacterized protein OS=Cavia porcellus OX=10141 GN=NT5C2 PE=4 SV=2	CAVPO	19
639	29.48	29.54	68.23	61.33	48.07	tr|H0V393|H0V393_CAVPO	Uncharacterized protein OS=Cavia porcellus OX=10141 GN=ADK PE=4 SV=2	CAVPO	15
640	29.48	29.53	33.87	33.87	29.43	tr|H0V6J1|H0V6J1_CAVPO	Eukaryotic translation initiation factor 3 subunit L OS=Cavia porcellus OX=10141 GN=EIF3L PE=3 SV=2	CAVPO	14
641	29.48	29.5	75.66	75.13	75.13	tr|H0V8R3|H0V8R3_CAVPO	Uncharacterized protein OS=Cavia porcellus OX=10141 GN=PARK7 PE=4 SV=1	CAVPO	29
642	29.46	29.68	30.96	26.42	23.83	tr|H0V2X9|H0V2X9_CAVPO	Uncharacterized protein OS=Cavia porcellus OX=10141 GN=CPT1A PE=3 SV=1	CAVPO	17
643	29.41	29.63	58.1	56.7	56.7	tr|H0V391|H0V391_CAVPO	Uncharacterized protein OS=Cavia porcellus OX=10141 GN=SNRNP40 PE=4 SV=1	CAVPO	16
644	29.39	29.49	17.13	12.14	8.394	tr|H0VP27|H0VP27_CAVPO	Protein transport protein sec16 OS=Cavia porcellus OX=10141 GN=SEC16A PE=3 SV=2	CAVPO	15
645	29.35	29.43	32.55	27.1	23.82	tr|A0A286XG94|A0A286XG94_CAVPO	Calcium-transporting ATPase OS=Cavia porcellus OX=10141 GN=ATP2C1 PE=3 SV=1	CAVPO	20
646	29.33	29.55	32.61	20.12	16.45	tr|H0V593|H0V593_CAVPO	Uncharacterized protein OS=Cavia porcellus OX=10141 GN=MAPK8IP3 PE=4 SV=2	CAVPO	15
647	29.29	29.45	20.74	13.21	9.487	tr|H0WD44|H0WD44_CAVPO	Uncharacterized protein OS=Cavia porcellus OX=10141 GN=MYO7A PE=3 SV=2	CAVPO	16
648	29.26	29.3	56.76	51.72	49.34	tr|H0VGD3|H0VGD3_CAVPO	Uncharacterized protein OS=Cavia porcellus OX=10141 GN=NDUFA9 PE=4 SV=1	CAVPO	21
649	29.23	29.26	51.13	43.42	43.42	tr|H0VXY7|H0VXY7_CAVPO	Uncharacterized protein OS=Cavia porcellus OX=10141 GN=PRKCSH PE=4 SV=2	CAVPO	19
650	29.21	29.47	27.04	19.6	13.91	tr|A0A286XPR1|A0A286XPR1_CAVPO	Uncharacterized protein OS=Cavia porcellus OX=10141 GN=SCRIB PE=4 SV=1	CAVPO	16
651	29.2	29.33	30.1	24.8	22.21	tr|H0UYT0|H0UYT0_CAVPO	Uncharacterized protein OS=Cavia porcellus OX=10141 GN=SUPT16H PE=4 SV=2	CAVPO	15
652	29.18	29.23	19.74	18.84	16.53	tr|A0A286XGT1|A0A286XGT1_CAVPO	Uncharacterized protein OS=Cavia porcellus OX=10141 GN=RBM12 PE=4 SV=1	CAVPO	17
653	29.17	68.57	76.96	76.96	76.29	tr|H0UYF4|H0UYF4_CAVPO	Tubulin beta chain OS=Cavia porcellus OX=10141 GN=LOC100732882 PE=3 SV=2	CAVPO	132
654	29.15	29.23	54.43	49.68	49.68	tr|H0UVV9|H0UVV9_CAVPO	Uncharacterized protein OS=Cavia porcellus OX=10141 GN=AKR1B1 PE=4 SV=1	CAVPO	19
655	29.15	29.21	63.38	61.13	55.21	tr|H0VG68|H0VG68_CAVPO	NADH dehydrogenase [ubiquinone] 1 alpha subcomplex subunit 10, mitochondrial OS=Cavia porcellus OX=10141 GN=NDUFA10 PE=3 SV=1	CAVPO	16
656	29.11	29.17	31.84	30.79	23.47	tr|H0VBE1|H0VBE1_CAVPO	Uncharacterized protein OS=Cavia porcellus OX=10141 GN=RBM14 PE=4 SV=1	CAVPO	16
657	29.09	29.2	29.01	26.83	22.59	tr|H0V9X2|H0V9X2_CAVPO	Uncharacterized protein OS=Cavia porcellus OX=10141 GN=PPP6R3 PE=4 SV=1	CAVPO	18
658	29.07	29.33	51.93	47.92	34.67	tr|H0UT24|H0UT24_CAVPO	Uncharacterized protein OS=Cavia porcellus OX=10141 GN=EEF1D PE=3 SV=2	CAVPO	16
659	29.03	29.07	76.19	72.86	66.67	tr|H0W9D3|H0W9D3_CAVPO	Uncharacterized protein OS=Cavia porcellus OX=10141 GN=GSTP1 PE=4 SV=2	CAVPO	56
660	28.94	32.74	45.18	35.35	33.84	tr|A0A286X7D3|A0A286X7D3_CAVPO	Uncharacterized protein OS=Cavia porcellus OX=10141 GN=PSIP1 PE=4 SV=1	CAVPO	22
661	28.89	29.15	20.56	11.02	7.737	tr|H0V881|H0V881_CAVPO	Uncharacterized protein OS=Cavia porcellus OX=10141 GN=DNAJC13 PE=4 SV=2	CAVPO	14
662	28.88	28.99	69.09	66.97	63.64	tr|H0VIP9|H0VIP9_CAVPO	Uncharacterized protein OS=Cavia porcellus OX=10141 GN=SDSL PE=4 SV=2	CAVPO	17
663	28.85	31.06	34.1	26.55	21.93	tr|H0VU24|H0VU24_CAVPO	Uncharacterized protein OS=Cavia porcellus OX=10141 GN=THRAP3 PE=4 SV=2	CAVPO	18
664	28.85	28.95	44.19	41.46	41.46	tr|H0VGN9|H0VGN9_CAVPO	Uncharacterized protein OS=Cavia porcellus OX=10141 GN=OAT PE=3 SV=1	CAVPO	17
665	28.68	28.79	28.49	22.93	17.71	tr|H0V898|H0V898_CAVPO	Uncharacterized protein OS=Cavia porcellus OX=10141 GN=ANKFY1 PE=4 SV=2	CAVPO	20
666	28.67	28.82	34.84	24.53	16.61	tr|H0VL70|H0VL70_CAVPO	Uncharacterized protein OS=Cavia porcellus OX=10141 GN=LARS PE=3 SV=2	CAVPO	16
667	28.62	34.84	52.89	43.8	43.8	tr|H0V9M9|H0V9M9_CAVPO	Uncharacterized protein OS=Cavia porcellus OX=10141 GN=SEPT8 PE=3 SV=2	CAVPO	26
668	28.48	28.53	86.51	84.13	80.95	tr|A0A286XMB9|A0A286XMB9_CAVPO	Histone H2B OS=Cavia porcellus OX=10141 GN=LOC106027457 PE=3 SV=1	CAVPO	75
669	28.42	28.47	58.82	50.25	45.1	tr|H0W3C2|H0W3C2_CAVPO	Uncharacterized protein OS=Cavia porcellus OX=10141 GN=LOC100714326 PE=4 SV=1	CAVPO	17
670	28.42	28.43	29.51	26.42	24.66	tr|H0VGG4|H0VGG4_CAVPO	Uncharacterized protein OS=Cavia porcellus OX=10141 GN=SV2A PE=4 SV=1	CAVPO	16
671	28.39	29.5	62.03	49.62	40.79	tr|A0A286XZ40|A0A286XZ40_CAVPO	Uncharacterized protein OS=Cavia porcellus OX=10141 GN=Camk2d PE=4 SV=1	CAVPO	19
672	28.34	28.39	72.36	72.36	67.84	tr|H0VQC2|H0VQC2_CAVPO	Uncharacterized protein OS=Cavia porcellus OX=10141 GN=Prdx1 PE=4 SV=2	CAVPO	34
673	28.33	28.38	65.04	64.52	47.3	tr|H0W6E0|H0W6E0_CAVPO	Uncharacterized protein OS=Cavia porcellus OX=10141 GN=VAT1 PE=4 SV=2	CAVPO	18
674	28.26	28.38	53.46	53.46	53.19	tr|H0VSV0|H0VSV0_CAVPO	Uncharacterized protein OS=Cavia porcellus OX=10141 GN=ACTR1A PE=3 SV=2	CAVPO	21
675	28.22	28.71	25.57	20.61	17.13	tr|H0V2G0|H0V2G0_CAVPO	Uncharacterized protein OS=Cavia porcellus OX=10141 GN=CCAR1 PE=4 SV=1	CAVPO	15
676	28.22	28.33	37.11	29.22	24.67	tr|H0VMF1|H0VMF1_CAVPO	Uncharacterized protein OS=Cavia porcellus OX=10141 GN=MARS PE=3 SV=1	CAVPO	20
677	28.19	28.22	28.36	25.62	25.62	tr|H0V956|H0V956_CAVPO	Interphotoreceptor matrix proteoglycan 1 OS=Cavia porcellus OX=10141 GN=IMPG1 PE=4 SV=2	CAVPO	18
678	28.19	28.2	35.13	28.14	25.55	tr|H0W523|H0W523_CAVPO	Uncharacterized protein OS=Cavia porcellus OX=10141 GN=SLC16A1 PE=4 SV=2	CAVPO	37
679	28.18	28.5	49.16	38.61	35.23	tr|H0UYY9|H0UYY9_CAVPO	Uncharacterized protein OS=Cavia porcellus OX=10141 GN=Krt8 PE=3 SV=1	CAVPO	17
680	28.15	32.26	84.86	78.44	78.44	tr|Q91Y83|Q91Y83_CAVPO	Glutathione S-transferase OS=Cavia porcellus OX=10141 GN=Gstm2 PE=2 SV=1	CAVPO	41
681	28.14	28.18	57.83	52.71	49.7	tr|H0VGU4|H0VGU4_CAVPO	Uncharacterized protein OS=Cavia porcellus OX=10141 GN=NUDC PE=4 SV=2	CAVPO	17
682	28.09	29.14	29.51	25.31	18.24	tr|H0VIG9|H0VIG9_CAVPO	Uncharacterized protein OS=Cavia porcellus OX=10141 GN=MSH3 PE=4 SV=2	CAVPO	15
683	28.08	30.1	44.87	34.98	34.98	tr|H0V628|H0V628_CAVPO	Uncharacterized protein OS=Cavia porcellus OX=10141 GN=ADD2 PE=4 SV=2	CAVPO	18
684	28.08	28.16	44.3	36.23	28.16	tr|A0A286Y3I1|A0A286Y3I1_CAVPO	Uncharacterized protein OS=Cavia porcellus OX=10141 GN=ACADVL PE=3 SV=1	CAVPO	15
685	28.07	28.1	79.93	76.34	73.84	tr|H0VAM9|H0VAM9_CAVPO	F-actin-capping protein subunit alpha OS=Cavia porcellus OX=10141 GN=CAPZA2 PE=3 SV=1	CAVPO	17
686	28.04	28.19	60.71	49.01	46.43	tr|A0A286XQL5|A0A286XQL5_CAVPO	Uncharacterized protein OS=Cavia porcellus OX=10141 GN=PRPF19 PE=4 SV=1	CAVPO	22
687	28.03	28.1	51.54	48.68	45.61	tr|H0VDD0|H0VDD0_CAVPO	Uncharacterized protein OS=Cavia porcellus OX=10141 GN=RNH1 PE=4 SV=2	CAVPO	15
688	27.99	28.06	62.04	54.63	54.63	tr|A0A286XJS2|A0A286XJS2_CAVPO	Peptidyl-prolyl cis-trans isomerase OS=Cavia porcellus OX=10141 GN=PPIB PE=3 SV=1	CAVPO	19
689	27.96	30.11	59.35	53.12	43.62	tr|H0UXA8|H0UXA8_CAVPO	Transaldolase OS=Cavia porcellus OX=10141 GN=TALDO1 PE=3 SV=2	CAVPO	28
690	27.96	28.25	23.22	14.44	9.604	tr|H0V414|H0V414_CAVPO	Uncharacterized protein OS=Cavia porcellus OX=10141 GN=CCDC88A PE=4 SV=2	CAVPO	13
691	27.86	27.91	66.67	66.25	66.25	tr|A0A286XY35|A0A286XY35_CAVPO	Uncharacterized protein OS=Cavia porcellus OX=10141 GN=DDAH1 PE=4 SV=1	CAVPO	20
692	27.85	27.96	44.11	42.03	33.53	tr|A0A286X7B1|A0A286X7B1_CAVPO	Signal recognition particle subunit SRP72 OS=Cavia porcellus OX=10141 GN=SRP72 PE=3 SV=1	CAVPO	19
693	27.83	29.95	44.91	40.93	38.27	tr|H0VCH1|H0VCH1_CAVPO	Isocitrate dehydrogenase [NADP] OS=Cavia porcellus OX=10141 GN=IDH2 PE=3 SV=1	NADP	19
694	27.81	40.05	49.47	45.91	44.48	tr|A0A286XRC2|A0A286XRC2_CAVPO	Uncharacterized protein OS=Cavia porcellus OX=10141 GN=SYNCRIP PE=4 SV=1	CAVPO	23
695	27.78	27.84	47.99	43.47	43.47	tr|A0A286XMR3|A0A286XMR3_CAVPO	Uncharacterized protein OS=Cavia porcellus OX=10141 GN=PRKACB PE=3 SV=1	CAVPO	18
696	27.78	27.84	56.46	56.46	49.85	tr|A0A286XBK6|A0A286XBK6_CAVPO	Uncharacterized protein OS=Cavia porcellus OX=10141 GN=EIF2S2 PE=4 SV=1	CAVPO	16
697	27.75	27.79	59.41	55.78	55.78	tr|H0VZ24|H0VZ24_CAVPO	6-phosphogluconate dehydrogenase, decarboxylating OS=Cavia porcellus OX=10141 GN=PGD PE=3 SV=2	CAVPO	23
698	27.68	30.05	56.52	51.72	50.11	tr|H0UYJ4|H0UYJ4_CAVPO	Uncharacterized protein OS=Cavia porcellus OX=10141 GN=PSMC1 PE=3 SV=2	CAVPO	18
699	27.65	27.75	35.63	35.63	35.63	tr|A4L9L3|A4L9L3_CAVPO	Rhodopsin OS=Cavia porcellus OX=10141 GN=Rho PE=2 SV=1	CAVPO	71
700	27.65	27.68	74.22	66.67	66.67	tr|A0A286XF83|A0A286XF83_CAVPO	Uncharacterized protein OS=Cavia porcellus OX=10141 GN=GSTM3 PE=3 SV=1	CAVPO	27
701	27.59	28	15.48	9.009	7.026	tr|H0UT67|H0UT67_CAVPO	Uncharacterized protein OS=Cavia porcellus OX=10141 GN=VPS13C PE=4 SV=2	CAVPO	16
702	27.56	27.63	53.63	47.93	45.85	tr|H0V190|H0V190_CAVPO	Protein phosphatase methylesterase 1 OS=Cavia porcellus OX=10141 GN=PPME1 PE=3 SV=2	CAVPO	17
703	27.54	27.77	30.1	21.45	15.05	tr|H0VU32|H0VU32_CAVPO	Uncharacterized protein OS=Cavia porcellus OX=10141 GN=ITGA2 PE=3 SV=2	CAVPO	14
704	27.51	27.58	43.71	39.63	31.63	tr|H0WCN4|H0WCN4_CAVPO	Uncharacterized protein OS=Cavia porcellus OX=10141 GN=IGSF8 PE=4 SV=2	CAVPO	15
705	27.49	27.57	53.1	48.38	40.41	tr|H0V7P8|H0V7P8_CAVPO	Annexin OS=Cavia porcellus OX=10141 GN=ANXA2 PE=3 SV=1	CAVPO	14
706	27.49	27.52	56.19	55.89	53.47	tr|A0A286XU18|A0A286XU18_CAVPO	Uncharacterized protein OS=Cavia porcellus OX=10141 GN=BPNT1 PE=4 SV=1	CAVPO	17
707	27.44	27.49	50.35	47.57	44.44	tr|A0A286Y5U2|A0A286Y5U2_CAVPO	Uncharacterized protein OS=Cavia porcellus OX=10141 GN=STX1B PE=3 SV=1	CAVPO	30
708	27.4	27.48	56.22	53.01	53.01	tr|A0A286XCQ3|A0A286XCQ3_CAVPO	Uncharacterized protein OS=Cavia porcellus OX=10141 GN=PSME1 PE=4 SV=1	CAVPO	16
709	27.38	27.48	44.14	39.45	34.97	tr|A0A286XYN9|A0A286XYN9_CAVPO	Uncharacterized protein OS=Cavia porcellus OX=10141 GN=RUFY3 PE=4 SV=1	CAVPO	15
710	27.37	27.4	78.26	72.95	72.95	tr|A0A286Y502|A0A286Y502_CAVPO	Uncharacterized protein OS=Cavia porcellus OX=10141 GN=RAB7A PE=4 SV=1	CAVPO	19
711	27.36	27.5	28.31	22.12	16.27	tr|H0V7Q6|H0V7Q6_CAVPO	Uncharacterized protein OS=Cavia porcellus OX=10141 GN=NRCAM PE=4 SV=2	CAVPO	14
712	27.36	27.41	51.17	39.47	34.8	tr|H0UWB0|H0UWB0_CAVPO	Uncharacterized protein OS=Cavia porcellus OX=10141 GN=GYG1 PE=4 SV=2	CAVPO	24
713	27.35	27.41	38.69	31.4	30.51	tr|H0V2Y9|H0V2Y9_CAVPO	Glycogen [starch] synthase OS=Cavia porcellus OX=10141 GN=GYS1 PE=3 SV=2	CAVPO	14
714	27.28	27.59	90.37	90.37	90.37	tr|A0A286XBR2|A0A286XBR2_CAVPO	Uncharacterized protein OS=Cavia porcellus OX=10141 GN=Pebp1 PE=4 SV=1	CAVPO	36
715	27.28	27.41	25.63	20.15	18.67	tr|H0VKE1|H0VKE1_CAVPO	Uncharacterized protein OS=Cavia porcellus OX=10141 GN=Eif5b PE=4 SV=2	CAVPO	15
716	27.26	27.39	44.69	43.51	34.23	tr|H0WCG0|H0WCG0_CAVPO	Uncharacterized protein OS=Cavia porcellus OX=10141 GN=Bbs1 PE=4 SV=1	CAVPO	14
717	27.25	27.31	77.43	75.35	75.35	tr|A0A286Y5A4|A0A286Y5A4_CAVPO	Purine nucleoside phosphorylase OS=Cavia porcellus OX=10141 GN=PNP PE=3 SV=1	CAVPO	21
718	27.25	27.3	53.46	53.46	53.46	tr|A0A286XDB0|A0A286XDB0_CAVPO	Uncharacterized protein OS=Cavia porcellus OX=10141 GN=PREB PE=4 SV=1	CAVPO	16
719	27.2	27.35	38.6	31.91	30.85	tr|H0VJC0|H0VJC0_CAVPO	Uncharacterized protein OS=Cavia porcellus OX=10141 GN=CPT2 PE=3 SV=2	CAVPO	15
720	27.2	27.26	51.57	46.99	40.48	tr|H0VBM4|H0VBM4_CAVPO	Uncharacterized protein OS=Cavia porcellus OX=10141 GN=APMAP PE=4 SV=1	CAVPO	17
721	27.18	27.25	33.77	29.32	26.83	tr|H0VLR0|H0VLR0_CAVPO	Uncharacterized protein OS=Cavia porcellus OX=10141 GN=NCBP1 PE=4 SV=2	CAVPO	17
722	27.16	31.25	71.76	71.76	69.41	tr|H0W2W3|H0W2W3_CAVPO	Uncharacterized protein OS=Cavia porcellus OX=10141 GN=GNB3 PE=4 SV=1	CAVPO	28
723	27.14	27.22	68.95	59.82	59.82	tr|H0VUX6|H0VUX6_CAVPO	Uncharacterized protein OS=Cavia porcellus OX=10141 GN=GUK1 PE=4 SV=2	CAVPO	22
724	27.13	29.45	28.31	23.86	21.51	tr|A0A286XPE6|A0A286XPE6_CAVPO	Uncharacterized protein OS=Cavia porcellus OX=10141 GN=AFG3L2 PE=3 SV=1	CAVPO	15
725	27.11	27.22	71.54	66.75	62.47	tr|H0V3U6|H0V3U6_CAVPO	Uncharacterized protein OS=Cavia porcellus OX=10141 GN=ACAA2 PE=3 SV=2	CAVPO	16
726	27.11	27.17	53.52	48.36	43.9	tr|H0VHT6|H0VHT6_CAVPO	Mannose-6-phosphate isomerase OS=Cavia porcellus OX=10141 GN=MPI PE=3 SV=2	CAVPO	15
727	27.08	29.48	40.93	34.42	27.48	tr|H0V4E3|H0V4E3_CAVPO	Uncharacterized protein OS=Cavia porcellus OX=10141 GN=TRAP1 PE=3 SV=1	CAVPO	18
728	27.07	39.37	35.8	28.76	26.53	tr|A0A286Y4S4|A0A286Y4S4_CAVPO	Uncharacterized protein OS=Cavia porcellus OX=10141 GN=DLG2 PE=4 SV=1	CAVPO	22
729	27	27.11	39.69	33.53	31.02	tr|H0VG43|H0VG43_CAVPO	Uncharacterized protein OS=Cavia porcellus OX=10141 GN=SNX2 PE=4 SV=1	CAVPO	17
730	26.97	28.78	23.03	15.77	14.79	tr|H0W7I3|H0W7I3_CAVPO	Uncharacterized protein OS=Cavia porcellus OX=10141 GN=CACNA2D2 PE=4 SV=2	CAVPO	15
731	26.96	27.19	35.19	28.47	22.67	tr|H0UTF9|H0UTF9_CAVPO	Uncharacterized protein OS=Cavia porcellus OX=10141 GN=OGA PE=4 SV=2	CAVPO	17
732	26.96	27.06	40.76	23.78	21.2	tr|H0VIY6|H0VIY6_CAVPO	Uncharacterized protein OS=Cavia porcellus OX=10141 GN=LETM1 PE=4 SV=2	CAVPO	13
733	26.95	27.63	29.92	22.53	17.64	tr|H0VNN5|H0VNN5_CAVPO	Uncharacterized protein OS=Cavia porcellus OX=10141 GN=UBE3C PE=4 SV=1	CAVPO	16
734	26.93	27.45	27.69	15.9	10.94	tr|A0A286XB73|A0A286XB73_CAVPO	Uncharacterized protein OS=Cavia porcellus OX=10141 GN=PTPRD PE=4 SV=1	CAVPO	14
735	26.93	27.28	31.16	23.91	21.01	tr|H0UXT4|H0UXT4_CAVPO	Uncharacterized protein OS=Cavia porcellus OX=10141 GN=NCAM2 PE=4 SV=2	CAVPO	16
736	26.91	27.02	44.62	41.58	37.12	tr|H0W0L8|H0W0L8_CAVPO	Uncharacterized protein OS=Cavia porcellus OX=10141 GN=DNAJC7 PE=4 SV=1	CAVPO	14
737	26.84	26.88	50.12	47.78	47.78	tr|H0VSG3|H0VSG3_CAVPO	Uncharacterized protein OS=Cavia porcellus OX=10141 GN=ACAT1 PE=3 SV=1	CAVPO	16
738	26.83	26.88	20.12	18.9	18.9	tr|H0UUD0|H0UUD0_CAVPO	Uncharacterized protein OS=Cavia porcellus OX=10141 GN=SLC2A1 PE=3 SV=1	CAVPO	29
739	26.77	26.95	50.13	44.24	38.61	tr|H0VJC7|H0VJC7_CAVPO	Uncharacterized protein OS=Cavia porcellus OX=10141 GN=BZW2 PE=4 SV=2	CAVPO	15
740	26.75	26.93	22.88	20.28	17.94	tr|H0VGS6|H0VGS6_CAVPO	Uncharacterized protein OS=Cavia porcellus OX=10141 GN=NUP133 PE=4 SV=1	CAVPO	14
741	26.74	26.87	49.68	47.97	42	tr|H0V4W8|H0V4W8_CAVPO	Uncharacterized protein OS=Cavia porcellus OX=10141 GN=SAMM50 PE=4 SV=1	CAVPO	17
742	26.74	26.79	52.42	49.76	47.1	tr|H0VAM2|H0VAM2_CAVPO	Uncharacterized protein OS=Cavia porcellus OX=10141 GN=VAT1L PE=4 SV=1	CAVPO	15
743	26.73	28.5	44.51	41.98	38.4	tr|H0VH83|H0VH83_CAVPO	Uncharacterized protein OS=Cavia porcellus OX=10141 GN=Ddx6 PE=3 SV=2	CAVPO	20
744	26.72	26.95	25.35	18.29	13.34	tr|H0V6V0|H0V6V0_CAVPO	Uncharacterized protein OS=Cavia porcellus OX=10141 GN=SIN3A PE=4 SV=1	CAVPO	14
745	26.7	26.72	45.45	40.71	40.71	tr|H0VJX7|H0VJX7_CAVPO	Uncharacterized protein OS=Cavia porcellus OX=10141 GN=Srsf1 PE=4 SV=2	CAVPO	16
746	26.68	58.85	50.58	44.12	37.56	tr|H0UY82|H0UY82_CAVPO	Uncharacterized protein OS=Cavia porcellus OX=10141 GN=DNM2 PE=3 SV=2	CAVPO	32
747	26.67	26.83	42.59	30.42	27.3	tr|A0A286XTF5|A0A286XTF5_CAVPO	Protein kinase C OS=Cavia porcellus OX=10141 GN=PRKCB PE=3 SV=1	CAVPO	16
748	26.64	26.7	52.55	50.12	47.93	tr|A0A286Y5B0|A0A286Y5B0_CAVPO	Uncharacterized protein OS=Cavia porcellus OX=10141 GN=ACTR3 PE=3 SV=1	CAVPO	18
749	26.64	26.67	25.8	25.8	22.34	tr|H0VYB6|H0VYB6_CAVPO	Uncharacterized protein OS=Cavia porcellus OX=10141 GN=AGPAT3 PE=4 SV=1	CAVPO	17
750	26.62	27.44	45.52	45.52	43.99	tr|H0V659|H0V659_CAVPO	Uncharacterized protein OS=Cavia porcellus OX=10141 GN=Csnk2a1 PE=3 SV=1	CAVPO	15
751	26.62	26.69	55.53	55.53	47.07	tr|H0UT02|H0UT02_CAVPO	Uncharacterized protein OS=Cavia porcellus OX=10141 GN=BCL2L13 PE=4 SV=2	CAVPO	13
752	26.6	26.71	34.25	24.21	20.57	tr|A0A286X9L1|A0A286X9L1_CAVPO	Uncharacterized protein OS=Cavia porcellus OX=10141 GN=RAB3GAP1 PE=4 SV=1	CAVPO	15
753	26.55	26.63	41.56	33.58	33.58	tr|H0V5J4|H0V5J4_CAVPO	Uncharacterized protein OS=Cavia porcellus OX=10141 GN=IGF2BP2 PE=4 SV=2	CAVPO	14
754	26.53	26.55	39.81	39.81	37.31	tr|A0A286Y0W6|A0A286Y0W6_CAVPO	Uncharacterized protein OS=Cavia porcellus OX=10141 GN=PSPC1 PE=4 SV=1	CAVPO	21
755	26.5	26.78	18.38	16.24	14.36	tr|H0VHF0|H0VHF0_CAVPO	Uncharacterized protein OS=Cavia porcellus OX=10141 GN=NRDC PE=3 SV=2	CAVPO	14
756	26.49	26.65	36.49	27.78	23.3	tr|H0W016|H0W016_CAVPO	Uncharacterized protein OS=Cavia porcellus OX=10141 GN=VPS51 PE=4 SV=2	CAVPO	13
757	26.48	29.26	10.99	6.615	4.844	tr|H0VDU5|H0VDU5_CAVPO	Uncharacterized protein OS=Cavia porcellus OX=10141 GN=DMD PE=4 SV=2	CAVPO	14
758	26.46	36.92	25.22	19.41	13.61	tr|H0VNU5|H0VNU5_CAVPO	Uncharacterized protein OS=Cavia porcellus OX=10141 GN=EIF4G3 PE=4 SV=2	CAVPO	20
759	26.44	34.21	30.22	22.66	17.95	tr|H0VJG7|H0VJG7_CAVPO	Uncharacterized protein OS=Cavia porcellus OX=10141 GN=PDS5A PE=4 SV=1	CAVPO	18
760	26.43	26.57	43.38	40.63	35.11	tr|A0A286XR47|A0A286XR47_CAVPO	Phosphoacetylglucosamine mutase OS=Cavia porcellus OX=10141 GN=PGM3 PE=3 SV=1	CAVPO	19
761	26.42	26.6	44.81	32.6	25.45	tr|A0A286XJ83|A0A286XJ83_CAVPO	Signal transducer and activator of transcription OS=Cavia porcellus OX=10141 GN=STAT3 PE=3 SV=1	CAVPO	15
762	26.41	26.6	37.43	31.77	24.03	tr|H0UT96|H0UT96_CAVPO	Uncharacterized protein OS=Cavia porcellus OX=10141 GN=HOOK1 PE=4 SV=2	CAVPO	13
763	26.41	26.51	44.36	41.27	31.45	tr|A0A286XTA4|A0A286XTA4_CAVPO	Uncharacterized protein OS=Cavia porcellus OX=10141 GN=MYEF2 PE=4 SV=1	CAVPO	21
764	26.37	26.53	62.82	57.05	57.05	tr|A0A286Y3H7|A0A286Y3H7_CAVPO	Uncharacterized protein OS=Cavia porcellus OX=10141 GN=PDXK PE=4 SV=1	CAVPO	20
765	26.36	26.4	60.78	56.89	54.79	tr|H0VK04|H0VK04_CAVPO	Uncharacterized protein OS=Cavia porcellus OX=10141 GN=COPS5 PE=4 SV=1	CAVPO	15
766	26.35	29.11	39.56	36.18	34.71	tr|H0V7V6|H0V7V6_CAVPO	Uncharacterized protein OS=Cavia porcellus OX=10141 GN=AMPH PE=4 SV=2	CAVPO	20
767	26.35	26.49	39.17	29.03	25.69	tr|H0V2Q8|H0V2Q8_CAVPO	Uncharacterized protein OS=Cavia porcellus OX=10141 GN=ACSL3 PE=4 SV=1	CAVPO	15
768	26.24	26.25	75	70.33	70.33	tr|A0A286XP28|A0A286XP28_CAVPO	Uncharacterized protein OS=Cavia porcellus OX=10141 GN=LOC100723257 PE=3 SV=1	CAVPO	18
769	26.19	26.28	67.16	64.94	62.36	tr|H0VL43|H0VL43_CAVPO	Uncharacterized protein OS=Cavia porcellus OX=10141 GN=PITPNB PE=4 SV=2	CAVPO	19
770	26.18	33.48	68.45	62.25	58.31	sp|P38402|GNAI2_CAVPO	Guanine nucleotide-binding protein G(i) subunit alpha-2 OS=Cavia porcellus OX=10141 GN=GNAI2 PE=2 SV=3	CAVPO	22
771	26.16	26.2	64.82	59.83	59.83	tr|H0VPA8|H0VPA8_CAVPO	Uncharacterized protein OS=Cavia porcellus OX=10141 GN=Sept2 PE=3 SV=2	CAVPO	24
772	26.13	27.94	60.41	49.61	47.81	tr|H0VEQ2|H0VEQ2_CAVPO	Uncharacterized protein OS=Cavia porcellus OX=10141 GN=PSMC6 PE=3 SV=2	CAVPO	15
773	26.11	26.26	42.08	31.79	22.3	tr|H0VRN2|H0VRN2_CAVPO	Uncharacterized protein OS=Cavia porcellus OX=10141 GN=GOLGA1 PE=4 SV=1	CAVPO	14
774	26.1	26.18	18.66	10.46	10.09	tr|A0A286XPV6|A0A286XPV6_CAVPO	Uncharacterized protein OS=Cavia porcellus OX=10141 GN=TNC PE=4 SV=1	CAVPO	15
775	26.09	26.18	30.61	28.7	25.04	tr|H0VJ80|H0VJ80_CAVPO	Diacylglycerol kinase OS=Cavia porcellus OX=10141 GN=DGKE PE=3 SV=2	CAVPO	16
776	26.09	26.16	39.5	35.29	32.98	tr|H0V674|H0V674_CAVPO	Adenylyl cyclase-associated protein OS=Cavia porcellus OX=10141 GN=Cap1 PE=3 SV=2	CAVPO	16
777	26.09	26.15	70.03	53.75	51.47	tr|H0UWA3|H0UWA3_CAVPO	Uncharacterized protein OS=Cavia porcellus OX=10141 GN=HNRNPC PE=4 SV=2	CAVPO	18
778	26.06	26.47	29.93	20.22	14.62	tr|A0A286XF71|A0A286XF71_CAVPO	Uncharacterized protein OS=Cavia porcellus OX=10141 GN=IDE PE=3 SV=1	CAVPO	14
779	26.04	30.2	75.92	75.92	70.61	tr|A0A286XIL7|A0A286XIL7_CAVPO	Uncharacterized protein OS=Cavia porcellus OX=10141 GN=YWHAZ PE=3 SV=1	CAVPO	40
780	26.02	26.14	71.02	66.88	58.92	tr|H0W2M4|H0W2M4_CAVPO	Uncharacterized protein OS=Cavia porcellus OX=10141 GN=CRYM PE=4 SV=1	CAVPO	35
781	26.01	26.05	16.22	15.25	15.25	tr|H0VC49|H0VC49_CAVPO	Uncharacterized protein OS=Cavia porcellus OX=10141 GN=IMPG2 PE=4 SV=2	CAVPO	19
782	25.95	26.04	36.93	33.68	32.35	tr|H0W7X2|H0W7X2_CAVPO	Uncharacterized protein OS=Cavia porcellus OX=10141 GN=DBN1 PE=4 SV=1	CAVPO	17
783	25.94	26.42	23.14	12.61	6.959	tr|H0VCK2|H0VCK2_CAVPO	Uncharacterized protein OS=Cavia porcellus OX=10141 GN=GOLGA4 PE=4 SV=2	CAVPO	12
784	25.94	25.98	54.13	51.68	48.93	tr|A0A286Y1K8|A0A286Y1K8_CAVPO	Uncharacterized protein OS=Cavia porcellus OX=10141 GN=LOC100732436 PE=4 SV=1	CAVPO	18
785	25.91	26.02	75.73	66.02	63.11	tr|H0W865|H0W865_CAVPO	Histone H4 OS=Cavia porcellus OX=10141 GN=LOC111756490 PE=3 SV=2	CAVPO	72
786	25.88	25.93	64.58	63.89	63.89	tr|H0UV39|H0UV39_CAVPO	Uncharacterized protein OS=Cavia porcellus OX=10141 GN=SFXN3 PE=4 SV=2	CAVPO	16
787	25.86	25.97	88.89	85.06	71.26	tr|A0A286XYY1|A0A286XYY1_CAVPO	Uncharacterized protein OS=Cavia porcellus OX=10141 GN=HSD17B10 PE=3 SV=1	CAVPO	18
788	25.83	25.91	64.01	57.32	51.91	tr|H0V4G6|H0V4G6_CAVPO	Uncharacterized protein OS=Cavia porcellus OX=10141 GN=SLC25A11 PE=3 SV=1	CAVPO	21
789	25.81	38.05	51.29	42.37	32.76	tr|H0V0S9|H0V0S9_CAVPO	Uncharacterized protein OS=Cavia porcellus OX=10141 GN=RDX PE=4 SV=2	CAVPO	27
790	25.81	26.17	33.62	31.73	25.56	tr|A0A286XMW5|A0A286XMW5_CAVPO	Uncharacterized protein OS=Cavia porcellus OX=10141 GN=MTDH PE=4 SV=1	CAVPO	17
791	25.79	26.23	26.25	19.67	16.6	tr|H0UXI3|H0UXI3_CAVPO	Uncharacterized protein OS=Cavia porcellus OX=10141 GN=SRGAP3 PE=4 SV=2	CAVPO	15
792	25.77	25.97	31.69	30.09	27.76	tr|H0UVZ9|H0UVZ9_CAVPO	Uncharacterized protein OS=Cavia porcellus OX=10141 GN=SRPK2 PE=4 SV=2	CAVPO	15
793	25.77	25.92	34.88	29.75	29.75	tr|H0VS64|H0VS64_CAVPO	Uncharacterized protein OS=Cavia porcellus OX=10141 GN=LRRC47 PE=4 SV=2	CAVPO	14
794	25.75	25.98	38.3	30.1	21.34	tr|H0VI01|H0VI01_CAVPO	AP-1 complex subunit gamma OS=Cavia porcellus OX=10141 GN=AP1G1 PE=3 SV=2	CAVPO	14
795	25.73	26.02	26.72	19.17	12.68	tr|H0V0I8|H0V0I8_CAVPO	Uncharacterized protein OS=Cavia porcellus OX=10141 GN=PFAS PE=3 SV=2	CAVPO	14
796	25.7	25.75	51.56	45.7	44.92	tr|H0VQ68|H0VQ68_CAVPO	Uncharacterized protein OS=Cavia porcellus OX=10141 GN=ATP5PB PE=4 SV=1	CAVPO	23
797	25.69	25.73	45.83	42.65	41.18	tr|A0A286XTB2|A0A286XTB2_CAVPO	Uncharacterized protein OS=Cavia porcellus OX=10141 GN=NCEH1 PE=4 SV=1	CAVPO	14
798	25.65	27.77	46.33	34.36	34.36	tr|H0VFI7|H0VFI7_CAVPO	Serine/threonine-protein phosphatase OS=Cavia porcellus OX=10141 GN=PPP3CA PE=3 SV=2	CAVPO	25
799	25.65	25.82	51.5	35.45	28.75	tr|H0VQY1|H0VQY1_CAVPO	Uncharacterized protein OS=Cavia porcellus OX=10141 GN=RABGGTA PE=4 SV=2	CAVPO	14
800	25.64	27.94	65.64	52.79	50.56	tr|A0A286XJ35|A0A286XJ35_CAVPO	Uncharacterized protein OS=Cavia porcellus OX=10141 GN=RBM4B PE=4 SV=1	CAVPO	15
801	25.6	25.71	80.47	76.74	76.74	tr|A0A286XWF6|A0A286XWF6_CAVPO	Uncharacterized protein OS=Cavia porcellus OX=10141 GN=RAB14 PE=4 SV=1	CAVPO	23
802	25.6	25.66	58.87	52.42	52.42	tr|H0V269|H0V269_CAVPO	Uncharacterized protein OS=Cavia porcellus OX=10141 GN=NSFL1C PE=4 SV=2	CAVPO	20
803	25.6	25.64	51.41	48.19	46.59	tr|H0VD81|H0VD81_CAVPO	Uncharacterized protein OS=Cavia porcellus OX=10141 GN=Anp32a PE=4 SV=2	CAVPO	29
804	25.58	25.67	65.02	64.64	60.08	tr|H0VQ50|H0VQ50_CAVPO	Proteasome subunit beta OS=Cavia porcellus OX=10141 GN=PSMB5 PE=3 SV=2	CAVPO	17
805	25.58	25.66	50.51	46.76	46.76	tr|A0A286XVN7|A0A286XVN7_CAVPO	Uncharacterized protein OS=Cavia porcellus OX=10141 GN=Rps2 PE=3 SV=1	CAVPO	18
806	25.52	25.57	45.41	41.61	37.58	tr|H0VUQ4|H0VUQ4_CAVPO	Uncharacterized protein OS=Cavia porcellus OX=10141 GN=BAG5 PE=4 SV=1	CAVPO	14
807	25.49	27.89	15.56	8.38	5.554	tr|H0VF36|H0VF36_CAVPO	Uncharacterized protein OS=Cavia porcellus OX=10141 GN=FRYL PE=4 SV=2	CAVPO	14
808	25.48	25.56	55.84	55.84	51.1	tr|H0V8G5|H0V8G5_CAVPO	Uncharacterized protein OS=Cavia porcellus OX=10141 GN=AIMP1 PE=4 SV=2	CAVPO	17
809	25.46	25.5	30.66	28.62	27.26	tr|H0VC67|H0VC67_CAVPO	Uncharacterized protein OS=Cavia porcellus OX=10141 GN=SACM1L PE=4 SV=2	CAVPO	14
810	25.39	25.55	44.51	26.65	25.77	tr|H0VBH3|H0VBH3_CAVPO	Uncharacterized protein OS=Cavia porcellus OX=10141 GN=PRPF3 PE=4 SV=1	CAVPO	13
811	25.39	25.41	49.57	47.58	47.58	tr|H0VHZ4|H0VHZ4_CAVPO	V-type proton ATPase subunit OS=Cavia porcellus OX=10141 GN=ATP6V0D1 PE=3 SV=1	CAVPO	13
812	25.33	25.39	67.31	67.31	67.31	sp|P62978|RS27A_CAVPO	Ubiquitin-40S ribosomal protein S27a OS=Cavia porcellus OX=10141 GN=RPS27A PE=1 SV=2	CAVPO	31
813	25.3	25.33	73.91	73.91	73.91	tr|A0A286XZ92|A0A286XZ92_CAVPO	ATP synthase subunit d, mitochondrial OS=Cavia porcellus OX=10141 GN=ATP5PD PE=3 SV=1	CAVPO	16
814	25.29	25.99	42.38	38.61	33.86	tr|H0UZ00|H0UZ00_CAVPO	Uncharacterized protein OS=Cavia porcellus OX=10141 GN=PCYOX1 PE=3 SV=2	CAVPO	26
815	25.29	25.4	60.57	54.47	50.41	tr|H0WDH3|H0WDH3_CAVPO	Uncharacterized protein OS=Cavia porcellus OX=10141 PE=3 SV=1	CAVPO	15
816	25.26	25.45	46.4	38.36	25	tr|H0VY56|H0VY56_CAVPO	Uncharacterized protein OS=Cavia porcellus OX=10141 GN=ATAD3A PE=4 SV=2	CAVPO	16
817	25.26	25.3	33.68	32.85	32.85	tr|H0UX84|H0UX84_CAVPO	Uncharacterized protein OS=Cavia porcellus OX=10141 GN=GPS1 PE=4 SV=2	CAVPO	17
818	25.17	27.59	25.13	16.98	13.89	tr|H0VPE8|H0VPE8_CAVPO	Uncharacterized protein OS=Cavia porcellus OX=10141 GN=IQSEC3 PE=4 SV=2	CAVPO	13
819	25.16	25.41	34.91	32.11	25.96	tr|H0UYT2|H0UYT2_CAVPO	Uncharacterized protein OS=Cavia porcellus OX=10141 GN=VPS45 PE=3 SV=1	CAVPO	14
820	25.15	25.19	41.14	40.48	38.51	tr|H0UY00|H0UY00_CAVPO	Uncharacterized protein OS=Cavia porcellus OX=10141 GN=ENDOD1 PE=4 SV=2	CAVPO	14
821	25.11	25.3	20.94	13.69	11.31	tr|H0V173|H0V173_CAVPO	Uncharacterized protein OS=Cavia porcellus OX=10141 GN=KIAA1217 PE=4 SV=2	CAVPO	14
822	25.09	25.25	38.81	32.21	29.47	tr|A0A286Y3P7|A0A286Y3P7_CAVPO	Uncharacterized protein OS=Cavia porcellus OX=10141 GN=KIF1BP PE=4 SV=1	CAVPO	12
823	25.06	25.17	53.56	50.4	50.13	tr|H0UWH8|H0UWH8_CAVPO	Isocitrate dehydrogenase [NAD] subunit, mitochondrial OS=Cavia porcellus OX=10141 GN=IDH3A PE=3 SV=2	NAD	25
824	25.05	25.09	46.15	45.36	42.71	tr|A0A286XRW2|A0A286XRW2_CAVPO	Uncharacterized protein OS=Cavia porcellus OX=10141 GN=PSMD4 PE=4 SV=1	CAVPO	16
825	25	25.17	51.66	39.83	39.83	tr|A0A286XP56|A0A286XP56_CAVPO	Uncharacterized protein OS=Cavia porcellus OX=10141 GN=G3BP2 PE=4 SV=1	CAVPO	14
826	24.99	25.15	48.9	42.48	40.08	tr|H0W2I6|H0W2I6_CAVPO	Serine/threonine-protein phosphatase OS=Cavia porcellus OX=10141 GN=Ppp5c PE=3 SV=1	CAVPO	19
827	24.99	25.03	38.15	34.09	29.57	tr|H0V0W1|H0V0W1_CAVPO	Uncharacterized protein OS=Cavia porcellus OX=10141 GN=COPS2 PE=4 SV=1	CAVPO	16
828	24.96	25.06	56.68	56.68	56.68	tr|A0A286XTR9|A0A286XTR9_CAVPO	S-(hydroxymethyl)glutathione dehydrogenase OS=Cavia porcellus OX=10141 GN=ADH5 PE=3 SV=1	CAVPO	16
829	24.95	25.03	42.86	40.85	40.6	tr|A0A286X9F6|A0A286X9F6_CAVPO	Actin-related protein 2 OS=Cavia porcellus OX=10141 GN=ACTR2 PE=3 SV=1	CAVPO	18
830	24.94	25.17	58.76	50.66	49.53	tr|H0V1M7|H0V1M7_CAVPO	Uncharacterized protein OS=Cavia porcellus OX=10141 GN=PTBP2 PE=4 SV=2	CAVPO	19
831	24.93	25.37	17.57	10.88	6.812	tr|H0VB25|H0VB25_CAVPO	Uncharacterized protein OS=Cavia porcellus OX=10141 GN=ATRX PE=4 SV=2	CAVPO	12
832	24.92	25.03	53.53	51.39	47.97	tr|H0VX18|H0VX18_CAVPO	Uncharacterized protein OS=Cavia porcellus OX=10141 GN=DCTN4 PE=4 SV=2	CAVPO	13
833	24.91	29.06	64.9	59.18	59.18	tr|H0VIX2|H0VIX2_CAVPO	Uncharacterized protein OS=Cavia porcellus OX=10141 GN=YWHAQ PE=3 SV=2	CAVPO	25
834	24.89	25.02	39.16	38.58	25.53	tr|H0VHL0|H0VHL0_CAVPO	Uncharacterized protein OS=Cavia porcellus OX=10141 GN=Prpf4 PE=4 SV=2	CAVPO	12
835	24.88	26	38.56	33.81	33.81	tr|H0VPJ5|H0VPJ5_CAVPO	Aldehyde dehydrogenase OS=Cavia porcellus OX=10141 GN=ALDH3A2 PE=3 SV=2	CAVPO	16
836	24.88	25.09	20.82	15.06	13.03	tr|A0A286Y299|A0A286Y299_CAVPO	Uncharacterized protein OS=Cavia porcellus OX=10141 GN=RPTOR PE=4 SV=1	CAVPO	13
837	24.85	25.12	51.02	33.54	25.35	tr|A0A286XLK6|A0A286XLK6_CAVPO	Uncharacterized protein OS=Cavia porcellus OX=10141 GN=CCDC93 PE=4 SV=1	CAVPO	12
838	24.85	24.92	73.5	69.26	61.48	tr|H0UUT5|H0UUT5_CAVPO	S-methyl-5'-thioadenosine phosphorylase OS=Cavia porcellus OX=10141 GN=Mtap PE=3 SV=2	CAVPO	14
839	24.78	29.18	66.99	53.25	51.57	tr|H0W0E9|H0W0E9_CAVPO	Uncharacterized protein OS=Cavia porcellus OX=10141 GN=HNRNPF PE=4 SV=1	CAVPO	26
840	24.78	24.95	36.39	29.37	25.5	tr|H0VAT4|H0VAT4_CAVPO	Uncharacterized protein OS=Cavia porcellus OX=10141 GN=APPL1 PE=4 SV=2	CAVPO	12
841	24.77	24.83	57.21	51.92	51.92	tr|H0W399|H0W399_CAVPO	Uncharacterized protein OS=Cavia porcellus OX=10141 GN=THEM6 PE=4 SV=1	CAVPO	13
842	24.75	24.88	38.86	33.93	31.16	tr|H0W1J8|H0W1J8_CAVPO	Uncharacterized protein OS=Cavia porcellus OX=10141 GN=CNGA1 PE=4 SV=2	CAVPO	17
843	24.75	24.87	41.64	35.08	27.38	tr|H0VP14|H0VP14_CAVPO	Uncharacterized protein OS=Cavia porcellus OX=10141 GN=AIFM1 PE=4 SV=2	CAVPO	15
844	24.72	24.81	38.17	34.05	26.7	tr|H0V1E6|H0V1E6_CAVPO	RBR-type E3 ubiquitin transferase OS=Cavia porcellus OX=10141 GN=ARIH1 PE=3 SV=1	CAVPO	13
845	24.69	24.89	28.69	23.35	17.61	tr|A0A286X8L4|A0A286X8L4_CAVPO	Uncharacterized protein OS=Cavia porcellus OX=10141 GN=L1CAM PE=4 SV=1	CAVPO	13
846	24.68	24.77	49.87	49.62	45.11	tr|H0VEM1|H0VEM1_CAVPO	Uncharacterized protein OS=Cavia porcellus OX=10141 GN=LANCL1 PE=4 SV=1	CAVPO	19
847	24.65	24.73	34.72	33.06	29.05	tr|H0VUV9|H0VUV9_CAVPO	Uncharacterized protein OS=Cavia porcellus OX=10141 GN=NCDN PE=4 SV=2	CAVPO	16
848	24.61	24.72	57.32	52.74	52.74	tr|A0A286XNU7|A0A286XNU7_CAVPO	Uncharacterized protein OS=Cavia porcellus OX=10141 GN=AIPL1 PE=4 SV=1	CAVPO	16
849	24.51	24.61	36.1	26.56	22.96	tr|H0VLH5|H0VLH5_CAVPO	Uncharacterized protein OS=Cavia porcellus OX=10141 GN=EIF2B5 PE=4 SV=1	CAVPO	12
850	24.49	24.75	40.29	31.07	25.24	tr|H0V731|H0V731_CAVPO	Uncharacterized protein OS=Cavia porcellus OX=10141 GN=NXF1 PE=4 SV=1	CAVPO	12
851	24.47	24.54	58.97	55.32	55.32	sp|P11415|QOR_CAVPO	Quinone oxidoreductase OS=Cavia porcellus OX=10141 GN=CRYZ PE=1 SV=1	CAVPO	15
852	24.47	24.51	25.96	20.49	19.79	tr|H0VB03|H0VB03_CAVPO	Uncharacterized protein OS=Cavia porcellus OX=10141 GN=PROM1 PE=4 SV=2	CAVPO	13
853	24.46	24.53	56.71	43.09	41.08	tr|H0VKC2|H0VKC2_CAVPO	Uncharacterized protein OS=Cavia porcellus OX=10141 GN=TXNRD1 PE=3 SV=2	CAVPO	13
854	24.45	24.52	23.48	13.58	12.01	tr|H0V6G6|H0V6G6_CAVPO	Uncharacterized protein OS=Cavia porcellus OX=10141 GN=NEO1 PE=4 SV=2	CAVPO	15
855	24.43	24.56	42.17	40.57	36.48	tr|H0V9V3|H0V9V3_CAVPO	Uncharacterized protein OS=Cavia porcellus OX=10141 GN=ZNF326 PE=3 SV=2	CAVPO	15
856	24.43	24.47	67.17	66.26	61.7	tr|H0W3Y8|H0W3Y8_CAVPO	ATP-dependent (S)-NAD(P)H-hydrate dehydratase OS=Cavia porcellus OX=10141 GN=NAXD PE=3 SV=2	CAVPO	19
857	24.42	24.48	44.35	37.83	34.78	tr|H0VEL8|H0VEL8_CAVPO	Uncharacterized protein OS=Cavia porcellus OX=10141 GN=NUCB1 PE=4 SV=2	CAVPO	14
858	24.39	24.48	50.81	46.22	36.49	tr|A0A286XN71|A0A286XN71_CAVPO	Phosphoserine aminotransferase OS=Cavia porcellus OX=10141 GN=PSAT1 PE=3 SV=1	CAVPO	12
859	24.39	24.47	25.85	23.36	19.42	tr|H0V902|H0V902_CAVPO	Uncharacterized protein OS=Cavia porcellus OX=10141 GN=UFL1 PE=4 SV=2	CAVPO	13
860	24.36	24.68	32.99	25.61	19.02	tr|H0V9U8|H0V9U8_CAVPO	Pantothenate kinase 4 OS=Cavia porcellus OX=10141 GN=PANK4 PE=3 SV=1	CAVPO	12
861	24.35	26.55	23.08	20.15	16.68	tr|H0VJP1|H0VJP1_CAVPO	Uncharacterized protein OS=Cavia porcellus OX=10141 GN=U2SURP PE=4 SV=2	CAVPO	13
862	24.35	24.39	43.54	41.77	41.77	tr|A0A286XTI6|A0A286XTI6_CAVPO	S-adenosylmethionine synthase OS=Cavia porcellus OX=10141 GN=MAT2A PE=3 SV=1	CAVPO	18
863	24.31	24.51	36.93	25.03	22.09	tr|H0VQL0|H0VQL0_CAVPO	Uncharacterized protein OS=Cavia porcellus OX=10141 GN=GTF3C4 PE=4 SV=1	CAVPO	13
864	24.27	24.42	41.64	34.28	31.94	tr|H0VMM0|H0VMM0_CAVPO	Uncharacterized protein OS=Cavia porcellus OX=10141 GN=ACSF3 PE=4 SV=2	CAVPO	15
865	24.19	24.25	44.88	41.55	39.34	tr|H0VJK3|H0VJK3_CAVPO	Uncharacterized protein OS=Cavia porcellus OX=10141 GN=SLC25A3 PE=3 SV=1	CAVPO	29
866	24.17	27.34	30.57	25.04	20.49	tr|H0VAR5|H0VAR5_CAVPO	Uncharacterized protein OS=Cavia porcellus OX=10141 GN=KRT1 PE=3 SV=2	CAVPO	24
867	24.16	24.22	47.42	41.57	41.35	tr|H0VHQ8|H0VHQ8_CAVPO	Uncharacterized protein OS=Cavia porcellus OX=10141 GN=PDIA6 PE=3 SV=2	CAVPO	15
868	24.13	25.6	39.57	37.56	29.88	tr|H0V9Y4|H0V9Y4_CAVPO	Uncharacterized protein OS=Cavia porcellus OX=10141 GN=ABCE1 PE=4 SV=1	CAVPO	16
869	24.13	24.18	34.43	26.64	24.73	tr|H0VJ48|H0VJ48_CAVPO	Uncharacterized protein OS=Cavia porcellus OX=10141 GN=APEH PE=4 SV=1	CAVPO	13
870	24.08	24.19	37.09	23.35	23.35	tr|H0UVL9|H0UVL9_CAVPO	Uncharacterized protein OS=Cavia porcellus OX=10141 GN=GOLGA5 PE=4 SV=1	CAVPO	14
871	24.08	24.16	48.7	44.04	41.71	tr|A0A286XTK7|A0A286XTK7_CAVPO	3-hydroxyisobutyryl-CoA hydrolase, mitochondrial OS=Cavia porcellus OX=10141 GN=HIBCH PE=3 SV=1	CAVPO	15
872	24.07	24.28	24.24	19.28	18.23	tr|H0VHU4|H0VHU4_CAVPO	Uncharacterized protein OS=Cavia porcellus OX=10141 GN=EPHB2 PE=3 SV=2	CAVPO	13
873	24.06	24.55	55.58	46.84	44.9	tr|A0A286XTL5|A0A286XTL5_CAVPO	Uncharacterized protein OS=Cavia porcellus OX=10141 GN=LOC100720960 PE=4 SV=1	CAVPO	13
874	24.06	24.06	57.54	55.09	55.09	tr|A0A286XHE1|A0A286XHE1_CAVPO	Protein-L-isoaspartate O-methyltransferase OS=Cavia porcellus OX=10141 GN=PCMT1 PE=3 SV=1	CAVPO	16
875	24.04	34.99	35.16	31.31	27.45	tr|H0VGV5|H0VGV5_CAVPO	Protein argonaute-2 OS=Cavia porcellus OX=10141 GN=AGO2 PE=3 SV=2	CAVPO	21
876	24.03	24.03	57.56	53.51	53.51	tr|H0WBB9|H0WBB9_CAVPO	Ubiquitin thioesterase OS=Cavia porcellus OX=10141 GN=OTUB1 PE=3 SV=1	CAVPO	16
877	24.02	24.05	33.28	28.21	25.52	tr|H0VNA7|H0VNA7_CAVPO	Uncharacterized protein OS=Cavia porcellus OX=10141 GN=RAD21 PE=4 SV=2	CAVPO	13
878	24	26	54.24	53.51	53.14	tr|H0VGS0|H0VGS0_CAVPO	Uncharacterized protein OS=Cavia porcellus OX=10141 GN=CALB2 PE=4 SV=1	CAVPO	20
879	23.99	24.35	24.98	22.73	15.8	tr|H0VNM7|H0VNM7_CAVPO	Uncharacterized protein OS=Cavia porcellus OX=10141 GN=LNPEP PE=4 SV=2	CAVPO	11
880	23.99	24.1	49.66	34.31	30	tr|H0VAG4|H0VAG4_CAVPO	Uncharacterized protein OS=Cavia porcellus OX=10141 GN=HNRNPLL PE=4 SV=2	CAVPO	14
881	23.98	24.15	57.06	51.41	41.24	tr|H0VDG2|H0VDG2_CAVPO	Uncharacterized protein OS=Cavia porcellus OX=10141 GN=Thumpd1 PE=4 SV=2	CAVPO	13
882	23.98	24.02	38.7	26.97	25.39	tr|A0A286XNZ7|A0A286XNZ7_CAVPO	Uncharacterized protein OS=Cavia porcellus OX=10141 GN=LOC100732369 PE=3 SV=1	CAVPO	28
883	23.97	25	27.83	18.52	17.27	tr|H0VFF2|H0VFF2_CAVPO	Uncharacterized protein OS=Cavia porcellus OX=10141 GN=MTREX PE=4 SV=1	CAVPO	13
884	23.92	24.19	25.5	22.69	15.66	tr|H0UUS2|H0UUS2_CAVPO	Uncharacterized protein OS=Cavia porcellus OX=10141 GN=EMC1 PE=4 SV=2	CAVPO	14
885	23.91	23.98	47.98	47.03	37.53	tr|H0VTD9|H0VTD9_CAVPO	Uncharacterized protein OS=Cavia porcellus OX=10141 GN=AGK PE=4 SV=2	CAVPO	12
886	23.9	24	73.51	73.51	69.73	tr|A0A286Y228|A0A286Y228_CAVPO	Lactoylglutathione lyase OS=Cavia porcellus OX=10141 GN=GLO1 PE=3 SV=1	CAVPO	25
887	23.89	26.09	29.27	22.42	20.02	tr|H0UVE4|H0UVE4_CAVPO	Uncharacterized protein OS=Cavia porcellus OX=10141 GN=WDR47 PE=4 SV=2	CAVPO	14
888	23.88	23.97	41.11	28.69	26.51	tr|A0A286XQC4|A0A286XQC4_CAVPO	Uncharacterized protein OS=Cavia porcellus OX=10141 GN=PDLIM5 PE=4 SV=1	CAVPO	12
889	23.86	24.04	46.88	43.08	40.18	tr|H0VUU6|H0VUU6_CAVPO	Serine/threonine-protein phosphatase 2A 55 kDa regulatory subunit B OS=Cavia porcellus OX=10141 GN=PPP2R2A PE=3 SV=2	CAVPO	14
890	23.85	23.96	32.22	28.61	24.6	tr|A0A286Y0H0|A0A286Y0H0_CAVPO	Uncharacterized protein OS=Cavia porcellus OX=10141 GN=PPM1E PE=3 SV=1	CAVPO	14
891	23.83	23.91	40.82	35.58	27.34	tr|A0A286XIV2|A0A286XIV2_CAVPO	Uncharacterized protein OS=Cavia porcellus OX=10141 GN=P4HA1 PE=4 SV=1	CAVPO	12
892	23.79	23.88	49.53	40.19	36.45	tr|H0VT12|H0VT12_CAVPO	Uncharacterized protein OS=Cavia porcellus OX=10141 GN=FLOT2 PE=4 SV=1	CAVPO	14
893	23.75	23.81	48.09	43.3	40.43	tr|H0V217|H0V217_CAVPO	Uncharacterized protein OS=Cavia porcellus OX=10141 GN=PSMC4 PE=3 SV=1	CAVPO	15
894	23.74	23.78	35.93	35.93	33.65	tr|H0VCS0|H0VCS0_CAVPO	Uncharacterized protein OS=Cavia porcellus OX=10141 GN=SLC32A1 PE=4 SV=1	CAVPO	19
895	23.71	23.78	33.9	32	26.67	tr|H0VKE6|H0VKE6_CAVPO	Importin subunit alpha OS=Cavia porcellus OX=10141 GN=KPNA6 PE=3 SV=2	CAVPO	13
896	23.7	23.72	49.62	49.62	49.24	tr|H0V742|H0V742_CAVPO	Uncharacterized protein OS=Cavia porcellus OX=10141 GN=NDUFS3 PE=3 SV=2	CAVPO	15
897	23.69	24.48	48.94	46.59	45.18	tr|H0VT57|H0VT57_CAVPO	Uncharacterized protein OS=Cavia porcellus OX=10141 GN=RBBP4 PE=4 SV=1	CAVPO	15
898	23.68	24.04	39.95	38.4	37.37	tr|H0VFN3|H0VFN3_CAVPO	Uncharacterized protein OS=Cavia porcellus OX=10141 GN=CADM2 PE=4 SV=2	CAVPO	18
899	23.67	23.78	54.44	54.44	49.11	tr|H0W737|H0W737_CAVPO	Uncharacterized protein OS=Cavia porcellus OX=10141 GN=COX4I1 PE=4 SV=1	CAVPO	15
900	23.66	23.78	61.41	58.05	34.9	tr|A0A286XME6|A0A286XME6_CAVPO	Uncharacterized protein OS=Cavia porcellus OX=10141 GN=GEMIN4 PE=4 SV=1	CAVPO	12
901	23.64	23.93	19.63	11.34	7.446	tr|H0VB04|H0VB04_CAVPO	Uncharacterized protein OS=Cavia porcellus OX=10141 GN=PCM1 PE=4 SV=2	CAVPO	12
902	23.64	23.83	38.35	27.41	19.69	tr|A0A286XRL1|A0A286XRL1_CAVPO	Uncharacterized protein OS=Cavia porcellus OX=10141 GN=DDX21 PE=4 SV=1	CAVPO	12
903	23.64	23.77	51.89	47.73	47.73	tr|H0VTN3|H0VTN3_CAVPO	40S ribosomal protein S3a OS=Cavia porcellus OX=10141 GN=RPS3A PE=3 SV=1	CAVPO	15
904	23.63	23.72	38.75	35.79	27.68	tr|A0A286X7I1|A0A286X7I1_CAVPO	Tyrosine-protein kinase OS=Cavia porcellus OX=10141 GN=SRC PE=3 SV=1	CAVPO	14
905	23.6	23.71	54.24	51.52	45.45	tr|H0VA29|H0VA29_CAVPO	Delta-aminolevulinic acid dehydratase OS=Cavia porcellus OX=10141 GN=ALAD PE=3 SV=2	CAVPO	19
906	23.58	26.79	24.03	18.71	16.39	tr|H0V0X2|H0V0X2_CAVPO	Uncharacterized protein OS=Cavia porcellus OX=10141 GN=PPFIA2 PE=4 SV=2	CAVPO	13
907	23.56	23.59	39.45	35.73	35.73	tr|H0VFZ5|H0VFZ5_CAVPO	Uncharacterized protein OS=Cavia porcellus OX=10141 GN=RPL3 PE=3 SV=2	CAVPO	16
908	23.55	23.77	32.09	24.14	17.34	tr|H0V1E1|H0V1E1_CAVPO	Uncharacterized protein OS=Cavia porcellus OX=10141 GN=LLGL1 PE=4 SV=2	CAVPO	13
909	23.53	24.17	32.22	19.12	14.39	tr|H0UZQ1|H0UZQ1_CAVPO	Uncharacterized protein OS=Cavia porcellus OX=10141 GN=RBM10 PE=4 SV=2	CAVPO	12
910	23.52	23.91	45.19	41.63	32.85	tr|A0A286XJZ3|A0A286XJZ3_CAVPO	Uncharacterized protein OS=Cavia porcellus OX=10141 GN=LOC100720073 PE=4 SV=1	CAVPO	11
911	23.51	23.58	62.29	53.43	48.86	tr|H0UVL7|H0UVL7_CAVPO	Uncharacterized protein OS=Cavia porcellus OX=10141 GN=STRAP PE=4 SV=1	CAVPO	14
912	23.51	23.54	21.12	18.85	15.22	tr|A0A286XME7|A0A286XME7_CAVPO	Uncharacterized protein OS=Cavia porcellus OX=10141 GN=USP19 PE=4 SV=1	CAVPO	12
913	23.5	23.57	50.14	49.86	43.8	tr|H0WBZ0|H0WBZ0_CAVPO	Uncharacterized protein OS=Cavia porcellus OX=10141 GN=SAE1 PE=4 SV=2	CAVPO	16
914	23.49	29.17	69.13	62.75	60.4	tr|A0A286XX46|A0A286XX46_CAVPO	Uncharacterized protein OS=Cavia porcellus OX=10141 GN=NAPB PE=4 SV=1	CAVPO	22
915	23.48	49.06	32.41	24.92	23.84	tr|H0W3K3|H0W3K3_CAVPO	Calcium-transporting ATPase OS=Cavia porcellus OX=10141 GN=ATP2B2 PE=3 SV=2	CAVPO	32
916	23.46	23.49	51.2	50.96	50.96	tr|H0V542|H0V542_CAVPO	Uncharacterized protein OS=Cavia porcellus OX=10141 GN=GSR PE=4 SV=2	CAVPO	18
917	23.44	23.46	49.84	49.84	49.84	tr|A0A286XF96|A0A286XF96_CAVPO	Uncharacterized protein OS=Cavia porcellus OX=10141 GN=RCN2 PE=4 SV=1	CAVPO	13
918	23.41	23.6	29.77	24.81	19.97	tr|H0VXN9|H0VXN9_CAVPO	Signal transducer and activator of transcription OS=Cavia porcellus OX=10141 GN=Stat5b PE=3 SV=2	CAVPO	13
919	23.41	23.47	43.07	37.78	32.49	tr|H0VJC5|H0VJC5_CAVPO	Uncharacterized protein OS=Cavia porcellus OX=10141 GN=ANKMY2 PE=4 SV=2	CAVPO	12
920	23.4	23.42	48.03	43.84	43.84	tr|H0VNY0|H0VNY0_CAVPO	Uncharacterized protein OS=Cavia porcellus OX=10141 GN=GNB5 PE=4 SV=2	CAVPO	18
921	23.39	23.51	46.83	46.83	39.42	tr|B6V685|B6V685_CAVPO	Serpin B6 OS=Cavia porcellus OX=10141 GN=Serpinb6 PE=2 SV=1	CAVPO	19
922	23.39	23.42	37.36	32.66	32.66	tr|H0VVP2|H0VVP2_CAVPO	Clusterin OS=Cavia porcellus OX=10141 GN=Clu PE=3 SV=2	CAVPO	15
923	23.36	24.04	31.55	18.19	15.65	tr|H0VEN5|H0VEN5_CAVPO	Uncharacterized protein OS=Cavia porcellus OX=10141 GN=LOC100726236 PE=4 SV=2	CAVPO	12
924	23.35	23.51	25.7	19.06	11.21	tr|H0VK90|H0VK90_CAVPO	Uncharacterized protein OS=Cavia porcellus OX=10141 GN=TPP2 PE=4 SV=2	CAVPO	11
925	23.33	23.5	56.37	51.49	51.49	tr|H0VI68|H0VI68_CAVPO	Uncharacterized protein OS=Cavia porcellus OX=10141 GN=PRPSAP2 PE=4 SV=1	CAVPO	15
926	23.28	23.46	35.67	24.03	21.53	tr|A0A286XJ97|A0A286XJ97_CAVPO	Receptor-type tyrosine-protein phosphatase alpha OS=Cavia porcellus OX=10141 GN=PTPRA PE=3 SV=1	CAVPO	15
927	23.26	23.57	20.64	16.45	10.36	tr|H0VJ73|H0VJ73_CAVPO	Uncharacterized protein OS=Cavia porcellus OX=10141 GN=CPSF1 PE=4 SV=2	CAVPO	12
928	23.26	23.38	26.49	20.85	18.3	tr|H0VPG0|H0VPG0_CAVPO	Uncharacterized protein OS=Cavia porcellus OX=10141 GN=VPS35L PE=4 SV=2	CAVPO	14
929	23.26	23.28	60.57	60.57	56.91	tr|A0A286XVP4|A0A286XVP4_CAVPO	Proteasome subunit alpha type OS=Cavia porcellus OX=10141 GN=PSMA6 PE=3 SV=1	CAVPO	18
930	23.24	23.84	44.84	36.78	32.75	tr|A0A286XBJ8|A0A286XBJ8_CAVPO	Uncharacterized protein OS=Cavia porcellus OX=10141 GN=NPTN PE=4 SV=1	CAVPO	14
931	23.22	25.37	60.89	54.24	45.39	tr|A0A286XRZ5|A0A286XRZ5_CAVPO	Uncharacterized protein OS=Cavia porcellus OX=10141 GN=PITPNA PE=4 SV=1	CAVPO	14
932	23.2	23.5	19.59	17.7	15.35	tr|H0VH29|H0VH29_CAVPO	Uncharacterized protein OS=Cavia porcellus OX=10141 GN=ATXN2L PE=4 SV=2	CAVPO	14
933	23.15	23.2	56.81	50.5	46.84	tr|A0A286XDF1|A0A286XDF1_CAVPO	Uncharacterized protein OS=Cavia porcellus OX=10141 GN=TCEA1 PE=4 SV=1	CAVPO	14
934	23.14	23.28	34.07	28.37	27.58	tr|H0VI63|H0VI63_CAVPO	Uncharacterized protein OS=Cavia porcellus OX=10141 GN=SHTN1 PE=4 SV=2	CAVPO	15
935	23.13	23.19	71.56	67.89	67.89	tr|H0UYR4|H0UYR4_CAVPO	Hypoxanthine phosphoribosyltransferase OS=Cavia porcellus OX=10141 GN=HPRT1 PE=3 SV=2	CAVPO	16
936	23.12	23.56	40.47	40.25	36.02	tr|H0UUE7|H0UUE7_CAVPO	Uncharacterized protein OS=Cavia porcellus OX=10141 GN=Eif2s3 PE=4 SV=2	CAVPO	16
937	23.12	23.19	26.83	21.76	19.62	tr|A0A286XMZ5|A0A286XMZ5_CAVPO	Uncharacterized protein OS=Cavia porcellus OX=10141 GN=TNPO2 PE=4 SV=1	CAVPO	13
938	23.09	23.12	49.46	46.93	46.57	tr|H0W9R6|H0W9R6_CAVPO	Inositol-1-monophosphatase OS=Cavia porcellus OX=10141 GN=IMPA1 PE=3 SV=1	CAVPO	13
939	23.03	23.08	42.95	42.95	42.95	tr|A0A286XH31|A0A286XH31_CAVPO	Uncharacterized protein OS=Cavia porcellus OX=10141 GN=HSD17B12 PE=3 SV=1	CAVPO	16
940	23.02	23.1	44.05	34.22	34.22	tr|H0UVE3|H0UVE3_CAVPO	Uncharacterized protein OS=Cavia porcellus OX=10141 GN=CLCC1 PE=4 SV=2	CAVPO	14
941	22.95	23.18	45.09	44.73	42.18	tr|A0A2C9F1E7|A0A2C9F1E7_CAVPO	Uncharacterized protein OS=Cavia porcellus OX=10141 GN=Nqo1 PE=4 SV=1	CAVPO	14
942	22.95	23.06	66.91	58.46	55.15	tr|H0UTX5|H0UTX5_CAVPO	Uncharacterized protein OS=Cavia porcellus OX=10141 GN=PHB PE=4 SV=1	CAVPO	13
943	22.93	23.24	33.59	26.27	21.05	tr|H0VBT0|H0VBT0_CAVPO	Uncharacterized protein OS=Cavia porcellus OX=10141 GN=NSUN2 PE=3 SV=2	CAVPO	12
944	22.92	22.95	58.12	55.23	49.46	tr|A0A286XT24|A0A286XT24_CAVPO	Uncharacterized protein OS=Cavia porcellus OX=10141 GN=NIT2 PE=4 SV=1	CAVPO	12
945	22.89	23.16	26.72	17.16	15.03	tr|H0VQP5|H0VQP5_CAVPO	Uncharacterized protein OS=Cavia porcellus OX=10141 GN=WDR11 PE=4 SV=1	CAVPO	15
946	22.87	22.93	26.85	26.85	26.85	tr|H0UXE2|H0UXE2_CAVPO	Uncharacterized protein OS=Cavia porcellus OX=10141 GN=PIP5K1C PE=4 SV=2	CAVPO	14
947	22.84	22.87	71.86	67.34	66.83	tr|A0A286XD14|A0A286XD14_CAVPO	Transgelin OS=Cavia porcellus OX=10141 GN=TAGLN3 PE=3 SV=1	CAVPO	19
948	22.83	23.64	45.17	45.17	35.99	tr|A0A286Y0E8|A0A286Y0E8_CAVPO	Uncharacterized protein OS=Cavia porcellus OX=10141 GN=ACAD8 PE=3 SV=1	CAVPO	16
949	22.79	22.81	51.19	47.78	47.78	tr|H0VM56|H0VM56_CAVPO	Uncharacterized protein OS=Cavia porcellus OX=10141 GN=RPRD1B PE=4 SV=2	CAVPO	15
950	22.77	22.96	32.84	26.84	25	tr|A0A286X843|A0A286X843_CAVPO	Uncharacterized protein OS=Cavia porcellus OX=10141 GN=ZC3H11A PE=4 SV=1	CAVPO	14
951	22.77	22.85	45.3	41.16	39.23	tr|H0V5J3|H0V5J3_CAVPO	Uncharacterized protein OS=Cavia porcellus OX=10141 GN=PIP4K2B PE=4 SV=2	CAVPO	15
952	22.76	22.78	62.78	60.19	57.93	tr|A0A286XFP0|A0A286XFP0_CAVPO	Serine/threonine-protein phosphatase OS=Cavia porcellus OX=10141 GN=PPP2CA PE=3 SV=1	CAVPO	24
953	22.73	22.93	34.78	26.9	19.42	tr|H0VSF8|H0VSF8_CAVPO	Uncharacterized protein OS=Cavia porcellus OX=10141 GN=COG4 PE=4 SV=2	CAVPO	14
954	22.7	22.91	34.79	21.13	13.11	tr|H0VZS6|H0VZS6_CAVPO	Uncharacterized protein OS=Cavia porcellus OX=10141 GN=CTNND2 PE=4 SV=2	CAVPO	13
955	22.69	22.71	49.7	49.7	45.76	tr|H0VYI8|H0VYI8_CAVPO	Uncharacterized protein OS=Cavia porcellus OX=10141 GN=AIP PE=4 SV=1	CAVPO	12
956	22.67	22.81	30.79	26.29	26.29	tr|A0A286XYD9|A0A286XYD9_CAVPO	Uncharacterized protein OS=Cavia porcellus OX=10141 GN=RABL6 PE=4 SV=1	CAVPO	13
957	22.64	23.01	34.66	26.32	16.94	tr|A0A286Y2X5|A0A286Y2X5_CAVPO	Cold shock domain-containing protein E1 OS=Cavia porcellus OX=10141 GN=CSDE1 PE=4 SV=1	CAVPO	12
958	22.63	22.77	42.07	31.17	24.28	tr|H0VHW2|H0VHW2_CAVPO	Uncharacterized protein OS=Cavia porcellus OX=10141 GN=MCCC1 PE=4 SV=1	CAVPO	12
959	22.62	22.7	52.04	51.46	33.01	tr|H0V0Z1|H0V0Z1_CAVPO	Uncharacterized protein OS=Cavia porcellus OX=10141 GN=PLRG1 PE=4 SV=1	CAVPO	12
960	22.6	26.83	43.76	32.44	29.75	tr|H0UTI6|H0UTI6_CAVPO	Uncharacterized protein OS=Cavia porcellus OX=10141 GN=SNX1 PE=4 SV=1	CAVPO	13
961	22.58	23.2	34.28	23.45	22.42	tr|H0W0H3|H0W0H3_CAVPO	Uncharacterized protein OS=Cavia porcellus OX=10141 GN=CUL1 PE=3 SV=1	CAVPO	13
962	22.56	28.57	52.29	50	50	tr|H0UYE6|H0UYE6_CAVPO	Uncharacterized protein OS=Cavia porcellus OX=10141 GN=PRKAR2B PE=4 SV=2	CAVPO	21
963	22.56	22.65	60.71	59.52	58.73	tr|A0A286XJD3|A0A286XJD3_CAVPO	Uncharacterized protein OS=Cavia porcellus OX=10141 GN=SRPRB PE=4 SV=1	CAVPO	13
964	22.55	22.64	47.54	35.96	35.96	tr|H0W6Z1|H0W6Z1_CAVPO	Uncharacterized protein OS=Cavia porcellus OX=10141 GN=KIAA0513 PE=4 SV=2	CAVPO	14
965	22.55	22.64	80.1	67.96	63.59	tr|A0A286XYW4|A0A286XYW4_CAVPO	Uncharacterized protein OS=Cavia porcellus OX=10141 GN=RAB18 PE=4 SV=1	CAVPO	16
966	22.53	22.62	48.11	37.97	33.68	tr|H0UYS6|H0UYS6_CAVPO	Eukaryotic translation initiation factor 3 subunit D OS=Cavia porcellus OX=10141 GN=EIF3D PE=3 SV=2	CAVPO	12
967	22.52	22.6	62.66	58.12	54.87	tr|A0A286XKQ1|A0A286XKQ1_CAVPO	Coatomer subunit epsilon OS=Cavia porcellus OX=10141 GN=COPE PE=3 SV=1	CAVPO	13
968	22.5	22.62	51.52	44.73	39.11	tr|A0A286XE27|A0A286XE27_CAVPO	Uncharacterized protein OS=Cavia porcellus OX=10141 GN=FLOT1 PE=4 SV=1	CAVPO	13
969	22.47	22.59	40.57	35.25	31.76	tr|H0VQT4|H0VQT4_CAVPO	Histone deacetylase OS=Cavia porcellus OX=10141 GN=HDAC2 PE=3 SV=2	CAVPO	16
970	22.47	22.51	50.63	50.63	47.8	tr|A0A286Y3J6|A0A286Y3J6_CAVPO	Uncharacterized protein OS=Cavia porcellus OX=10141 GN=Prps1 PE=3 SV=1	CAVPO	14
971	22.46	22.48	31.59	23.56	23.04	tr|H0VAW8|H0VAW8_CAVPO	Amino acid transporter OS=Cavia porcellus OX=10141 GN=SLC1A2 PE=3 SV=2	CAVPO	19
972	22.45	22.57	31.42	23.73	19.17	tr|H0V6A2|H0V6A2_CAVPO	Uncharacterized protein OS=Cavia porcellus OX=10141 GN=OSBP PE=4 SV=2	CAVPO	12
973	22.44	22.46	48.32	48.32	46.18	tr|A0A286Y2K1|A0A286Y2K1_CAVPO	Uncharacterized protein OS=Cavia porcellus OX=10141 GN=Rcn1 PE=4 SV=1	CAVPO	15
974	22.42	24.2	30.71	23.91	23.78	tr|H0VV11|H0VV11_CAVPO	Protein kinase C epsilon type OS=Cavia porcellus OX=10141 GN=PRKCE PE=3 SV=1	CAVPO	16
975	22.39	22.48	27.46	24.83	20.67	tr|H0V1I4|H0V1I4_CAVPO	Bardet-Biedl syndrome 2 protein homolog OS=Cavia porcellus OX=10141 GN=BBS2 PE=4 SV=2	CAVPO	13
976	22.38	22.51	29.82	25.91	22.54	tr|A0A286X870|A0A286X870_CAVPO	Uncharacterized protein OS=Cavia porcellus OX=10141 GN=PNN PE=4 SV=1	CAVPO	12
977	22.36	22.45	55.91	52.23	48.03	tr|A0A286XG34|A0A286XG34_CAVPO	Uncharacterized protein OS=Cavia porcellus OX=10141 GN=CAMK1D PE=4 SV=1	CAVPO	13
978	22.36	22.41	54.13	54.13	54.13	tr|A0A286X9A2|A0A286X9A2_CAVPO	Uncharacterized protein OS=Cavia porcellus OX=10141 GN=RAB11B PE=4 SV=1	CAVPO	15
979	22.33	22.44	26.39	20.7	19.73	tr|H0VHK7|H0VHK7_CAVPO	Lysine-specific histone demethylase OS=Cavia porcellus OX=10141 GN=KDM1A PE=3 SV=2	CAVPO	13
980	22.32	23.04	37.14	36.04	33.41	tr|H0V4J7|H0V4J7_CAVPO	Uncharacterized protein OS=Cavia porcellus OX=10141 GN=BLMH PE=4 SV=2	CAVPO	14
981	22.29	22.58	27	20.71	18.23	tr|H0UVL4|H0UVL4_CAVPO	Uncharacterized protein OS=Cavia porcellus OX=10141 GN=FARP1 PE=4 SV=2	CAVPO	13
982	22.29	22.45	21.65	18.27	10.25	tr|H0V265|H0V265_CAVPO	Uncharacterized protein OS=Cavia porcellus OX=10141 GN=NUP153 PE=4 SV=2	CAVPO	10
983	22.28	22.29	37.72	37.72	34.18	tr|H0V559|H0V559_CAVPO	Dihydrolipoyl dehydrogenase OS=Cavia porcellus OX=10141 GN=Dld PE=3 SV=1	CAVPO	15
984	22.27	22.32	45.67	27.82	23.1	tr|H0V2I5|H0V2I5_CAVPO	Uncharacterized protein OS=Cavia porcellus OX=10141 GN=PRKAR1A PE=4 SV=2	CAVPO	11
985	22.24	22.32	35.12	31.44	25.61	tr|H0VI00|H0VI00_CAVPO	Uncharacterized protein OS=Cavia porcellus OX=10141 GN=PCK2 PE=3 SV=2	CAVPO	11
986	22.23	22.27	63.22	58.62	56.7	tr|H0VH33|H0VH33_CAVPO	Endoplasmic reticulum resident protein 29 OS=Cavia porcellus OX=10141 GN=ERP29 PE=4 SV=2	CAVPO	17
987	22.21	23.03	55.16	47.86	43.32	tr|H0UU01|H0UU01_CAVPO	Uncharacterized protein OS=Cavia porcellus OX=10141 GN=DNAJA1 PE=3 SV=1	CAVPO	20
988	22.19	22.28	44.54	39.79	31.13	tr|H0VKG9|H0VKG9_CAVPO	Uncharacterized protein OS=Cavia porcellus OX=10141 GN=PACSIN2 PE=4 SV=2	CAVPO	13
989	22.19	22.22	23.9	20.16	19.36	tr|H0VS86|H0VS86_CAVPO	Uncharacterized protein OS=Cavia porcellus OX=10141 GN=WDR91 PE=4 SV=2	CAVPO	11
990	22.18	22.26	86.18	86.18	86.18	tr|H0V5A7|H0V5A7_CAVPO	Nucleoside diphosphate kinase OS=Cavia porcellus OX=10141 GN=Nme1 PE=3 SV=2	CAVPO	19
991	22.18	22.23	53.24	45.07	42.82	tr|A0A286XAE3|A0A286XAE3_CAVPO	Uncharacterized protein OS=Cavia porcellus OX=10141 GN=GNAZ PE=4 SV=1	CAVPO	14
992	22.13	22.17	50.89	47.07	45.29	tr|A0A286X9Y2|A0A286X9Y2_CAVPO	Isocitrate dehydrogenase [NAD] subunit, mitochondrial OS=Cavia porcellus OX=10141 GN=IDH3G PE=3 SV=1	NAD	19
993	22.1	22.16	38.32	31.34	31.34	tr|H0UZ21|H0UZ21_CAVPO	Malic enzyme OS=Cavia porcellus OX=10141 GN=ME1 PE=3 SV=2	CAVPO	14
994	22.1	22.14	50	50	50	tr|H0UUD5|H0UUD5_CAVPO	Uncharacterized protein OS=Cavia porcellus OX=10141 GN=ISOC1 PE=4 SV=1	CAVPO	12
995	22.08	22.21	45.98	43.68	43.68	tr|H0W953|H0W953_CAVPO	40S ribosomal protein S4 OS=Cavia porcellus OX=10141 GN=LOC100729272 PE=3 SV=2	CAVPO	14
996	22.07	22.07	46.59	36.47	35.29	tr|H0W0W7|H0W0W7_CAVPO	Uncharacterized protein OS=Cavia porcellus OX=10141 GN=FAM98B PE=4 SV=1	CAVPO	17
997	22.06	22.23	33.16	25.43	20.18	tr|H0VDQ5|H0VDQ5_CAVPO	Uncharacterized protein OS=Cavia porcellus OX=10141 GN=UBTF PE=4 SV=2	CAVPO	13
998	22.03	26.05	67.93	64.67	64.67	tr|H0VR64|H0VR64_CAVPO	Uncharacterized protein OS=Cavia porcellus OX=10141 GN=EEF1B2 PE=3 SV=2	CAVPO	15
999	22.01	28.01	75.14	72.7	68.11	tr|H0V1D4|H0V1D4_CAVPO	Uncharacterized protein OS=Cavia porcellus OX=10141 GN=PCBP3 PE=4 SV=2	CAVPO	30
1000	22	22.17	26.68	20.03	14.42	tr|H0VGW0|H0VGW0_CAVPO	Uncharacterized protein OS=Cavia porcellus OX=10141 GN=SYMPK PE=4 SV=2	CAVPO	12
1001	21.98	22.04	61	60.58	60.58	tr|H0VP94|H0VP94_CAVPO	Proteasome subunit alpha type OS=Cavia porcellus OX=10141 GN=PSMA5 PE=3 SV=1	CAVPO	18
1002	21.98	22.01	49.74	49.74	49.74	tr|H0V5Q3|H0V5Q3_CAVPO	Uncharacterized protein OS=Cavia porcellus OX=10141 GN=SEPHS1 PE=4 SV=1	CAVPO	15
1003	21.96	21.97	74.63	68.78	66.83	tr|H0UW23|H0UW23_CAVPO	Protein lin-7 homolog OS=Cavia porcellus OX=10141 GN=LIN7A PE=3 SV=2	CAVPO	17
1004	21.94	21.98	58.2	57.89	56.04	tr|A0A286X7Z1|A0A286X7Z1_CAVPO	Serine/threonine-protein phosphatase 2A activator OS=Cavia porcellus OX=10141 GN=PTPA PE=3 SV=1	CAVPO	13
1005	21.92	21.98	53.97	45.08	40	tr|H0VGC1|H0VGC1_CAVPO	Uncharacterized protein OS=Cavia porcellus OX=10141 GN=FBL PE=3 SV=2	CAVPO	13
1006	21.9	22.01	22.71	16.57	16.57	tr|H0UY84|H0UY84_CAVPO	Uncharacterized protein OS=Cavia porcellus OX=10141 GN=Golga2 PE=4 SV=2	CAVPO	13
1007	21.89	21.99	38.94	36.28	34.29	tr|H0VH03|H0VH03_CAVPO	Uncharacterized protein OS=Cavia porcellus OX=10141 GN=TMX3 PE=4 SV=2	CAVPO	16
1008	21.89	21.92	40.39	38.01	27.65	tr|H0VQ97|H0VQ97_CAVPO	Uncharacterized protein OS=Cavia porcellus OX=10141 GN=RMDN3 PE=4 SV=1	CAVPO	11
1009	21.86	25.87	51.82	44.53	35.89	tr|A0A286XPF7|A0A286XPF7_CAVPO	Uncharacterized protein OS=Cavia porcellus OX=10141 GN=ALDH2 PE=3 SV=1	CAVPO	15
1010	21.86	23.79	29.3	26.84	19.37	tr|H0V3K9|H0V3K9_CAVPO	Uncharacterized protein OS=Cavia porcellus OX=10141 GN=LLGL2 PE=4 SV=2	CAVPO	15
1011	21.85	22.13	19.89	17.85	14.19	tr|H0VNK8|H0VNK8_CAVPO	Aminopeptidase OS=Cavia porcellus OX=10141 GN=ERAP1 PE=3 SV=2	CAVPO	13
1012	21.84	22.53	38.16	35.71	35.71	tr|A0A286Y232|A0A286Y232_CAVPO	Uncharacterized protein OS=Cavia porcellus OX=10141 GN=Rbm39 PE=4 SV=1	CAVPO	18
1013	21.84	21.89	49.14	48.86	48.86	tr|H0VI51|H0VI51_CAVPO	Uncharacterized protein OS=Cavia porcellus OX=10141 GN=LNPK PE=4 SV=2	CAVPO	12
1014	21.84	21.86	31.53	26.73	26.13	tr|H0VAM0|H0VAM0_CAVPO	Uncharacterized protein OS=Cavia porcellus OX=10141 GN=GTPBP1 PE=4 SV=1	CAVPO	14
1015	21.77	22.12	51.96	50.28	46.65	tr|H0VN79|H0VN79_CAVPO	Uncharacterized protein OS=Cavia porcellus OX=10141 GN=Sept3 PE=3 SV=2	CAVPO	15
1016	21.74	22.2	27.05	21.35	12.08	tr|H0V9G0|H0V9G0_CAVPO	Uncharacterized protein OS=Cavia porcellus OX=10141 GN=HIP1R PE=4 SV=2	CAVPO	10
1017	21.74	21.89	30.9	21.76	14.96	tr|H0V1E5|H0V1E5_CAVPO	Uncharacterized protein OS=Cavia porcellus OX=10141 GN=RABEP1 PE=4 SV=2	CAVPO	11
1018	21.72	21.82	53.83	52.39	38.76	tr|H0UYD8|H0UYD8_CAVPO	Uncharacterized protein OS=Cavia porcellus OX=10141 GN=AP3M2 PE=3 SV=1	CAVPO	13
1019	21.71	23.79	68.51	53.94	52.19	tr|H0VSD7|H0VSD7_CAVPO	Uncharacterized protein OS=Cavia porcellus OX=10141 GN=Sfpq PE=4 SV=2	CAVPO	33
1020	21.71	21.74	79.02	79.02	70.73	tr|A4L9L6|A4L9L6_CAVPO	BetaB2-crystallin OS=Cavia porcellus OX=10141 GN=Crybb2 PE=2 SV=1	CAVPO	14
1021	21.7	21.8	46.81	42.08	37.12	tr|A0A286XNM0|A0A286XNM0_CAVPO	Uncharacterized protein OS=Cavia porcellus OX=10141 GN=AP1M1 PE=3 SV=1	CAVPO	12
1022	21.68	23.52	34.07	27.66	26.05	tr|H0W1K3|H0W1K3_CAVPO	Annexin OS=Cavia porcellus OX=10141 GN=ANXA11 PE=3 SV=2	CAVPO	12
1023	21.68	21.71	37.25	36.93	36.93	sp|Q9JM72|AT1B1_CAVPO	Sodium/potassium-transporting ATPase subunit beta-1 OS=Cavia porcellus OX=10141 GN=ATP1B1 PE=2 SV=1	CAVPO	16
1024	21.67	21.74	53.38	52.67	47.33	tr|H0V4P0|H0V4P0_CAVPO	Uncharacterized protein OS=Cavia porcellus OX=10141 GN=MAPRE3 PE=4 SV=1	CAVPO	15
1025	21.65	21.73	51.99	45.74	43.75	tr|A0A286XDB7|A0A286XDB7_CAVPO	NAD-dependent protein deacetylase OS=Cavia porcellus OX=10141 GN=SIRT2 PE=3 SV=1	CAVPO	11
1026	21.65	21.71	38.33	36.61	36.61	tr|H0VCH6|H0VCH6_CAVPO	Uncharacterized protein OS=Cavia porcellus OX=10141 GN=Ctsd PE=3 SV=1	CAVPO	17
1027	21.64	21.87	33.82	26.68	20.48	tr|A0A286Y5V0|A0A286Y5V0_CAVPO	Uncharacterized protein OS=Cavia porcellus OX=10141 GN=MFN2 PE=3 SV=1	CAVPO	13
1028	21.62	21.69	65.57	56.97	50.41	tr|A0A286XM88|A0A286XM88_CAVPO	Uncharacterized protein OS=Cavia porcellus OX=10141 GN=RTRAF PE=4 SV=1	CAVPO	11
1029	21.61	22.15	13.05	4.616	3.25	tr|H0VQG2|H0VQG2_CAVPO	Uncharacterized protein OS=Cavia porcellus OX=10141 GN=DYNC2H1 PE=4 SV=2	CAVPO	12
1030	21.61	22.09	19.5	12.16	8.51	tr|A0A286Y4T3|A0A286Y4T3_CAVPO	Uncharacterized protein OS=Cavia porcellus OX=10141 GN=SBF1 PE=4 SV=1	CAVPO	12
1031	21.61	21.72	44.44	34.72	30.36	tr|H0VIU6|H0VIU6_CAVPO	Uncharacterized protein OS=Cavia porcellus OX=10141 GN=PPM1H PE=4 SV=2	CAVPO	14
1032	21.61	21.65	53.56	52.88	52.88	tr|H0VCY8|H0VCY8_CAVPO	40S ribosomal protein SA OS=Cavia porcellus OX=10141 GN=RPSA PE=3 SV=2	CAVPO	18
1033	21.6	21.67	56.38	53.41	50.45	tr|A0A286XYX9|A0A286XYX9_CAVPO	Uncharacterized protein OS=Cavia porcellus OX=10141 GN=CDC42EP4 PE=4 SV=1	CAVPO	12
1034	21.6	21.62	53.23	52.82	52.82	tr|A0A286XUE4|A0A286XUE4_CAVPO	Uncharacterized protein OS=Cavia porcellus OX=10141 GN=NDUFV2 PE=4 SV=1	CAVPO	15
1035	21.58	23.75	83.85	70.77	66.15	tr|A0A286XAV3|A0A286XAV3_CAVPO	Histone H2A OS=Cavia porcellus OX=10141 GN=LOC100735272 PE=3 SV=1	CAVPO	37
1036	21.55	21.76	44.67	39.33	31.33	tr|A0A286XW44|A0A286XW44_CAVPO	Arp2/3 complex 34 kDa subunit OS=Cavia porcellus OX=10141 GN=ARPC2 PE=3 SV=1	CAVPO	13
1037	21.54	21.75	44.92	36.9	36.36	tr|A0A286Y4F1|A0A286Y4F1_CAVPO	Uncharacterized protein OS=Cavia porcellus OX=10141 GN=DEK PE=4 SV=1	CAVPO	18
1038	21.48	21.89	37.72	31.3	24.4	tr|H0V949|H0V949_CAVPO	HBS1 like translational GTPase OS=Cavia porcellus OX=10141 GN=HBS1L PE=4 SV=2	CAVPO	12
1039	21.48	21.57	41.36	35.6	35.6	tr|H0VJ37|H0VJ37_CAVPO	Uncharacterized protein OS=Cavia porcellus OX=10141 GN=LMAN1 PE=4 SV=2	CAVPO	24
1040	21.47	21.5	58.67	57.23	48.84	tr|H0V7P5|H0V7P5_CAVPO	Uncharacterized protein OS=Cavia porcellus OX=10141 GN=HNRNPH3 PE=4 SV=1	CAVPO	14
1041	21.46	21.79	24.27	18.79	11.25	tr|A0A286XGN3|A0A286XGN3_CAVPO	Uncharacterized protein OS=Cavia porcellus OX=10141 GN=EDC4 PE=4 SV=1	CAVPO	12
1042	21.46	21.59	36.11	28.14	28.14	tr|H0VEC3|H0VEC3_CAVPO	Uncharacterized protein OS=Cavia porcellus OX=10141 GN=USP39 PE=4 SV=1	CAVPO	14
1043	21.44	21.51	57.02	50.58	50.29	tr|H0V804|H0V804_CAVPO	Aldose 1-epimerase OS=Cavia porcellus OX=10141 GN=GALM PE=3 SV=2	CAVPO	14
1044	21.4	21.61	27.75	21	19.65	tr|H0VRE9|H0VRE9_CAVPO	Uncharacterized protein OS=Cavia porcellus OX=10141 GN=ARVCF PE=4 SV=1	CAVPO	12
1045	21.4	21.43	81.94	75	56.94	tr|A0A286XZK9|A0A286XZK9_CAVPO	Uncharacterized protein OS=Cavia porcellus OX=10141 GN=RAB2B PE=4 SV=1	CAVPO	13
1046	21.38	21.59	30.56	20.72	19.44	tr|H0VHZ1|H0VHZ1_CAVPO	Cleavage and polyadenylation specificity factor subunit 2 OS=Cavia porcellus OX=10141 GN=CPSF2 PE=3 SV=1	CAVPO	12
1047	21.36	21.54	36.28	34.21	29.7	tr|H0VFN5|H0VFN5_CAVPO	Uncharacterized protein OS=Cavia porcellus OX=10141 GN=BCO2 PE=3 SV=2	CAVPO	12
1048	21.33	21.46	54.45	46.23	45.89	tr|A0A286Y447|A0A286Y447_CAVPO	Uncharacterized protein OS=Cavia porcellus OX=10141 GN=CDK5 PE=3 SV=1	CAVPO	13
1049	21.32	21.55	29.27	24.28	18.68	tr|A0A286XUC8|A0A286XUC8_CAVPO	Uncharacterized protein OS=Cavia porcellus OX=10141 GN=DPP6 PE=3 SV=1	CAVPO	11
1050	21.32	21.39	36.51	32.2	30.39	tr|H0UZD0|H0UZD0_CAVPO	Dolichyl-diphosphooligosaccharide--protein glycosyltransferase 48 kDa subunit OS=Cavia porcellus OX=10141 GN=DDOST PE=3 SV=2	CAVPO	11
1051	21.32	21.34	61.23	51.81	51.81	tr|A0A286XGJ7|A0A286XGJ7_CAVPO	Uncharacterized protein OS=Cavia porcellus OX=10141 GN=LOC100723593 PE=3 SV=1	CAVPO	19
1052	21.3	21.96	27.46	16.9	13.41	tr|A0A286XSH7|A0A286XSH7_CAVPO	Uncharacterized protein OS=Cavia porcellus OX=10141 GN=CC2D1A PE=4 SV=1	CAVPO	11
1053	21.28	21.38	27.39	22.3	21.45	tr|H0VKJ8|H0VKJ8_CAVPO	Uncharacterized protein OS=Cavia porcellus OX=10141 GN=SGIP1 PE=4 SV=2	CAVPO	13
1054	21.26	21.4	42.23	39.71	32.77	tr|H0V6Y2|H0V6Y2_CAVPO	Uncharacterized protein OS=Cavia porcellus OX=10141 GN=ATXN10 PE=4 SV=2	CAVPO	14
1055	21.26	21.34	23.48	18.98	15.38	tr|H0W7W7|H0W7W7_CAVPO	Uncharacterized protein OS=Cavia porcellus OX=10141 GN=MAP1S PE=4 SV=2	CAVPO	10
1056	21.25	21.34	30.86	27.53	26.32	tr|H0VHS2|H0VHS2_CAVPO	Uncharacterized protein OS=Cavia porcellus OX=10141 GN=WDR48 PE=4 SV=2	CAVPO	11
1057	21.22	22.17	24.19	23.33	12.09	tr|H0VGV7|H0VGV7_CAVPO	Uncharacterized protein OS=Cavia porcellus OX=10141 GN=TECPR1 PE=4 SV=2	CAVPO	12
1058	21.21	22.04	10.1	5.093	3.417	tr|A0A286XNV8|A0A286XNV8_CAVPO	Uncharacterized protein OS=Cavia porcellus OX=10141 GN=MYCBP2 PE=4 SV=1	CAVPO	11
1059	21.18	21.36	32.52	22.37	21.27	tr|H0WBE6|H0WBE6_CAVPO	Mannosyl-oligosaccharide glucosidase OS=Cavia porcellus OX=10141 GN=MOGS PE=4 SV=2	CAVPO	13
1060	21.17	21.33	27.5	24.57	22.83	tr|H0VRK8|H0VRK8_CAVPO	Uncharacterized protein OS=Cavia porcellus OX=10141 GN=MUT PE=4 SV=1	CAVPO	12
1061	21.16	21.41	18.91	12.84	10.76	tr|H0UW34|H0UW34_CAVPO	Uncharacterized protein OS=Cavia porcellus OX=10141 GN=ATXN2 PE=4 SV=2	CAVPO	11
1062	21.16	21.36	31.7	27.79	26.42	tr|A0A286XGB0|A0A286XGB0_CAVPO	Uncharacterized protein OS=Cavia porcellus OX=10141 GN=RABEP2 PE=4 SV=1	CAVPO	13
1063	21.15	21.18	31.19	29.77	24.6	tr|H0VFI5|H0VFI5_CAVPO	Uncharacterized protein OS=Cavia porcellus OX=10141 GN=LOC100713960 PE=4 SV=2	CAVPO	12
1064	21.13	21.21	34.89	31.85	26.77	tr|H0V9C5|H0V9C5_CAVPO	Uncharacterized protein OS=Cavia porcellus OX=10141 GN=CSAD PE=3 SV=2	CAVPO	12
1065	21.09	21.18	45.9	39.34	35.13	tr|H0UY99|H0UY99_CAVPO	Uncharacterized protein OS=Cavia porcellus OX=10141 GN=RCC2 PE=4 SV=1	CAVPO	12
1066	21.09	21.11	38.08	34.62	34.62	tr|A0A286XYQ1|A0A286XYQ1_CAVPO	Uncharacterized protein OS=Cavia porcellus OX=10141 GN=Rpl7a PE=4 SV=1	CAVPO	14
1067	21.08	21.28	35.04	28.03	22.56	tr|H0V329|H0V329_CAVPO	Uncharacterized protein OS=Cavia porcellus OX=10141 GN=RANGAP1 PE=4 SV=2	CAVPO	12
1068	21.05	21.22	56.63	49.51	49.51	tr|H0W8Q2|H0W8Q2_CAVPO	NAD-dependent protein deacylase sirtuin-5, mitochondrial OS=Cavia porcellus OX=10141 GN=SIRT5 PE=3 SV=2	CAVPO	12
1069	21.05	21.11	62.41	56.38	46.1	tr|A0A286XW20|A0A286XW20_CAVPO	S-formylglutathione hydrolase OS=Cavia porcellus OX=10141 GN=ESD PE=3 SV=1	CAVPO	13
1070	21.04	21.36	17.59	13.88	9.151	tr|A0A286XN37|A0A286XN37_CAVPO	Uncharacterized protein OS=Cavia porcellus OX=10141 GN=AGRN PE=4 SV=1	CAVPO	12
1071	21.03	21.12	47.01	47.01	47.01	tr|H0VX59|H0VX59_CAVPO	Uncharacterized protein OS=Cavia porcellus OX=10141 GN=ROM1 PE=4 SV=1	CAVPO	15
1072	21.02	21.08	51.82	48.18	47.37	tr|H0VDT7|H0VDT7_CAVPO	Uncharacterized protein OS=Cavia porcellus OX=10141 GN=ATP6V1D PE=4 SV=1	CAVPO	11
1073	21	21.28	20.73	14.31	10.33	tr|H0V515|H0V515_CAVPO	Uncharacterized protein OS=Cavia porcellus OX=10141 GN=RSF1 PE=4 SV=2	CAVPO	12
1074	20.99	21.19	25.19	22.97	14.24	tr|H0UW74|H0UW74_CAVPO	Uncharacterized protein OS=Cavia porcellus OX=10141 GN=PITRM1 PE=4 SV=2	CAVPO	10
1075	20.98	21.01	73.1	65.52	65.52	tr|H0V4H8|H0V4H8_CAVPO	Uncharacterized protein OS=Cavia porcellus OX=10141 PE=4 SV=2	CAVPO	23
1076	20.97	21.17	33.19	30.47	23.61	tr|A0A286XDX7|A0A286XDX7_CAVPO	Uncharacterized protein OS=Cavia porcellus OX=10141 GN=ATG7 PE=4 SV=1	CAVPO	12
1077	20.93	20.97	49.74	46.11	39.64	tr|H0VX68|H0VX68_CAVPO	Uncharacterized protein OS=Cavia porcellus OX=10141 GN=NAP1L4 PE=3 SV=2	CAVPO	14
1078	20.91	21.03	35.08	33.05	26.1	tr|H0WDC2|H0WDC2_CAVPO	Uncharacterized protein OS=Cavia porcellus OX=10141 GN=KBTBD11 PE=4 SV=2	CAVPO	12
1079	20.91	21	29.76	24.32	22.62	tr|H0VST5|H0VST5_CAVPO	Uncharacterized protein OS=Cavia porcellus OX=10141 GN=CPSF6 PE=4 SV=2	CAVPO	13
1080	20.91	20.97	54.44	48.82	47.04	tr|H0V811|H0V811_CAVPO	Uncharacterized protein OS=Cavia porcellus OX=10141 GN=AHSA1 PE=4 SV=1	CAVPO	12
1081	20.88	24.48	33.79	23.33	18.52	tr|A0A286X8W5|A0A286X8W5_CAVPO	Uncharacterized protein OS=Cavia porcellus OX=10141 GN=KRT5 PE=3 SV=1	CAVPO	14
1082	20.88	20.96	65.94	65.5	62.01	tr|H0V816|H0V816_CAVPO	Uncharacterized protein OS=Cavia porcellus OX=10141 GN=PRXL2A PE=4 SV=2	CAVPO	18
1083	20.87	21.2	17.47	12.76	11.13	tr|H0VEY0|H0VEY0_CAVPO	Uncharacterized protein OS=Cavia porcellus OX=10141 GN=NOS1 PE=4 SV=2	CAVPO	14
1084	20.86	21.09	24.3	19.96	14.72	tr|H0VDN7|H0VDN7_CAVPO	Inositol polyphosphate-5-phosphatase F OS=Cavia porcellus OX=10141 GN=INPP5F PE=4 SV=2	CAVPO	12
1085	20.79	20.84	45.64	43.35	40.83	tr|A0A286Y4W1|A0A286Y4W1_CAVPO	Perilipin OS=Cavia porcellus OX=10141 GN=PLIN3 PE=3 SV=1	CAVPO	12
1086	20.78	20.86	44.77	38.99	38.99	tr|H0V6K5|H0V6K5_CAVPO	Uncharacterized protein OS=Cavia porcellus OX=10141 GN=SCGN PE=4 SV=1	CAVPO	11
1087	20.76	20.85	15.45	13.39	13.39	tr|H0VE42|H0VE42_CAVPO	Uncharacterized protein OS=Cavia porcellus OX=10141 GN=SEC24B PE=4 SV=2	CAVPO	12
1088	20.76	20.8	79.26	79.26	79.26	tr|A0A286Y521|A0A286Y521_CAVPO	Uncharacterized protein OS=Cavia porcellus OX=10141 GN=RBP1 PE=3 SV=1	CAVPO	13
1089	20.73	21.01	30.19	25.48	20.08	tr|H0VAD0|H0VAD0_CAVPO	Uncharacterized protein OS=Cavia porcellus OX=10141 GN=GARS PE=4 SV=2	CAVPO	12
1090	20.73	20.83	46	43.71	43.71	tr|A0A286XHH4|A0A286XHH4_CAVPO	Reticulon OS=Cavia porcellus OX=10141 GN=Rtn4 PE=4 SV=1	CAVPO	28
1091	20.66	20.69	40.72	33.69	31.35	tr|H0VSQ3|H0VSQ3_CAVPO	Uncharacterized protein OS=Cavia porcellus OX=10141 GN=PIGS PE=4 SV=1	CAVPO	13
1092	20.64	20.69	53.74	43.49	43.49	tr|H0VL96|H0VL96_CAVPO	Uncharacterized protein OS=Cavia porcellus OX=10141 GN=MSI1 PE=4 SV=2	CAVPO	14
1093	20.58	20.73	62.14	58.21	53.57	tr|H0W1S9|H0W1S9_CAVPO	Succinate dehydrogenase [ubiquinone] iron-sulfur subunit, mitochondrial OS=Cavia porcellus OX=10141 GN=SDHB PE=3 SV=2	CAVPO	16
1094	20.56	20.58	59.65	43.52	43.52	tr|H0V7V7|H0V7V7_CAVPO	Uncharacterized protein OS=Cavia porcellus OX=10141 GN=DKK3 PE=4 SV=1	CAVPO	14
1095	20.54	21.66	28.35	23.27	22.28	tr|H0UU14|H0UU14_CAVPO	FACT complex subunit SSRP1 OS=Cavia porcellus OX=10141 GN=SSRP1 PE=3 SV=1	CAVPO	14
1096	20.53	20.58	42.99	32.48	32.48	tr|A0A286XBI4|A0A286XBI4_CAVPO	Uncharacterized protein OS=Cavia porcellus OX=10141 GN=GDPD1 PE=4 SV=1	CAVPO	13
1097	20.52	20.76	17.83	12.81	7.241	tr|A0A286XII2|A0A286XII2_CAVPO	Uncharacterized protein OS=Cavia porcellus OX=10141 GN=MON2 PE=4 SV=1	CAVPO	11
1098	20.5	20.62	21.12	17.25	10.76	tr|H0VSV1|H0VSV1_CAVPO	Uncharacterized protein OS=Cavia porcellus OX=10141 GN=INF2 PE=4 SV=2	CAVPO	10
1099	20.47	20.95	37.86	30.07	22.46	tr|H0VRZ2|H0VRZ2_CAVPO	U6 small nuclear RNA (adenine-(43)-N(6))-methyltransferase OS=Cavia porcellus OX=10141 GN=METTL16 PE=3 SV=2	CAVPO	11
1100	20.46	20.51	39.67	33.06	30.17	tr|A0A286XSF3|A0A286XSF3_CAVPO	Adenylosuccinate lyase OS=Cavia porcellus OX=10141 GN=ADSL PE=3 SV=1	CAVPO	12
1101	20.44	20.53	61.26	56.54	56.54	tr|A0A286XBG1|A0A286XBG1_CAVPO	Uncharacterized protein OS=Cavia porcellus OX=10141 GN=HPCAL4 PE=4 SV=1	CAVPO	13
1102	20.39	20.48	44.82	44.82	44.82	tr|H0VLZ2|H0VLZ2_CAVPO	Uncharacterized protein OS=Cavia porcellus OX=10141 GN=GRHPR PE=3 SV=2	CAVPO	14
1103	20.37	20.88	27.92	23.34	14.99	tr|H0V6P7|H0V6P7_CAVPO	Uncharacterized protein OS=Cavia porcellus OX=10141 GN=UBE3A PE=4 SV=2	CAVPO	10
1104	20.36	20.46	36.48	35.98	35.48	tr|H0VRE0|H0VRE0_CAVPO	Uncharacterized protein OS=Cavia porcellus OX=10141 GN=Sec14l2 PE=4 SV=1	CAVPO	15
1105	20.32	20.52	27.24	15.95	12.41	tr|H0VGZ0|H0VGZ0_CAVPO	Uncharacterized protein OS=Cavia porcellus OX=10141 GN=LIMCH1 PE=4 SV=2	CAVPO	11
1106	20.31	20.37	51.52	51.27	51.27	tr|H0VI56|H0VI56_CAVPO	Uncharacterized protein OS=Cavia porcellus OX=10141 GN=NDRG1 PE=4 SV=2	CAVPO	21
1107	20.31	20.33	44.97	36.77	36.77	tr|A0A286XZP7|A0A286XZP7_CAVPO	Uncharacterized protein OS=Cavia porcellus OX=10141 GN=Sept5 PE=3 SV=1	CAVPO	15
1108	20.31	20.32	38.93	31.47	31	tr|H0VUP6|H0VUP6_CAVPO	Uncharacterized protein OS=Cavia porcellus OX=10141 GN=ACTL6A PE=3 SV=2	CAVPO	13
1109	20.29	20.49	20.09	14.63	10.99	tr|H0VDA2|H0VDA2_CAVPO	Uncharacterized protein OS=Cavia porcellus OX=10141 GN=CNTNAP1 PE=4 SV=2	CAVPO	11
1110	20.28	20.48	39.38	32.16	25.73	tr|H0VD77|H0VD77_CAVPO	Uncharacterized protein OS=Cavia porcellus OX=10141 GN=DKC1 PE=4 SV=2	CAVPO	10
1111	20.27	20.41	38.45	36.6	24.21	tr|A0A286XPY6|A0A286XPY6_CAVPO	Uncharacterized protein OS=Cavia porcellus OX=10141 GN=SNX27 PE=4 SV=1	CAVPO	13
1112	20.26	20.28	46.05	31.88	31.88	tr|A0A286X768|A0A286X768_CAVPO	Uncharacterized protein OS=Cavia porcellus OX=10141 GN=DRG1 PE=4 SV=1	CAVPO	11
1113	20.25	20.37	41.35	29.11	29.11	tr|H0V2L6|H0V2L6_CAVPO	Glutathione synthetase OS=Cavia porcellus OX=10141 GN=GSS PE=3 SV=1	CAVPO	12
1114	20.24	20.35	29.16	20.16	18.36	tr|H0W379|H0W379_CAVPO	Uncharacterized protein OS=Cavia porcellus OX=10141 GN=Ubap2l PE=4 SV=2	CAVPO	13
1115	20.23	22.17	71.23	63.51	61.05	tr|H0UX52|H0UX52_CAVPO	Uncharacterized protein OS=Cavia porcellus OX=10141 GN=DDAH2 PE=4 SV=2	CAVPO	15
1116	20.23	20.26	49.26	48.66	40.95	tr|H0VQU5|H0VQU5_CAVPO	Uncharacterized protein OS=Cavia porcellus OX=10141 GN=DCPS PE=4 SV=1	CAVPO	11
1117	20.22	22.4	74.24	66.67	66.67	tr|H0W316|H0W316_CAVPO	Uncharacterized protein OS=Cavia porcellus OX=10141 GN=PRDX2 PE=4 SV=2	CAVPO	20
1118	20.2	22.35	27.54	27.25	25.65	tr|H0UZF0|H0UZF0_CAVPO	Uncharacterized protein OS=Cavia porcellus OX=10141 GN=C2CD2 PE=4 SV=2	CAVPO	13
1119	20.2	20.38	64.8	59.19	49.22	tr|H0UWE9|H0UWE9_CAVPO	Uncharacterized protein OS=Cavia porcellus OX=10141 GN=SLC25A22 PE=3 SV=1	CAVPO	18
1120	20.18	20.39	29.99	25.37	11.61	tr|H0UV24|H0UV24_CAVPO	Uncharacterized protein OS=Cavia porcellus OX=10141 GN=BBS9 PE=4 SV=2	CAVPO	9
1121	20.16	20.25	30.77	27.14	25.85	tr|H0VJF1|H0VJF1_CAVPO	Uncharacterized protein OS=Cavia porcellus OX=10141 GN=C16orf58 PE=4 SV=1	CAVPO	10
1122	20.13	20.13	64.46	60.84	54.22	tr|A0A286XU57|A0A286XU57_CAVPO	Uncharacterized protein OS=Cavia porcellus OX=10141 GN=CFL1 PE=3 SV=1	CAVPO	16
1123	20.11	20.3	28.74	17.95	15.78	tr|H0W1K1|H0W1K1_CAVPO	Uncharacterized protein OS=Cavia porcellus OX=10141 GN=ADNP PE=4 SV=1	CAVPO	13
1124	20.1	20.35	14.17	12.55	6.573	tr|H0V1W8|H0V1W8_CAVPO	Uncharacterized protein OS=Cavia porcellus OX=10141 GN=BTAF1 PE=4 SV=2	CAVPO	10
1125	20.1	20.14	61.85	56.3	52.96	tr|H0VSV5|H0VSV5_CAVPO	Proteasome subunit alpha type OS=Cavia porcellus OX=10141 GN=PSMA1 PE=3 SV=2	CAVPO	18
1126	20.08	21.01	26.16	15.11	12.84	tr|H0UV67|H0UV67_CAVPO	Uncharacterized protein OS=Cavia porcellus OX=10141 GN=Slk PE=4 SV=1	CAVPO	11
1127	20.06	20.23	47.06	40.11	40.11	tr|H0V1U1|H0V1U1_CAVPO	Eukaryotic translation initiation factor 3 subunit M OS=Cavia porcellus OX=10141 GN=EIF3M PE=3 SV=1	CAVPO	14
1128	20.05	20.11	32.27	20.83	18.57	tr|A0A286XPM6|A0A286XPM6_CAVPO	Uncharacterized protein OS=Cavia porcellus OX=10141 GN=PFKFB2 PE=4 SV=1	CAVPO	10
1129	20.04	20.05	26.28	24.84	24.84	tr|H0VNV3|H0VNV3_CAVPO	Uncharacterized protein OS=Cavia porcellus OX=10141 GN=UBQLN2 PE=4 SV=1	CAVPO	20
1130	20.04	20.04	43.72	39.45	39.45	tr|H0V2E0|H0V2E0_CAVPO	Uncharacterized protein OS=Cavia porcellus OX=10141 GN=SH3GLB2 PE=4 SV=2	CAVPO	11
1131	20.03	20.08	45.88	43.53	40.39	tr|H0V664|H0V664_CAVPO	Uncharacterized protein OS=Cavia porcellus OX=10141 GN=SNRPA1 PE=4 SV=1	CAVPO	11
1132	20.03	20.06	58.5	50.7	50.7	tr|H0UVW8|H0UVW8_CAVPO	Uncharacterized protein OS=Cavia porcellus OX=10141 GN=NANS PE=4 SV=1	CAVPO	18
1133	20.03	20.03	75.52	63.64	63.64	tr|A0A286XHP4|A0A286XHP4_CAVPO	Uncharacterized protein OS=Cavia porcellus OX=10141 PE=4 SV=1	CAVPO	11
1134	20.02	20.02	43.38	34.77	34.77	tr|H0VKB7|H0VKB7_CAVPO	Uncharacterized protein OS=Cavia porcellus OX=10141 GN=LOC100732227 PE=4 SV=2	CAVPO	13
1135	20.01	20.72	19.15	11.28	9.424	sp|P12387|CO3_CAVPO	Complement C3 OS=Cavia porcellus OX=10141 GN=C3 PE=1 SV=2	CAVPO	11
1136	20	20.01	44.71	36.86	36.86	tr|A0A286XAZ6|A0A286XAZ6_CAVPO	Proteasome subunit alpha type OS=Cavia porcellus OX=10141 GN=PSMA3 PE=3 SV=1	CAVPO	12
1137	20	20	46.18	46.18	46.18	tr|H0VLY8|H0VLY8_CAVPO	Pyridoxal phosphate homeostasis protein OS=Cavia porcellus OX=10141 GN=PLPBP PE=3 SV=1	CAVPO	15
1138	19.97	20.26	33.25	14.82	9.49	tr|H0UY19|H0UY19_CAVPO	Uncharacterized protein OS=Cavia porcellus OX=10141 GN=Rad50 PE=4 SV=2	CAVPO	9
1139	19.97	20.11	29.82	21.87	15.56	tr|H0VE99|H0VE99_CAVPO	Uncharacterized protein OS=Cavia porcellus OX=10141 GN=XAB2 PE=4 SV=1	CAVPO	11
1140	19.97	20.05	79.03	78.49	78.49	tr|H0V587|H0V587_CAVPO	Uncharacterized protein OS=Cavia porcellus OX=10141 GN=ARL6 PE=3 SV=2	CAVPO	13
1141	19.97	20.04	44.73	37.15	32.35	tr|H0V1M8|H0V1M8_CAVPO	Uncharacterized protein OS=Cavia porcellus OX=10141 GN=ATL3 PE=4 SV=1	CAVPO	12
1142	19.95	20.11	52.01	49.33	41.95	tr|H0V9M0|H0V9M0_CAVPO	Apolipoprotein E OS=Cavia porcellus OX=10141 GN=APOE PE=3 SV=1	CAVPO	13
1143	19.92	21.8	55.15	48.18	47.27	tr|H0W6G0|H0W6G0_CAVPO	Uncharacterized protein OS=Cavia porcellus OX=10141 GN=SYAP1 PE=4 SV=2	CAVPO	12
1144	19.92	20.12	29.18	21.93	13.48	tr|A0A286XTV1|A0A286XTV1_CAVPO	Uncharacterized protein OS=Cavia porcellus OX=10141 GN=EML4 PE=4 SV=1	CAVPO	10
1145	19.91	20.03	46.34	46.34	37.8	tr|A0A286Y5U0|A0A286Y5U0_CAVPO	Phosphomannomutase OS=Cavia porcellus OX=10141 GN=PMM2 PE=3 SV=1	CAVPO	13
1146	19.88	20.05	38.97	29.87	22.18	tr|H0VKU6|H0VKU6_CAVPO	Uncharacterized protein OS=Cavia porcellus OX=10141 GN=STRN PE=4 SV=1	CAVPO	11
1147	19.88	20	32.43	25.53	24.02	tr|A0A286XFS7|A0A286XFS7_CAVPO	Uncharacterized protein OS=Cavia porcellus OX=10141 GN=SPART PE=4 SV=1	CAVPO	11
1148	19.87	19.9	48.21	39.74	39.74	tr|A0A286XRJ1|A0A286XRJ1_CAVPO	Uncharacterized protein OS=Cavia porcellus OX=10141 GN=LRRC59 PE=4 SV=1	CAVPO	10
1149	19.87	19.9	42.18	36.58	36.58	tr|A0A286XFV8|A0A286XFV8_CAVPO	Uncharacterized protein OS=Cavia porcellus OX=10141 GN=ERLIN2 PE=4 SV=1	CAVPO	10
1150	19.86	20.08	26.58	19.35	17.11	tr|H0V4T6|H0V4T6_CAVPO	Trifunctional purine biosynthetic protein adenosine-3 OS=Cavia porcellus OX=10141 GN=GART PE=3 SV=2	CAVPO	14
1151	19.86	19.89	81.63	78.91	78.91	tr|H0UWE7|H0UWE7_CAVPO	Globin A1 OS=Cavia porcellus OX=10141 GN=LOC100720944 PE=3 SV=1	CAVPO	19
1152	19.84	20.22	15.1	8.51	4.674	tr|H0VP11|H0VP11_CAVPO	Uncharacterized protein OS=Cavia porcellus OX=10141 GN=HECTD1 PE=4 SV=2	CAVPO	9
1153	19.83	20	15.25	10.2	7.426	tr|H0VDJ5|H0VDJ5_CAVPO	Uncharacterized protein OS=Cavia porcellus OX=10141 GN=MPDZ PE=4 SV=2	CAVPO	10
1154	19.83	19.95	44.54	42.82	36.21	tr|A0A286Y0C2|A0A286Y0C2_CAVPO	Uncharacterized protein OS=Cavia porcellus OX=10141 GN=PTER PE=3 SV=1	CAVPO	10
1155	19.8	39.2	59.75	56.75	55	tr|H0V478|H0V478_CAVPO	Uncharacterized protein OS=Cavia porcellus OX=10141 GN=Eif4a1 PE=3 SV=2	CAVPO	25
1156	19.8	21.15	26.41	19.45	15.76	tr|H0W0F4|H0W0F4_CAVPO	Uncharacterized protein OS=Cavia porcellus OX=10141 GN=LOC100733361 PE=4 SV=2	CAVPO	11
1157	19.8	20.19	32.75	25.1	16.51	tr|H0UWU1|H0UWU1_CAVPO	Uncharacterized protein OS=Cavia porcellus OX=10141 GN=CUL2 PE=3 SV=1	CAVPO	9
1158	19.79	20.04	38.87	38.28	35.61	tr|H0VH54|H0VH54_CAVPO	Uncharacterized protein OS=Cavia porcellus OX=10141 GN=DNAJB4 PE=4 SV=2	CAVPO	11
1159	19.79	19.93	29.92	24.26	20.08	tr|H0UYP4|H0UYP4_CAVPO	Uncharacterized protein OS=Cavia porcellus OX=10141 GN=SEC63 PE=4 SV=2	CAVPO	12
1160	19.78	20.02	20.03	14.32	9.591	tr|A0A286XWX3|A0A286XWX3_CAVPO	Uncharacterized protein OS=Cavia porcellus OX=10141 GN=RPRD2 PE=4 SV=1	CAVPO	11
1161	19.75	22.9	56.39	52.42	52.42	tr|H0UW38|H0UW38_CAVPO	RAB3C, member RAS oncogene family OS=Cavia porcellus OX=10141 GN=RAB3C PE=4 SV=1	CAVPO	22
1162	19.72	19.85	39.7	33.21	26.9	tr|A0A286XQZ3|A0A286XQZ3_CAVPO	Uncharacterized protein OS=Cavia porcellus OX=10141 GN=PCCB PE=4 SV=1	CAVPO	11
1163	19.67	19.77	31.58	25.99	25.99	tr|A0A286XSW6|A0A286XSW6_CAVPO	Uncharacterized protein OS=Cavia porcellus OX=10141 GN=NPLOC4 PE=4 SV=1	CAVPO	12
1164	19.65	19.67	54.79	49.32	49.32	tr|A0A286XLU0|A0A286XLU0_CAVPO	Uncharacterized protein OS=Cavia porcellus OX=10141 GN=RPS16 PE=3 SV=1	CAVPO	12
1165	19.64	20.18	50.57	47.85	30.84	tr|A0A286X9N0|A0A286X9N0_CAVPO	Uncharacterized protein OS=Cavia porcellus OX=10141 GN=ARMT1 PE=4 SV=1	CAVPO	11
1166	19.62	20.1	20.48	14.79	8.425	tr|A0A286XW06|A0A286XW06_CAVPO	Uncharacterized protein OS=Cavia porcellus OX=10141 GN=GAPVD1 PE=4 SV=1	CAVPO	9
1167	19.62	19.83	19.71	13.57	11.36	tr|H0VC13|H0VC13_CAVPO	Uncharacterized protein OS=Cavia porcellus OX=10141 GN=BTBD8 PE=4 SV=2	CAVPO	11
1168	19.57	19.78	45.17	40.04	27.1	tr|H0VE54|H0VE54_CAVPO	Nicotinamide phosphoribosyltransferase OS=Cavia porcellus OX=10141 GN=NAMPT PE=3 SV=2	CAVPO	10
1169	19.56	20.19	37.16	25.86	25.86	tr|A0A286XAF7|A0A286XAF7_CAVPO	Uncharacterized protein OS=Cavia porcellus OX=10141 GN=NUDCD1 PE=4 SV=1	CAVPO	11
1170	19.54	19.77	18.8	8.622	8.622	tr|H0V509|H0V509_CAVPO	Uncharacterized protein OS=Cavia porcellus OX=10141 GN=ARHGAP32 PE=4 SV=2	CAVPO	11
1171	19.52	19.59	31.45	25.82	25.82	tr|H0V5R5|H0V5R5_CAVPO	Uncharacterized protein OS=Cavia porcellus OX=10141 GN=CTTN PE=4 SV=2	CAVPO	13
1172	19.5	19.76	22.07	20.12	12.21	tr|H0V8T8|H0V8T8_CAVPO	Uncharacterized protein OS=Cavia porcellus OX=10141 GN=HIP1 PE=4 SV=2	CAVPO	10
1173	19.5	19.61	48.56	43.1	43.1	tr|H0WBG7|H0WBG7_CAVPO	ATPase ASNA1 OS=Cavia porcellus OX=10141 GN=ASNA1 PE=3 SV=1	CAVPO	13
1174	19.46	19.66	45.09	33.72	26.97	tr|H0VII4|H0VII4_CAVPO	Uncharacterized protein OS=Cavia porcellus OX=10141 GN=GTF3C5 PE=4 SV=2	CAVPO	12
1175	19.4	43.36	32.62	26.47	24.34	tr|A0A286XR35|A0A286XR35_CAVPO	Calcium-transporting ATPase OS=Cavia porcellus OX=10141 GN=ATP2B4 PE=3 SV=1	CAVPO	31
1176	19.38	19.51	22.14	16.13	10.9	tr|H0VJ87|H0VJ87_CAVPO	Uncharacterized protein OS=Cavia porcellus OX=10141 GN=ASAP1 PE=4 SV=2	CAVPO	10
1177	19.35	19.38	21.08	19.65	18.07	tr|H0W436|H0W436_CAVPO	Uncharacterized protein OS=Cavia porcellus OX=10141 GN=TMEM201 PE=4 SV=2	CAVPO	15
1178	19.34	19.52	23.78	19.03	15.74	tr|A0A286XH79|A0A286XH79_CAVPO	Uncharacterized protein OS=Cavia porcellus OX=10141 GN=GRIA2 PE=3 SV=1	CAVPO	11
1179	19.34	19.43	54.61	39.04	26.1	tr|H0UU39|H0UU39_CAVPO	Peptidylprolyl isomerase OS=Cavia porcellus OX=10141 GN=FKBP5 PE=4 SV=1	CAVPO	13
1180	19.34	19.37	27.38	18.3	18.3	tr|H0VBF0|H0VBF0_CAVPO	Uncharacterized protein OS=Cavia porcellus OX=10141 GN=SV2B PE=4 SV=2	CAVPO	12
1181	19.32	19.4	18.79	13.98	10.02	tr|H0VJH2|H0VJH2_CAVPO	Uncharacterized protein OS=Cavia porcellus OX=10141 GN=PPP1R9A PE=4 SV=2	CAVPO	9
1182	19.3	19.43	45.79	40.17	34.83	tr|H0V290|H0V290_CAVPO	Uncharacterized protein OS=Cavia porcellus OX=10141 GN=LMAN2 PE=4 SV=2	CAVPO	11
1183	19.29	19.99	23.02	18.58	12.85	tr|H0VMT6|H0VMT6_CAVPO	DNA ligase OS=Cavia porcellus OX=10141 GN=LIG3 PE=3 SV=2	CAVPO	12
1184	19.25	19.28	56.07	49.84	46.73	tr|H0VVS6|H0VVS6_CAVPO	Uncharacterized protein OS=Cavia porcellus OX=10141 GN=PGP PE=3 SV=2	CAVPO	12
1185	19.22	21.28	45.94	45.94	45.94	tr|H0VH21|H0VH21_CAVPO	Uncharacterized protein OS=Cavia porcellus OX=10141 GN=VDAC3 PE=4 SV=1	CAVPO	16
1186	19.21	19.59	64.29	54.29	50.95	tr|H0W1B9|H0W1B9_CAVPO	Uncharacterized protein OS=Cavia porcellus OX=10141 GN=Rpl7 PE=4 SV=2	CAVPO	12
1187	19.19	19.25	47.73	42.17	39.65	tr|A0A286XL71|A0A286XL71_CAVPO	Obg-like ATPase 1 OS=Cavia porcellus OX=10141 GN=OLA1 PE=3 SV=1	CAVPO	13
1188	19.18	19.26	40.95	31.81	22.47	tr|H0V1G8|H0V1G8_CAVPO	Signal recognition particle 54 kDa protein OS=Cavia porcellus OX=10141 GN=SRP54 PE=3 SV=2	CAVPO	9
1189	19.18	19.26	59.5	49.22	45.79	tr|H0UT26|H0UT26_CAVPO	Uncharacterized protein OS=Cavia porcellus OX=10141 GN=TSTA3 PE=3 SV=1	CAVPO	10
1190	19.16	21.67	47.04	36.95	32.76	tr|A0A286XYJ7|A0A286XYJ7_CAVPO	Sorting nexin OS=Cavia porcellus OX=10141 GN=SNX6 PE=3 SV=1	CAVPO	12
1191	19.11	19.15	68.7	63.48	62.61	tr|A0A286XN92|A0A286XN92_CAVPO	Uncharacterized protein OS=Cavia porcellus OX=10141 GN=Cacybp PE=4 SV=1	CAVPO	14
1192	19.1	19.52	47.83	36.84	29.06	tr|H0V1H6|H0V1H6_CAVPO	Uncharacterized protein OS=Cavia porcellus OX=10141 GN=Vps4a PE=3 SV=1	CAVPO	10
1193	19.1	19.13	28.54	27.52	25.46	tr|A0A286XD44|A0A286XD44_CAVPO	Serine/threonine-protein phosphatase 2A 56 kDa regulatory subunit OS=Cavia porcellus OX=10141 GN=PPP2R5A PE=3 SV=1	CAVPO	10
1194	19.09	19.15	23.38	19.62	18.26	tr|A0A286XAJ3|A0A286XAJ3_CAVPO	CTP synthase OS=Cavia porcellus OX=10141 GN=CTPS2 PE=3 SV=1	CAVPO	10
1195	19.07	19.15	38.02	28.48	27.3	tr|H0VWU0|H0VWU0_CAVPO	Uncharacterized protein OS=Cavia porcellus OX=10141 GN=CSTF2 PE=4 SV=2	CAVPO	11
1196	19.06	19.08	64.29	64.29	64.29	tr|H0UVU1|H0UVU1_CAVPO	Ubiquitin carboxyl-terminal hydrolase OS=Cavia porcellus OX=10141 GN=UCHL1 PE=3 SV=2	CAVPO	22
1197	19.05	19.31	37.92	30.3	25.42	tr|H0VMU7|H0VMU7_CAVPO	Uncharacterized protein OS=Cavia porcellus OX=10141 GN=ARHGAP1 PE=4 SV=2	CAVPO	13
1198	19.04	19.27	26.27	22.54	14.38	tr|H0V892|H0V892_CAVPO	Uncharacterized protein OS=Cavia porcellus OX=10141 GN=GTF3C3 PE=4 SV=2	CAVPO	10
1199	19.03	19.12	84.35	84.35	84.35	tr|A0A286X7L6|A0A286X7L6_CAVPO	Uncharacterized protein OS=Cavia porcellus OX=10141 GN=MIF PE=4 SV=1	CAVPO	31
1200	19.03	19.05	64.84	59.82	59.82	tr|H0UUI9|H0UUI9_CAVPO	Uncharacterized protein OS=Cavia porcellus OX=10141 GN=Atp5po PE=3 SV=2	CAVPO	23
1201	19	21.21	54.11	51.58	45.89	tr|A0A286Y3P9|A0A286Y3P9_CAVPO	Uncharacterized protein OS=Cavia porcellus OX=10141 GN=LOC100723118 PE=4 SV=1	CAVPO	14
1202	18.98	21.76	38.66	28.37	17.88	tr|A0A286XTL0|A0A286XTL0_CAVPO	E3 ubiquitin protein ligase OS=Cavia porcellus OX=10141 GN=RNF40 PE=3 SV=1	CAVPO	11
1203	18.96	19.37	20.33	14.12	10.84	tr|H0V541|H0V541_CAVPO	Uncharacterized protein OS=Cavia porcellus OX=10141 GN=NUP160 PE=4 SV=2	CAVPO	11
1204	18.96	19.07	26.84	20.66	18.16	tr|H0VL16|H0VL16_CAVPO	Uncharacterized protein OS=Cavia porcellus OX=10141 GN=APLP2 PE=4 SV=2	CAVPO	10
1205	18.94	19.11	38.74	28.66	24.9	tr|A0A286XCB2|A0A286XCB2_CAVPO	Uncharacterized protein OS=Cavia porcellus OX=10141 GN=CAMKV PE=4 SV=1	CAVPO	10
1206	18.92	20.97	48.85	46.54	44.23	tr|H0VPW7|H0VPW7_CAVPO	Uncharacterized protein OS=Cavia porcellus OX=10141 GN=ANP32E PE=4 SV=2	CAVPO	18
1207	18.91	95.05	85.62	84.94	84.94	tr|A0A286XZ85|A0A286XZ85_CAVPO	Tubulin beta chain OS=Cavia porcellus OX=10141 GN=TUBB2B PE=3 SV=1	CAVPO	198
1208	18.9	19.03	43.14	40.93	34.73	tr|A0A286XZR0|A0A286XZR0_CAVPO	Uncharacterized protein OS=Cavia porcellus OX=10141 GN=EIF2B3 PE=4 SV=1	CAVPO	11
1209	18.89	19.27	14.25	9.825	6.827	tr|H0VE46|H0VE46_CAVPO	Uncharacterized protein OS=Cavia porcellus OX=10141 GN=AHCTF1 PE=4 SV=2	CAVPO	10
1210	18.89	19.08	43.67	30	29.8	tr|H0VPN1|H0VPN1_CAVPO	Uncharacterized protein OS=Cavia porcellus OX=10141 GN=RPE65 PE=3 SV=2	CAVPO	12
1211	18.88	18.98	50.16	49.52	49.2	tr|A0A286XWN6|A0A286XWN6_CAVPO	Uncharacterized protein OS=Cavia porcellus OX=10141 GN=CPPED1 PE=4 SV=1	CAVPO	14
1212	18.87	18.99	30.81	25.3	23.92	tr|H0VWM2|H0VWM2_CAVPO	Uncharacterized protein OS=Cavia porcellus OX=10141 GN=TTC39C PE=4 SV=2	CAVPO	11
1213	18.85	19	45.54	45.54	35.45	tr|H0V8X7|H0V8X7_CAVPO	Uncharacterized protein OS=Cavia porcellus OX=10141 GN=SCRN2 PE=4 SV=2	CAVPO	10
1214	18.85	18.92	29.46	29.46	29.46	tr|H0V3K6|H0V3K6_CAVPO	Importin subunit alpha OS=Cavia porcellus OX=10141 GN=KPNA3 PE=3 SV=2	CAVPO	11
1215	18.84	18.86	36.92	34.36	32.82	tr|A0A286XRD2|A0A286XRD2_CAVPO	Branched-chain-amino-acid aminotransferase OS=Cavia porcellus OX=10141 GN=BCAT1 PE=3 SV=1	CAVPO	17
1216	18.82	18.88	42.86	37.2	31	tr|H0W1G1|H0W1G1_CAVPO	Uncharacterized protein OS=Cavia porcellus OX=10141 GN=TERF2IP PE=4 SV=2	CAVPO	12
1217	18.81	18.98	27.7	25.67	19.56	tr|H0VC26|H0VC26_CAVPO	Uncharacterized protein OS=Cavia porcellus OX=10141 GN=GCLC PE=4 SV=2	CAVPO	10
1218	18.81	18.92	35.87	25.62	17.86	tr|H0VUC7|H0VUC7_CAVPO	Uncharacterized protein OS=Cavia porcellus OX=10141 GN=PPWD1 PE=4 SV=1	CAVPO	11
1219	18.8	18.91	36.17	28.16	26.94	tr|H0V901|H0V901_CAVPO	Uncharacterized protein OS=Cavia porcellus OX=10141 GN=DNAJA2 PE=3 SV=1	CAVPO	14
1220	18.8	18.89	63.02	59.9	59.9	tr|H0VCP4|H0VCP4_CAVPO	Ras-related C3 botulinum toxin substrate 1 OS=Cavia porcellus OX=10141 GN=RAC1 PE=4 SV=2	CAVPO	13
1221	18.79	31.26	62.01	52.77	48.55	tr|H0V0F7|H0V0F7_CAVPO	Mitogen-activated protein kinase OS=Cavia porcellus OX=10141 GN=MAPK3 PE=3 SV=2	CAVPO	19
1222	18.79	18.88	29.7	25.49	20.89	tr|H0VFA5|H0VFA5_CAVPO	Uncharacterized protein OS=Cavia porcellus OX=10141 GN=PPP1R21 PE=4 SV=1	CAVPO	10
1223	18.75	18.84	59.03	58.68	47.92	tr|A0A286XWQ4|A0A286XWQ4_CAVPO	Uncharacterized protein OS=Cavia porcellus OX=10141 GN=PGAM5 PE=4 SV=1	CAVPO	10
1224	18.74	18.85	41.08	38.92	38.38	tr|H0UX08|H0UX08_CAVPO	Actin-related protein 2/3 complex subunit OS=Cavia porcellus OX=10141 GN=ARPC1A PE=3 SV=2	CAVPO	10
1225	18.72	18.92	23.93	16.31	16.31	tr|H0VUW1|H0VUW1_CAVPO	Kinesin-like protein OS=Cavia porcellus OX=10141 GN=KIF3B PE=3 SV=2	CAVPO	12
1226	18.71	18.8	96.08	96.08	90.2	sp|P33431|SODC_CAVPO	Superoxide dismutase [Cu-Zn] OS=Cavia porcellus OX=10141 GN=SOD1 PE=1 SV=3	CAVPO	26
1227	18.71	18.76	59.09	59.09	59.09	tr|H0VG44|H0VG44_CAVPO	Uncharacterized protein OS=Cavia porcellus OX=10141 GN=SRI PE=4 SV=1	CAVPO	13
1228	18.68	22.95	76.22	68.53	66.43	tr|A0A286Y4R3|A0A286Y4R3_CAVPO	F-actin-capping protein subunit alpha OS=Cavia porcellus OX=10141 GN=CAPZA1 PE=3 SV=1	CAVPO	15
1229	18.66	23.75	71.26	60.32	57.89	tr|A0A286XP66|A0A286XP66_CAVPO	Uncharacterized protein OS=Cavia porcellus OX=10141 GN=YWHAG PE=3 SV=1	CAVPO	28
1230	18.62	18.74	51.89	46.23	44.34	tr|H0W149|H0W149_CAVPO	60S acidic ribosomal protein P0 OS=Cavia porcellus OX=10141 GN=Rplp0 PE=3 SV=2	CAVPO	11
1231	18.62	18.72	39.79	28.42	25.4	tr|H0V6I2|H0V6I2_CAVPO	Uncharacterized protein OS=Cavia porcellus OX=10141 GN=MCCC2 PE=4 SV=1	CAVPO	12
1232	18.6	18.67	32.38	28.31	25.3	tr|H0V9L6|H0V9L6_CAVPO	Uncharacterized protein OS=Cavia porcellus OX=10141 GN=SCFD1 PE=3 SV=2	CAVPO	11
1233	18.58	18.63	50.32	45.48	42.26	tr|A0A286XL24|A0A286XL24_CAVPO	Calponin OS=Cavia porcellus OX=10141 GN=CNN3 PE=3 SV=1	CAVPO	13
1234	18.57	29.18	40.18	30.06	23.51	tr|H0VFG9|H0VFG9_CAVPO	Uncharacterized protein OS=Cavia porcellus OX=10141 GN=STRBP PE=4 SV=2	CAVPO	15
1235	18.55	18.67	42.4	37.92	32.74	tr|H0W4J0|H0W4J0_CAVPO	Uncharacterized protein OS=Cavia porcellus OX=10141 GN=ISYNA1 PE=4 SV=2	CAVPO	11
1236	18.55	18.64	20.2	13.85	12.78	tr|H0VU19|H0VU19_CAVPO	RNA cytidine acetyltransferase OS=Cavia porcellus OX=10141 GN=NAT10 PE=3 SV=2	CAVPO	10
1237	18.54	20.73	19.71	14.43	9.677	tr|H0VCZ3|H0VCZ3_CAVPO	Uncharacterized protein OS=Cavia porcellus OX=10141 GN=ERC1 PE=4 SV=1	CAVPO	11
1238	18.54	18.6	43.95	35.03	29.09	tr|A0A286XMQ6|A0A286XMQ6_CAVPO	Uncharacterized protein OS=Cavia porcellus OX=10141 GN=TMCC2 PE=4 SV=1	CAVPO	9
1239	18.53	18.69	31.68	26.56	19.68	tr|H0VEI9|H0VEI9_CAVPO	Kinesin-like protein OS=Cavia porcellus OX=10141 GN=KIF2A PE=3 SV=2	CAVPO	13
1240	18.53	18.58	59.67	53.91	53.91	tr|A0A286XL47|A0A286XL47_CAVPO	Uncharacterized protein OS=Cavia porcellus OX=10141 GN=PDCL3 PE=4 SV=1	CAVPO	10
1241	18.51	18.55	48.84	48.18	48.18	tr|A0A286XES6|A0A286XES6_CAVPO	Uncharacterized protein OS=Cavia porcellus OX=10141 GN=MTCH2 PE=3 SV=1	CAVPO	14
1242	18.51	18.53	48.05	37.5	37.11	tr|A0A286XMT3|A0A286XMT3_CAVPO	Uncharacterized protein OS=Cavia porcellus OX=10141 GN=ALYREF PE=4 SV=1	CAVPO	23
1243	18.5	18.62	41.78	38.38	36.55	tr|H0VEL9|H0VEL9_CAVPO	Uncharacterized protein OS=Cavia porcellus OX=10141 GN=AMACR PE=4 SV=2	CAVPO	11
1244	18.49	18.84	21.15	14.4	9.409	tr|H0VIK5|H0VIK5_CAVPO	Cation-transporting ATPase OS=Cavia porcellus OX=10141 GN=ATP13A1 PE=3 SV=2	CAVPO	9
1245	18.48	19.57	19.03	10.79	9.596	tr|H0V1E4|H0V1E4_CAVPO	Uncharacterized protein OS=Cavia porcellus OX=10141 GN=FLII PE=4 SV=2	CAVPO	12
1246	18.48	18.95	25.27	23.63	19.09	tr|H0VIR4|H0VIR4_CAVPO	Kinesin-like protein OS=Cavia porcellus OX=10141 GN=KIF3A PE=3 SV=2	CAVPO	13
1247	18.48	18.53	36.91	33.22	33.22	tr|A0A286XFY1|A0A286XFY1_CAVPO	ATP synthase subunit gamma OS=Cavia porcellus OX=10141 GN=Atp5f1c PE=3 SV=1	CAVPO	12
1248	18.45	18.58	32.69	30.38	26.73	tr|H0VWW3|H0VWW3_CAVPO	Uncharacterized protein OS=Cavia porcellus OX=10141 GN=RIC8A PE=4 SV=2	CAVPO	11
1249	18.45	18.55	51.1	46.26	46.26	tr|H0V6U7|H0V6U7_CAVPO	Sperm-associated antigen 7 OS=Cavia porcellus OX=10141 GN=SPAG7 PE=4 SV=1	CAVPO	12
1250	18.44	18.46	51.23	42.9	35.49	tr|H0UVV6|H0UVV6_CAVPO	Uncharacterized protein OS=Cavia porcellus OX=10141 GN=FAM49B PE=4 SV=1	CAVPO	10
1251	18.44	18.46	67.57	67.57	67.03	tr|H0VR44|H0VR44_CAVPO	Uncharacterized protein OS=Cavia porcellus OX=10141 GN=ARL3 PE=3 SV=2	CAVPO	15
1252	18.43	18.6	44.68	30.27	30.27	tr|H0VE13|H0VE13_CAVPO	Uncharacterized protein OS=Cavia porcellus OX=10141 GN=IK PE=4 SV=1	CAVPO	11
1253	18.43	18.52	49.25	36.34	33.63	tr|A0A286Y4W3|A0A286Y4W3_CAVPO	Uncharacterized protein OS=Cavia porcellus OX=10141 GN=XRCC4 PE=4 SV=1	CAVPO	9
1254	18.43	18.51	48.96	45.97	34.63	tr|H0VR31|H0VR31_CAVPO	Probable tRNA N6-adenosine threonylcarbamoyltransferase OS=Cavia porcellus OX=10141 GN=OSGEP PE=3 SV=2	CAVPO	10
1255	18.42	18.49	45.68	39.37	39.37	tr|H0UWJ4|H0UWJ4_CAVPO	U2 snRNP auxiliary factor large subunit OS=Cavia porcellus OX=10141 GN=U2AF2 PE=3 SV=2	CAVPO	16
1256	18.42	18.44	67.3	59.72	56.87	tr|A4L9L5|A4L9L5_CAVPO	BetaB3-crystallin OS=Cavia porcellus OX=10141 GN=Crybb3 PE=2 SV=1	CAVPO	12
1257	18.41	18.65	20.63	10.14	5.401	tr|H0V463|H0V463_CAVPO	Uncharacterized protein OS=Cavia porcellus OX=10141 GN=DIDO1 PE=4 SV=2	CAVPO	11
1258	18.39	22.56	56.21	55.9	55.9	tr|H0VGM4|H0VGM4_CAVPO	Sidoreflexin OS=Cavia porcellus OX=10141 GN=SFXN1 PE=3 SV=1	CAVPO	22
1259	18.37	18.49	25.47	17.42	15.05	tr|H0UW48|H0UW48_CAVPO	Uncharacterized protein OS=Cavia porcellus OX=10141 GN=PACS1 PE=4 SV=2	CAVPO	10
1260	18.37	18.46	66.4	63.64	60.47	tr|A0A286XFD8|A0A286XFD8_CAVPO	Chloride intracellular channel protein OS=Cavia porcellus OX=10141 GN=CLIC4 PE=3 SV=1	CAVPO	11
1261	18.36	18.45	41.24	37.63	33.51	tr|H0W169|H0W169_CAVPO	Uncharacterized protein OS=Cavia porcellus OX=10141 GN=RPS9 PE=3 SV=1	CAVPO	10
1262	18.36	18.44	46.23	46.23	43.15	tr|H0V363|H0V363_CAVPO	Uncharacterized protein OS=Cavia porcellus OX=10141 GN=COMT PE=4 SV=2	CAVPO	10
1263	18.36	18.38	36.51	34.88	34.88	tr|A0A286XZV3|A0A286XZV3_CAVPO	Uncharacterized protein OS=Cavia porcellus OX=10141 GN=ADPRHL2 PE=4 SV=1	CAVPO	15
1264	18.34	18.4	69.93	56.52	51.45	tr|H0V5Y4|H0V5Y4_CAVPO	Glucosamine-6-phosphate isomerase OS=Cavia porcellus OX=10141 GN=GNPDA2 PE=3 SV=1	CAVPO	14
1265	18.33	18.55	35.9	31.11	28.72	tr|H0VPE1|H0VPE1_CAVPO	Uncharacterized protein OS=Cavia porcellus OX=10141 GN=GAD2 PE=3 SV=1	CAVPO	15
1266	18.32	18.33	51.1	50.66	50.66	tr|A0A286XQT2|A0A286XQT2_CAVPO	UMP-CMP kinase OS=Cavia porcellus OX=10141 GN=CMPK1 PE=3 SV=1	CAVPO	16
1267	18.3	18.31	44.96	41.96	40.6	tr|H0V853|H0V853_CAVPO	Uncharacterized protein OS=Cavia porcellus OX=10141 GN=LOC100724386 PE=4 SV=2	CAVPO	20
1268	18.29	18.31	50	47.55	38.65	tr|A0A286XDC6|A0A286XDC6_CAVPO	Uncharacterized protein OS=Cavia porcellus OX=10141 GN=BUB3 PE=4 SV=1	CAVPO	10
1269	18.27	18.36	41.9	39.05	36.19	tr|A0A286XWU0|A0A286XWU0_CAVPO	Anamorsin OS=Cavia porcellus OX=10141 GN=CIAPIN1 PE=3 SV=1	CAVPO	11
1270	18.24	28.8	70.34	70.06	65.25	tr|H0VJC9|H0VJC9_CAVPO	Uncharacterized protein OS=Cavia porcellus OX=10141 GN=Gnat2 PE=4 SV=1	CAVPO	41
1271	18.24	18.32	54.78	52.57	52.57	tr|A0A286XTV5|A0A286XTV5_CAVPO	Uncharacterized protein OS=Cavia porcellus OX=10141 GN=TIPRL PE=4 SV=1	CAVPO	13
1272	18.23	18.3	52.52	46.76	38.85	tr|A0A286XT25|A0A286XT25_CAVPO	Uncharacterized protein OS=Cavia porcellus OX=10141 GN=POLDIP3 PE=4 SV=1	CAVPO	14
1273	18.22	18.31	54.36	49.79	49.79	tr|H0UVM8|H0UVM8_CAVPO	Proteasome subunit beta OS=Cavia porcellus OX=10141 GN=PSMB1 PE=3 SV=1	CAVPO	13
1274	18.21	18.26	51.71	51.37	50.68	tr|A0A286XS88|A0A286XS88_CAVPO	Uncharacterized protein OS=Cavia porcellus OX=10141 GN=TXNL1 PE=4 SV=1	CAVPO	14
1275	18.2	18.31	37.61	37.61	27.83	tr|H0WB79|H0WB79_CAVPO	Uncharacterized protein OS=Cavia porcellus OX=10141 GN=HNRNPAB PE=4 SV=2	CAVPO	15
1276	18.2	18.25	52.16	41.96	35.29	tr|A0A286XWV5|A0A286XWV5_CAVPO	Uncharacterized protein OS=Cavia porcellus OX=10141 GN=ETFB PE=4 SV=1	CAVPO	10
1277	18.2	18.24	62.89	58.25	58.25	tr|H0V534|H0V534_CAVPO	Adenylate kinase isoenzyme 1 OS=Cavia porcellus OX=10141 GN=AK1 PE=3 SV=2	CAVPO	14
1278	18.16	18.17	25.28	23.06	23.06	tr|H0VA62|H0VA62_CAVPO	Amino acid transporter OS=Cavia porcellus OX=10141 GN=SLC1A3 PE=3 SV=1	CAVPO	27
1279	18.14	18.2	56.46	53.15	42.94	tr|H0V777|H0V777_CAVPO	Uncharacterized protein OS=Cavia porcellus OX=10141 GN=ETFA PE=4 SV=2	CAVPO	11
1280	18.13	18.31	22.15	15.09	12.77	tr|H0UUN3|H0UUN3_CAVPO	Uncharacterized protein OS=Cavia porcellus OX=10141 GN=IPO9 PE=4 SV=2	CAVPO	9
1281	18.12	18.3	26.1	19.74	15.84	tr|H0UX04|H0UX04_CAVPO	Uncharacterized protein OS=Cavia porcellus OX=10141 GN=VAC14 PE=4 SV=2	CAVPO	10
1282	18.12	18.22	50.45	33.83	33.83	tr|A0A286XE15|A0A286XE15_CAVPO	Uncharacterized protein OS=Cavia porcellus OX=10141 GN=ABHD6 PE=4 SV=1	CAVPO	10
1283	18.1	18.17	66.8	66.41	66.41	tr|A0A286XUC5|A0A286XUC5_CAVPO	6-phosphogluconolactonase OS=Cavia porcellus OX=10141 GN=PGLS PE=3 SV=1	CAVPO	12
1284	18.1	18.1	67.65	67.65	58.33	tr|A0A286Y348|A0A286Y348_CAVPO	Rho GDP-dissociation inhibitor 1 OS=Cavia porcellus OX=10141 GN=ARHGDIA PE=4 SV=1	CAVPO	14
1285	18.09	22.48	38.6	27.55	21.4	tr|H0VUI7|H0VUI7_CAVPO	Uncharacterized protein OS=Cavia porcellus OX=10141 GN=MTA1 PE=4 SV=2	CAVPO	12
1286	18.06	18.14	27.56	23.84	21.42	tr|H0WB17|H0WB17_CAVPO	Uncharacterized protein OS=Cavia porcellus OX=10141 GN=CPNE1 PE=4 SV=2	CAVPO	9
1287	18.06	18.12	54.23	48.46	48.46	tr|A0A286X9A8|A0A286X9A8_CAVPO	Dolichol-phosphate mannosyltransferase subunit 1 OS=Cavia porcellus OX=10141 GN=DPM1 PE=3 SV=1	CAVPO	12
1288	18.06	18.1	41.08	41.08	41.08	tr|A0A286X910|A0A286X910_CAVPO	Uncharacterized protein OS=Cavia porcellus OX=10141 GN=EMC2 PE=4 SV=1	CAVPO	10
1289	18.05	18.15	34.45	30.17	25.33	tr|H0VE80|H0VE80_CAVPO	Uncharacterized protein OS=Cavia porcellus OX=10141 GN=STAM PE=4 SV=2	CAVPO	11
1290	18.04	18.04	24.95	16.1	16.1	tr|A0A286X8H7|A0A286X8H7_CAVPO	Uncharacterized protein OS=Cavia porcellus OX=10141 GN=SRSF4 PE=4 SV=1	CAVPO	11
1291	18.03	18.21	26.22	21.21	18.89	tr|H0W8M9|H0W8M9_CAVPO	Hepatocyte growth factor-regulated tyrosine kinase substrate OS=Cavia porcellus OX=10141 GN=HGS PE=4 SV=1	CAVPO	11
1292	18.03	18.1	60.93	57.21	51.16	tr|Q91XW4|Q91XW4_CAVPO	Beta A3-crystallin OS=Cavia porcellus OX=10141 GN=Cryba1 PE=2 SV=1	CAVPO	11
1293	18.02	18.02	29.04	26.03	26.03	tr|H0UY79|H0UY79_CAVPO	Uncharacterized protein OS=Cavia porcellus OX=10141 GN=St13 PE=4 SV=2	CAVPO	16
1294	18	18.09	40.07	31.71	31.71	tr|A0A286XVL0|A0A286XVL0_CAVPO	Uncharacterized protein OS=Cavia porcellus OX=10141 GN=STX3 PE=3 SV=1	CAVPO	17
1295	18	18	20.21	18.7	18.7	tr|A0A286XA64|A0A286XA64_CAVPO	Transmembrane 9 superfamily member OS=Cavia porcellus OX=10141 GN=TM9SF2 PE=3 SV=1	CAVPO	11
1296	17.99	43.92	27.77	24.02	19.07	tr|A0A286XQC2|A0A286XQC2_CAVPO	Cytoplasmic FMR1-interacting protein OS=Cavia porcellus OX=10141 GN=CYFIP1 PE=3 SV=1	CAVPO	23
1297	17.99	18.17	30.57	27.13	27.13	tr|H0WDI4|H0WDI4_CAVPO	Uncharacterized protein OS=Cavia porcellus OX=10141 GN=PCYOX1L PE=3 SV=1	CAVPO	10
1298	17.99	18.03	57.51	52.38	52.38	tr|H0VJ50|H0VJ50_CAVPO	Uncharacterized protein OS=Cavia porcellus OX=10141 GN=Gatd3a PE=4 SV=1	CAVPO	16
1299	17.98	18.37	26.92	15.5	12.78	tr|H0VK30|H0VK30_CAVPO	Uncharacterized protein OS=Cavia porcellus OX=10141 GN=PLEKHA6 PE=4 SV=1	CAVPO	11
1300	17.97	18.25	24.15	15.02	11.22	tr|A0A286XDM9|A0A286XDM9_CAVPO	Uncharacterized protein OS=Cavia porcellus OX=10141 GN=GIGYF2 PE=4 SV=1	CAVPO	10
1301	17.97	18.12	44.1	32.08	29.48	tr|H0VLA5|H0VLA5_CAVPO	Uncharacterized protein OS=Cavia porcellus OX=10141 GN=ACADSB PE=3 SV=2	CAVPO	12
1302	17.95	18.05	58.79	58.79	58.79	tr|H0VSQ8|H0VSQ8_CAVPO	Uncharacterized protein OS=Cavia porcellus OX=10141 GN=Cbx3 PE=4 SV=2	CAVPO	16
1303	17.94	21.96	59.63	59.63	59.26	tr|H0V2K4|H0V2K4_CAVPO	Uncharacterized protein OS=Cavia porcellus OX=10141 GN=PRDX4 PE=4 SV=1	CAVPO	15
1304	17.93	18.19	16.73	8.385	5.346	tr|A0A286X774|A0A286X774_CAVPO	Uncharacterized protein OS=Cavia porcellus OX=10141 GN=PRRC2C PE=4 SV=1	CAVPO	9
1305	17.92	18.09	57.98	57.98	47.06	tr|A0A286XY92|A0A286XY92_CAVPO	Uncharacterized protein OS=Cavia porcellus OX=10141 GN=NDRG2 PE=4 SV=1	CAVPO	11
1306	17.91	35.8	54.52	42.58	29.31	tr|H0V673|H0V673_CAVPO	Uncharacterized protein OS=Cavia porcellus OX=10141 GN=Trim28 PE=4 SV=2	CAVPO	27
1307	17.9	17.96	25.06	22.62	22.62	tr|A0A286XKY2|A0A286XKY2_CAVPO	Tubulin gamma chain OS=Cavia porcellus OX=10141 GN=TUBG1 PE=3 SV=1	CAVPO	9
1308	17.89	17.95	48.18	44.89	42.34	tr|A0A286XMD6|A0A286XMD6_CAVPO	Cytochrome b-c1 complex subunit Rieske, mitochondrial OS=Cavia porcellus OX=10141 GN=UQCRFS1 PE=4 SV=1	CAVPO	12
1309	17.87	18.09	44.9	36.94	25.48	tr|H0UTM4|H0UTM4_CAVPO	Uncharacterized protein OS=Cavia porcellus OX=10141 GN=RALY PE=4 SV=2	CAVPO	16
1310	17.86	17.95	49.12	39.82	39.82	tr|A0A286X946|A0A286X946_CAVPO	Uncharacterized protein OS=Cavia porcellus OX=10141 GN=Atp6v1e1 PE=3 SV=1	CAVPO	13
1311	17.84	18.03	26.41	20.6	20.6	tr|A0A286X9Q2|A0A286X9Q2_CAVPO	Uncharacterized protein OS=Cavia porcellus OX=10141 GN=SGPL1 PE=3 SV=1	CAVPO	9
1312	17.84	17.93	35.7	25.42	21.5	tr|H0VIZ6|H0VIZ6_CAVPO	Uncharacterized protein OS=Cavia porcellus OX=10141 GN=Paf1 PE=4 SV=1	CAVPO	9
1313	17.84	17.93	36.19	35.21	33.01	tr|A0A286XGM3|A0A286XGM3_CAVPO	Uncharacterized protein OS=Cavia porcellus OX=10141 GN=RAD23B PE=4 SV=1	CAVPO	11
1314	17.83	17.9	22.56	17.41	17.41	tr|H0UVE1|H0UVE1_CAVPO	Nicalin OS=Cavia porcellus OX=10141 GN=NCLN PE=3 SV=1	CAVPO	11
1315	17.82	18.09	24.76	20.24	14.51	tr|H0VDM9|H0VDM9_CAVPO	Uncharacterized protein OS=Cavia porcellus OX=10141 GN=EFR3A PE=4 SV=2	CAVPO	9
1316	17.82	17.95	40.43	37.59	37.59	tr|H0V5X3|H0V5X3_CAVPO	Uncharacterized protein OS=Cavia porcellus OX=10141 GN=COPS3 PE=4 SV=1	CAVPO	17
1317	17.81	18.19	49.74	45.24	39.15	tr|H0VA66|H0VA66_CAVPO	Uncharacterized protein OS=Cavia porcellus OX=10141 GN=DHRS13 PE=4 SV=2	CAVPO	11
1318	17.81	18.04	19.81	11.79	8.065	tr|H0VBB8|H0VBB8_CAVPO	Uncharacterized protein OS=Cavia porcellus OX=10141 GN=TRIP12 PE=4 SV=2	CAVPO	12
1319	17.8	17.97	44.13	38.78	32.4	tr|H0VLY7|H0VLY7_CAVPO	Uncharacterized protein OS=Cavia porcellus OX=10141 GN=GALK1 PE=4 SV=2	CAVPO	10
1320	17.78	23.62	52.89	45.38	45.38	tr|H0W3C3|H0W3C3_CAVPO	Uncharacterized protein OS=Cavia porcellus OX=10141 GN=CTBP1 PE=3 SV=2	CAVPO	17
1321	17.78	17.92	53.97	47.3	42.86	tr|H0V183|H0V183_CAVPO	Uncharacterized protein OS=Cavia porcellus OX=10141 GN=PSMD13 PE=4 SV=2	CAVPO	12
1322	17.75	17.9	47.86	32.48	28.49	tr|A0A286XFE8|A0A286XFE8_CAVPO	Glycerol-3-phosphate dehydrogenase [NAD(+)] OS=Cavia porcellus OX=10141 GN=GPD1L PE=3 SV=1	NAD(+)	10
1323	17.73	18.02	42.33	27.14	22.57	tr|H0V4Q0|H0V4Q0_CAVPO	Uncharacterized protein OS=Cavia porcellus OX=10141 GN=TAF6 PE=4 SV=1	CAVPO	11
1324	17.73	17.88	30.53	27.19	24.74	tr|H0VSC1|H0VSC1_CAVPO	Uncharacterized protein OS=Cavia porcellus OX=10141 GN=Stau2 PE=4 SV=1	CAVPO	13
1325	17.73	17.84	55.98	55.98	53.8	tr|A0A286Y518|A0A286Y518_CAVPO	Uncharacterized protein OS=Cavia porcellus OX=10141 GN=RAP1B PE=4 SV=1	CAVPO	11
1326	17.73	17.78	34.48	31.03	31.03	tr|A0A286XA31|A0A286XA31_CAVPO	Uncharacterized protein OS=Cavia porcellus OX=10141 GN=GALE PE=3 SV=1	CAVPO	10
1327	17.72	17.79	69.44	62.22	58.89	tr|H0W7I1|H0W7I1_CAVPO	Uncharacterized protein OS=Cavia porcellus OX=10141 GN=APRT PE=3 SV=1	CAVPO	10
1328	17.7	17.93	40	34.65	30.47	tr|H0UVR9|H0UVR9_CAVPO	Uncharacterized protein OS=Cavia porcellus OX=10141 GN=Eif5 PE=4 SV=1	CAVPO	9
1329	17.66	17.8	27.79	24.33	20.57	tr|H0VSA3|H0VSA3_CAVPO	Uncharacterized protein OS=Cavia porcellus OX=10141 GN=SRPRA PE=4 SV=1	CAVPO	9
1330	17.66	17.72	48.21	48.21	48.21	tr|H0VA50|H0VA50_CAVPO	Uncharacterized protein OS=Cavia porcellus OX=10141 GN=RS1 PE=4 SV=2	CAVPO	21
1331	17.64	17.87	52.34	35.54	35.54	tr|H0V772|H0V772_CAVPO	Uncharacterized protein OS=Cavia porcellus OX=10141 GN=Sms PE=4 SV=2	CAVPO	12
1332	17.62	19.78	49.75	46.06	43.6	tr|A0A286XWW8|A0A286XWW8_CAVPO	Uncharacterized protein OS=Cavia porcellus OX=10141 GN=ERP44 PE=4 SV=1	CAVPO	12
1333	17.59	17.71	45.21	38.62	35.03	tr|A0A286XHH0|A0A286XHH0_CAVPO	Methionine adenosyltransferase 2 subunit beta OS=Cavia porcellus OX=10141 GN=MAT2B PE=3 SV=1	CAVPO	9
1334	17.58	17.79	27.5	22.26	13.81	tr|H0W3W0|H0W3W0_CAVPO	Uncharacterized protein OS=Cavia porcellus OX=10141 GN=KCNB1 PE=3 SV=2	CAVPO	13
1335	17.57	17.62	63.31	44.54	42.58	tr|H0UY33|H0UY33_CAVPO	Uncharacterized protein OS=Cavia porcellus OX=10141 GN=SORD PE=3 SV=2	CAVPO	13
1336	17.56	17.65	66.88	66.23	66.23	tr|A0A286XK14|A0A286XK14_CAVPO	Eukaryotic translation initiation factor 5A OS=Cavia porcellus OX=10141 GN=Eif5a PE=3 SV=1	CAVPO	12
1337	17.52	17.66	41.31	37.78	37.78	tr|H0V2C4|H0V2C4_CAVPO	Uncharacterized protein OS=Cavia porcellus OX=10141 GN=ABHD12 PE=4 SV=2	CAVPO	11
1338	17.5	30.95	47.75	34.08	28.78	tr|H0VS09|H0VS09_CAVPO	Uncharacterized protein OS=Cavia porcellus OX=10141 GN=KLC2 PE=4 SV=1	CAVPO	16
1339	17.48	17.62	16.73	13.38	11.12	tr|A0A286XU34|A0A286XU34_CAVPO	Anion exchange protein OS=Cavia porcellus OX=10141 GN=SLC4A10 PE=3 SV=1	CAVPO	9
1340	17.48	17.6	50.67	34.85	30.29	tr|A0A286Y1M1|A0A286Y1M1_CAVPO	Uncharacterized protein OS=Cavia porcellus OX=10141 GN=Cep41 PE=4 SV=1	CAVPO	9
1341	17.45	17.58	35.99	22.83	19.47	tr|H0VBS7|H0VBS7_CAVPO	Uncharacterized protein OS=Cavia porcellus OX=10141 GN=DCLK2 PE=4 SV=2	CAVPO	9
1342	17.44	17.56	37.35	37.35	36.47	tr|H0VDW9|H0VDW9_CAVPO	Uncharacterized protein OS=Cavia porcellus OX=10141 GN=CTSB PE=3 SV=1	CAVPO	12
1343	17.41	17.77	20.43	10.68	8.299	tr|A0A286XSL9|A0A286XSL9_CAVPO	Uncharacterized protein OS=Cavia porcellus OX=10141 GN=KDM3B PE=4 SV=1	CAVPO	9
1344	17.41	17.51	57.59	45.54	45.54	tr|A0A286XYG9|A0A286XYG9_CAVPO	Peptidylprolyl isomerase OS=Cavia porcellus OX=10141 GN=FKBP3 PE=4 SV=1	CAVPO	13
1345	17.4	17.64	21.4	15.96	12.09	tr|H0UYK3|H0UYK3_CAVPO	Uncharacterized protein OS=Cavia porcellus OX=10141 GN=TTC7B PE=4 SV=2	CAVPO	10
1346	17.4	17.43	62.81	57.02	57.02	tr|H0VC50|H0VC50_CAVPO	Uncharacterized protein OS=Cavia porcellus OX=10141 GN=QDPR PE=4 SV=2	CAVPO	12
1347	17.39	26.8	24.27	14.47	9.172	tr|H0VGN7|H0VGN7_CAVPO	Uncharacterized protein OS=Cavia porcellus OX=10141 GN=PTPRF PE=4 SV=2	CAVPO	13
1348	17.39	17.67	22.54	15.21	9.351	tr|A0A286Y2Y7|A0A286Y2Y7_CAVPO	Uncharacterized protein OS=Cavia porcellus OX=10141 GN=LOC106027361 PE=4 SV=1	CAVPO	9
1349	17.39	17.58	39.05	35	29.76	tr|H0VNJ3|H0VNJ3_CAVPO	Uncharacterized protein OS=Cavia porcellus OX=10141 GN=PACSIN3 PE=4 SV=2	CAVPO	11
1350	17.39	17.52	47.86	32.51	28.67	tr|H0VG23|H0VG23_CAVPO	Uncharacterized protein OS=Cavia porcellus OX=10141 GN=RCC1 PE=4 SV=2	CAVPO	10
1351	17.39	17.44	71.83	71.83	71.83	sp|P01947|HBA_CAVPO	Hemoglobin subunit alpha OS=Cavia porcellus OX=10141 GN=HBA PE=1 SV=2	CAVPO	12
1352	17.38	25.47	39.05	25.49	22.71	tr|H0VEW1|H0VEW1_CAVPO	Polyadenylate-binding protein OS=Cavia porcellus OX=10141 GN=PABPC4 PE=3 SV=2	CAVPO	16
1353	17.38	17.51	36.03	26.23	26.23	tr|H0WA47|H0WA47_CAVPO	Uncharacterized protein OS=Cavia porcellus OX=10141 GN=Dhrs7 PE=3 SV=2	CAVPO	11
1354	17.38	17.49	47.29	41.57	41.27	tr|H0WA39|H0WA39_CAVPO	Uncharacterized protein OS=Cavia porcellus OX=10141 GN=MAP2K6 PE=3 SV=2	CAVPO	12
1355	17.35	17.63	43.48	35.04	28.9	tr|H0VKT5|H0VKT5_CAVPO	Uncharacterized protein OS=Cavia porcellus OX=10141 GN=RBMX PE=4 SV=1	CAVPO	19
1356	17.33	17.46	68.75	63.13	63.13	tr|H0VRA8|H0VRA8_CAVPO	Uncharacterized protein OS=Cavia porcellus OX=10141 GN=CPLX4 PE=4 SV=2	CAVPO	11
1357	17.31	17.52	23.23	15.95	13.16	tr|H0UV06|H0UV06_CAVPO	Anoctamin OS=Cavia porcellus OX=10141 GN=ANO2 PE=3 SV=2	CAVPO	10
1358	17.31	17.43	61.83	58.4	45.42	tr|H0W0K4|H0W0K4_CAVPO	Uncharacterized protein OS=Cavia porcellus OX=10141 GN=SPR PE=4 SV=2	CAVPO	11
1359	17.31	17.35	80.74	80	75.56	tr|A9QUC5|A9QUC5_CAVPO	E-FABP OS=Cavia porcellus OX=10141 GN=FABP5 PE=2 SV=1	CAVPO	14
1360	17.29	17.55	26.08	18.37	10.96	tr|H0V8F2|H0V8F2_CAVPO	Uncharacterized protein OS=Cavia porcellus OX=10141 GN=LOC100718656 PE=4 SV=2	CAVPO	9
1361	17.29	17.52	46.31	37.78	31.82	tr|H0UZG7|H0UZG7_CAVPO	Uncharacterized protein OS=Cavia porcellus OX=10141 GN=TMOD3 PE=4 SV=2	CAVPO	10
1362	17.28	18.19	42.17	40.26	37.7	tr|A0A286XMK5|A0A286XMK5_CAVPO	Uncharacterized protein OS=Cavia porcellus OX=10141 GN=GNAQ PE=4 SV=1	CAVPO	11
1363	17.24	17.54	42	29.73	26.01	tr|H0VA08|H0VA08_CAVPO	Uncharacterized protein OS=Cavia porcellus OX=10141 GN=SLC27A2 PE=4 SV=2	CAVPO	11
1364	17.22	17.31	48.27	45.09	34.68	tr|H0WC55|H0WC55_CAVPO	Uncharacterized protein OS=Cavia porcellus OX=10141 GN=PRPH2 PE=4 SV=1	CAVPO	21
1365	17.2	17.29	41.05	35.8	30.31	tr|H0VGI9|H0VGI9_CAVPO	Uncharacterized protein OS=Cavia porcellus OX=10141 GN=SCRN3 PE=4 SV=1	CAVPO	9
1366	17.19	17.42	67.04	67.04	54.75	tr|H0V9U7|H0V9U7_CAVPO	Uncharacterized protein OS=Cavia porcellus OX=10141 GN=NDUFB9 PE=3 SV=1	CAVPO	10
1367	17.18	17.25	39.7	27.55	27.55	tr|H0VG69|H0VG69_CAVPO	Uncharacterized protein OS=Cavia porcellus OX=10141 GN=Gopc PE=4 SV=2	CAVPO	10
1368	17.17	25.86	77.06	68.35	61.93	tr|A0A286XYS3|A0A286XYS3_CAVPO	Uncharacterized protein OS=Cavia porcellus OX=10141 GN=LOC100732167 PE=3 SV=1	CAVPO	27
1369	17.16	17.23	29.75	29.75	20.37	tr|H0UYD7|H0UYD7_CAVPO	Uncharacterized protein OS=Cavia porcellus OX=10141 GN=ETF1 PE=4 SV=1	CAVPO	9
1370	17.13	17.21	57.14	57.14	57.14	tr|A3RLE0|A3RLE0_CAVPO	GammaB-crystallin OS=Cavia porcellus OX=10141 GN=Crygb PE=2 SV=1	CAVPO	12
1371	17.11	17.25	51.48	51.48	43.61	tr|H0VUW5|H0VUW5_CAVPO	Uncharacterized protein OS=Cavia porcellus OX=10141 GN=WDR61 PE=4 SV=2	CAVPO	9
1372	17.1	18.4	50.73	39.87	26.3	tr|H0V3E8|H0V3E8_CAVPO	Uncharacterized protein OS=Cavia porcellus OX=10141 GN=PI4K2A PE=4 SV=1	CAVPO	9
1373	17.1	17.16	47.85	47.85	39.27	tr|A0A286XQS7|A0A286XQS7_CAVPO	Uncharacterized protein OS=Cavia porcellus OX=10141 GN=CRKL PE=4 SV=1	CAVPO	9
1374	17.08	19.62	24.45	14.77	10.17	tr|H0UTG3|H0UTG3_CAVPO	Uncharacterized protein OS=Cavia porcellus OX=10141 GN=DHX8 PE=4 SV=2	CAVPO	11
1375	17.08	17.19	50.5	50.5	50.5	tr|A0A286XLR5|A0A286XLR5_CAVPO	Uncharacterized protein OS=Cavia porcellus OX=10141 GN=UBE2K PE=3 SV=1	CAVPO	11
1376	17.05	88.7	97.1	95.09	94.2	tr|H0V3I8|H0V3I8_CAVPO	Tubulin alpha chain OS=Cavia porcellus OX=10141 GN=TUBA4A PE=3 SV=2	CAVPO	145
1377	17.04	17.09	28.25	23.68	20.5	tr|H0UX17|H0UX17_CAVPO	Uncharacterized protein OS=Cavia porcellus OX=10141 PE=4 SV=2	CAVPO	9
1378	17.03	17.56	18.13	10.83	8.671	tr|H0VGS4|H0VGS4_CAVPO	Uncharacterized protein OS=Cavia porcellus OX=10141 GN=ARID1A PE=4 SV=2	CAVPO	12
1379	17.03	17.32	20.99	18.2	11.99	tr|H0W2J8|H0W2J8_CAVPO	Uncharacterized protein OS=Cavia porcellus OX=10141 GN=CHERP PE=4 SV=2	CAVPO	10
1380	17.03	17.1	23.99	17.39	17.39	tr|H0VU80|H0VU80_CAVPO	Uncharacterized protein OS=Cavia porcellus OX=10141 GN=RPH3A PE=4 SV=2	CAVPO	10
1381	17.03	17.07	50.62	50.31	48.77	tr|B5ABI3|B5ABI3_CAVPO	YB1 OS=Cavia porcellus OX=10141 GN=YB1 PE=2 SV=1	CAVPO	18
1382	17	17.16	20.83	18.85	14.54	tr|H0V113|H0V113_CAVPO	Uncharacterized protein OS=Cavia porcellus OX=10141 GN=CPNE6 PE=4 SV=1	CAVPO	8
1383	16.99	17.26	38.58	27.68	17.82	tr|H0UW47|H0UW47_CAVPO	Uncharacterized protein OS=Cavia porcellus OX=10141 GN=SCAI PE=4 SV=2	CAVPO	11
1384	16.99	17.1	47.75	43.6	43.6	tr|A0A286Y1L7|A0A286Y1L7_CAVPO	MICOS complex subunit OS=Cavia porcellus OX=10141 GN=CHCHD6 PE=3 SV=1	CAVPO	12
1385	16.98	17.16	29.87	22.99	18.96	tr|H0W747|H0W747_CAVPO	Uncharacterized protein OS=Cavia porcellus OX=10141 GN=TACC1 PE=4 SV=1	CAVPO	11
1386	16.98	17.05	41.28	39.14	39.14	tr|H0VNA2|H0VNA2_CAVPO	Uncharacterized protein OS=Cavia porcellus OX=10141 GN=CYC1 PE=4 SV=2	CAVPO	14
1387	16.97	17.42	30.68	19.89	17.76	tr|H0UT92|H0UT92_CAVPO	Uncharacterized protein OS=Cavia porcellus OX=10141 GN=PCIF1 PE=4 SV=1	CAVPO	10
1388	16.96	17.07	35.32	27.06	26.38	tr|A0A286XEH2|A0A286XEH2_CAVPO	Uncharacterized protein OS=Cavia porcellus OX=10141 GN=Cpox PE=4 SV=1	CAVPO	10
1389	16.96	17	56.99	56.99	56.99	tr|A0A286XRB8|A0A286XRB8_CAVPO	Uncharacterized protein OS=Cavia porcellus OX=10141 GN=HPCA PE=4 SV=1	CAVPO	10
1390	16.94	19.2	48.02	37.94	34.19	tr|A0A286XN89|A0A286XN89_CAVPO	Tubby-like protein OS=Cavia porcellus OX=10141 GN=TUB PE=3 SV=1	CAVPO	12
1391	16.94	19.04	29.16	27.52	22.59	tr|H0VTA5|H0VTA5_CAVPO	Uncharacterized protein OS=Cavia porcellus OX=10141 GN=DYNC1LI2 PE=4 SV=2	CAVPO	9
1392	16.94	17.14	23.14	15.99	12.12	tr|H0VEN1|H0VEN1_CAVPO	Uncharacterized protein OS=Cavia porcellus OX=10141 GN=INTS3 PE=4 SV=2	CAVPO	9
1393	16.92	17.04	28.32	28.32	26.14	tr|A0A286XKJ1|A0A286XKJ1_CAVPO	Uncharacterized protein OS=Cavia porcellus OX=10141 GN=ZPR1 PE=4 SV=1	CAVPO	9
1394	16.91	16.95	48.67	47	38.33	tr|Q8VD40|Q8VD40_CAVPO	F-box protein OCP1 OS=Cavia porcellus OX=10141 GN=OCP1 PE=2 SV=1	CAVPO	9
1395	16.9	18.26	45.77	36.05	28.84	tr|H0V9E1|H0V9E1_CAVPO	Annexin OS=Cavia porcellus OX=10141 GN=ANXA4 PE=3 SV=2	CAVPO	9
1396	16.9	17.04	57.32	57.32	57.32	tr|H0V5S5|H0V5S5_CAVPO	Uncharacterized protein OS=Cavia porcellus OX=10141 GN=DSTN PE=3 SV=2	CAVPO	11
1397	16.9	16.93	66.89	66.23	58.28	tr|H0VS22|H0VS22_CAVPO	Uncharacterized protein OS=Cavia porcellus OX=10141 GN=MYL6 PE=4 SV=2	CAVPO	13
1398	16.89	17.03	35.4	33.42	28.71	tr|H0UX53|H0UX53_CAVPO	Uncharacterized protein OS=Cavia porcellus OX=10141 GN=PCYT2 PE=4 SV=2	CAVPO	9
1399	16.87	17.09	21.07	13.8	11.4	tr|A0A286XBS6|A0A286XBS6_CAVPO	Uncharacterized protein OS=Cavia porcellus OX=10141 GN=WAPL PE=4 SV=1	CAVPO	10
1400	16.86	17.01	36.84	33.41	33.41	tr|H0V8A6|H0V8A6_CAVPO	Uncharacterized protein OS=Cavia porcellus OX=10141 GN=DBNL PE=4 SV=2	CAVPO	16
1401	16.85	17	44.54	44.54	31.93	tr|A0A286XTW1|A0A286XTW1_CAVPO	Uncharacterized protein OS=Cavia porcellus OX=10141 GN=PPP1R8 PE=4 SV=1	CAVPO	9
1402	16.84	17	57.1	43.83	40.74	tr|H0UUF2|H0UUF2_CAVPO	Ubiquitin carboxyl-terminal hydrolase OS=Cavia porcellus OX=10141 GN=UCHL5 PE=3 SV=2	CAVPO	10
1403	16.82	16.86	67.61	61.93	61.93	tr|A0A286XP48|A0A286XP48_CAVPO	Uncharacterized protein OS=Cavia porcellus OX=10141 GN=NDUFB10 PE=4 SV=1	CAVPO	11
1404	16.8	16.89	48.46	39.65	38.77	tr|A0A286XJT5|A0A286XJT5_CAVPO	MICOS complex subunit OS=Cavia porcellus OX=10141 GN=CHCHD3 PE=3 SV=1	CAVPO	12
1405	16.79	17.05	20.76	13.44	7.71	tr|A0A286XZ95|A0A286XZ95_CAVPO	Uncharacterized protein OS=Cavia porcellus OX=10141 GN=PNPLA6 PE=4 SV=1	CAVPO	8
1406	16.78	17.05	32.69	25.71	19.02	tr|A0A286XC06|A0A286XC06_CAVPO	Uncharacterized protein OS=Cavia porcellus OX=10141 GN=ARMC8 PE=4 SV=1	CAVPO	12
1407	16.78	16.88	49.18	46.23	43.61	tr|A0A286XND1|A0A286XND1_CAVPO	NADH-cytochrome b5 reductase OS=Cavia porcellus OX=10141 GN=CYB5R1 PE=3 SV=1	CAVPO	9
1408	16.77	16.92	25.77	22.88	20.54	tr|H0VFZ9|H0VFZ9_CAVPO	Uncharacterized protein OS=Cavia porcellus OX=10141 GN=Tbc1d24 PE=4 SV=2	CAVPO	9
1409	16.76	17.4	44.84	44.84	40.3	tr|H0UWR3|H0UWR3_CAVPO	Uncharacterized protein OS=Cavia porcellus OX=10141 GN=ACAT2 PE=3 SV=2	CAVPO	12
1410	16.75	16.93	20.41	15.33	10.41	tr|H0UXX2|H0UXX2_CAVPO	Uncharacterized protein OS=Cavia porcellus OX=10141 GN=MAGI1 PE=4 SV=2	CAVPO	10
1411	16.74	17.13	35.88	30.61	20.92	tr|H0VEU7|H0VEU7_CAVPO	Uncharacterized protein OS=Cavia porcellus OX=10141 GN=LRRC40 PE=4 SV=2	CAVPO	10
1412	16.74	16.81	49.19	46.49	39.46	tr|H0VMS7|H0VMS7_CAVPO	Microtubule-associated protein OS=Cavia porcellus OX=10141 GN=Mapt PE=4 SV=2	CAVPO	16
1413	16.72	23.27	71	71	70.5	tr|A0A286X7I5|A0A286X7I5_CAVPO	Glutathione peroxidase OS=Cavia porcellus OX=10141 GN=USP4 PE=3 SV=1	CAVPO	15
1414	16.72	17.35	54.18	45.82	36.36	tr|H0UTM8|H0UTM8_CAVPO	Uncharacterized protein OS=Cavia porcellus OX=10141 GN=COPS7A PE=4 SV=1	CAVPO	12
1415	16.72	16.75	39.48	39.16	35.28	tr|H0UZW4|H0UZW4_CAVPO	Uncharacterized protein OS=Cavia porcellus OX=10141 GN=FHL1 PE=4 SV=2	CAVPO	9
1416	16.71	17.03	19.82	10.11	7.37	tr|H0W3H2|H0W3H2_CAVPO	Uncharacterized protein OS=Cavia porcellus OX=10141 GN=KIDINS220 PE=4 SV=2	CAVPO	9
1417	16.71	16.88	46.88	39.18	37.26	tr|H0VCL7|H0VCL7_CAVPO	Uncharacterized protein OS=Cavia porcellus OX=10141 GN=ACTR10 PE=3 SV=1	CAVPO	10
1418	16.71	16.78	25.05	22.51	22.51	tr|H0VFU5|H0VFU5_CAVPO	Uncharacterized protein OS=Cavia porcellus OX=10141 GN=CPSF7 PE=4 SV=1	CAVPO	11
1419	16.7	17.48	14.62	9.866	6.821	tr|A0A286X9B7|A0A286X9B7_CAVPO	Uncharacterized protein OS=Cavia porcellus OX=10141 GN=MTCL1 PE=4 SV=1	CAVPO	9
1420	16.7	16.83	45.35	45.05	40.84	tr|H0W7N7|H0W7N7_CAVPO	Uncharacterized protein OS=Cavia porcellus OX=10141 GN=NEGR1 PE=4 SV=2	CAVPO	9
1421	16.69	16.83	21.43	12.97	11.33	tr|H0VH14|H0VH14_CAVPO	Uncharacterized protein OS=Cavia porcellus OX=10141 GN=VCPIP1 PE=4 SV=1	CAVPO	11
1422	16.64	16.74	49.75	36.55	28.68	tr|H0VDK5|H0VDK5_CAVPO	Uncharacterized protein OS=Cavia porcellus OX=10141 GN=NR2E3 PE=3 SV=2	CAVPO	12
1423	16.63	16.88	31.32	24.02	21.35	tr|H0V9F9|H0V9F9_CAVPO	Uncharacterized protein OS=Cavia porcellus OX=10141 GN=GLMN PE=4 SV=2	CAVPO	9
1424	16.62	20.87	36.4	25.91	24.41	tr|A0A286XIX0|A0A286XIX0_CAVPO	Serine/threonine-protein phosphatase 2A 56 kDa regulatory subunit OS=Cavia porcellus OX=10141 GN=PPP2R5E PE=3 SV=1	CAVPO	11
1425	16.61	17.32	71.53	70.07	65.69	tr|H0UWI7|H0UWI7_CAVPO	Uncharacterized protein OS=Cavia porcellus OX=10141 GN=CRABP1 PE=3 SV=1	CAVPO	15
1426	16.6	17.2	43.97	39.01	30.5	tr|H0VQQ9|H0VQQ9_CAVPO	Uncharacterized protein OS=Cavia porcellus OX=10141 GN=GSK3B PE=3 SV=2	CAVPO	11
1427	16.59	16.88	14.94	7.852	6.535	tr|H0VQ03|H0VQ03_CAVPO	Uncharacterized protein OS=Cavia porcellus OX=10141 GN=WNK2 PE=4 SV=2	CAVPO	10
1428	16.58	16.66	44.8	37.1	29.86	tr|A0A286XY31|A0A286XY31_CAVPO	Uncharacterized protein OS=Cavia porcellus OX=10141 GN=SRSF9 PE=4 SV=1	CAVPO	8
1429	16.57	28.35	68.24	67.35	66.47	tr|A0A286Y277|A0A286Y277_CAVPO	Uncharacterized protein OS=Cavia porcellus OX=10141 GN=GNB2 PE=4 SV=1	CAVPO	33
1430	16.56	38.71	49.52	35.81	34.19	tr|A0A286XLG8|A0A286XLG8_CAVPO	Uncharacterized protein OS=Cavia porcellus OX=10141 GN=HSPA2 PE=3 SV=1	CAVPO	35
1431	16.51	37.71	66.09	61.12	58.32	tr|H0W617|H0W617_CAVPO	Elongation factor 1-alpha OS=Cavia porcellus OX=10141 GN=EEF1A2 PE=3 SV=1	CAVPO	35
1432	16.5	16.57	24.31	16.1	13.13	tr|A0A286X7K4|A0A286X7K4_CAVPO	Uncharacterized protein OS=Cavia porcellus OX=10141 GN=EXOC4 PE=4 SV=1	CAVPO	10
1433	16.48	16.61	25.79	21.75	20	tr|A0A286XFW8|A0A286XFW8_CAVPO	Uncharacterized protein OS=Cavia porcellus OX=10141 GN=STXBP3 PE=3 SV=1	CAVPO	10
1434	16.46	18.99	41.3	35.01	29.14	tr|A0A286XKU0|A0A286XKU0_CAVPO	Uncharacterized protein OS=Cavia porcellus OX=10141 GN=SEPT4 PE=3 SV=1	CAVPO	12
1435	16.45	16.63	42.3	36.69	34.17	tr|H0V576|H0V576_CAVPO	Uncharacterized protein OS=Cavia porcellus OX=10141 GN=LRPAP1 PE=4 SV=2	CAVPO	10
1436	16.45	16.6	50.73	50.24	50.24	tr|A0A286XBD6|A0A286XBD6_CAVPO	Proteasome subunit beta OS=Cavia porcellus OX=10141 GN=PSMB3 PE=3 SV=1	CAVPO	11
1437	16.43	16.51	65.24	60.43	56.15	tr|H0VYF1|H0VYF1_CAVPO	Uncharacterized protein OS=Cavia porcellus OX=10141 GN=Dhfr PE=3 SV=1	CAVPO	10
1438	16.42	16.48	43.37	33.98	29.77	tr|A0A286X917|A0A286X917_CAVPO	Uncharacterized protein OS=Cavia porcellus OX=10141 GN=TOMM34 PE=4 SV=1	CAVPO	8
1439	16.41	16.43	29.63	27.54	21.74	tr|A0A286XLE9|A0A286XLE9_CAVPO	Uncharacterized protein OS=Cavia porcellus OX=10141 GN=IRGQ PE=4 SV=1	CAVPO	8
1440	16.4	16.89	35.45	28.75	22.05	tr|H0V4N5|H0V4N5_CAVPO	Uncharacterized protein OS=Cavia porcellus OX=10141 GN=LOC100716676 PE=4 SV=2	CAVPO	10
1441	16.39	26.41	49.58	43.45	37.33	tr|H0W958|H0W958_CAVPO	Uncharacterized protein OS=Cavia porcellus OX=10141 GN=SH3GL1 PE=4 SV=2	CAVPO	15
1442	16.38	16.49	66.92	54.62	40	tr|H0VUP1|H0VUP1_CAVPO	Uncharacterized protein OS=Cavia porcellus OX=10141 GN=DNAJC9 PE=4 SV=2	CAVPO	9
1443	16.37	16.56	58.43	47.59	35.54	tr|A0A286XUR5|A0A286XUR5_CAVPO	Uncharacterized protein OS=Cavia porcellus OX=10141 GN=CHORDC1 PE=4 SV=1	CAVPO	9
1444	16.36	16.4	51.15	44.24	44.24	tr|H0VZ77|H0VZ77_CAVPO	Peroxiredoxin OS=Cavia porcellus OX=10141 GN=PRDX5 PE=3 SV=1	CAVPO	13
1445	16.35	16.37	42.86	34.78	34.78	tr|H0VIF0|H0VIF0_CAVPO	Uncharacterized protein OS=Cavia porcellus OX=10141 GN=PSMD7 PE=4 SV=1	CAVPO	9
1446	16.34	16.56	59.18	46.53	43.27	tr|A0A286XYM9|A0A286XYM9_CAVPO	Chloride intracellular channel protein OS=Cavia porcellus OX=10141 GN=Clic6 PE=3 SV=1	CAVPO	9
1447	16.34	16.41	49.74	45.6	44.04	tr|H0VQ69|H0VQ69_CAVPO	Uncharacterized protein OS=Cavia porcellus OX=10141 GN=RHOA PE=4 SV=1	CAVPO	11
1448	16.32	16.53	29.17	25.26	18.2	tr|H0UZC9|H0UZC9_CAVPO	Uncharacterized protein OS=Cavia porcellus OX=10141 GN=RPAP3 PE=4 SV=2	CAVPO	9
1449	16.32	16.48	34.02	29.06	17.78	tr|H0VGE4|H0VGE4_CAVPO	Uncharacterized protein OS=Cavia porcellus OX=10141 GN=SWAP70 PE=4 SV=1	CAVPO	12
1450	16.32	16.45	30.77	23.61	23.61	tr|H0V5H1|H0V5H1_CAVPO	Non-specific serine/threonine protein kinase OS=Cavia porcellus OX=10141 GN=PRKAA1 PE=4 SV=1	CAVPO	10
1451	16.31	16.53	26.48	20.28	17.38	tr|H0UX18|H0UX18_CAVPO	Uncharacterized protein OS=Cavia porcellus OX=10141 GN=BRD3 PE=4 SV=1	CAVPO	11
1452	16.3	16.97	25.86	18.19	11.1	tr|H0UVD6|H0UVD6_CAVPO	Uncharacterized protein OS=Cavia porcellus OX=10141 GN=HACE1 PE=4 SV=2	CAVPO	9
1453	16.3	16.38	49.18	48.36	45.08	tr|A0A286XQT6|A0A286XQT6_CAVPO	Uncharacterized protein OS=Cavia porcellus OX=10141 GN=Dcxr PE=4 SV=1	CAVPO	15
1454	16.29	17.19	19.94	13.88	7.09	tr|H0VAB0|H0VAB0_CAVPO	Uncharacterized protein OS=Cavia porcellus OX=10141 GN=PIK3R4 PE=4 SV=2	CAVPO	8
1455	16.29	16.36	43.67	43.04	43.04	tr|H0UZZ9|H0UZZ9_CAVPO	Uncharacterized protein OS=Cavia porcellus OX=10141 GN=HMOX2 PE=4 SV=1	CAVPO	10
1456	16.29	16.31	35.94	35.94	35.48	tr|H0V5S9|H0V5S9_CAVPO	Ribosomal protein OS=Cavia porcellus OX=10141 GN=RPL10A PE=3 SV=2	CAVPO	8
1457	16.27	16.39	36.34	30	30	tr|A0A286XK87|A0A286XK87_CAVPO	Uncharacterized protein OS=Cavia porcellus OX=10141 GN=WDFY1 PE=4 SV=1	CAVPO	10
1458	16.27	16.29	43.72	43.26	43.26	tr|A0A286XNF8|A0A286XNF8_CAVPO	Uncharacterized protein OS=Cavia porcellus OX=10141 GN=SEC22B PE=3 SV=1	CAVPO	13
1459	16.25	16.34	40.18	33.55	22.74	tr|H0UYC3|H0UYC3_CAVPO	Adenylosuccinate synthetase isozyme 2 OS=Cavia porcellus OX=10141 GN=ADSS PE=3 SV=2	CAVPO	9
1460	16.24	16.53	34.54	28.78	23.68	tr|H0UWM0|H0UWM0_CAVPO	Uncharacterized protein OS=Cavia porcellus OX=10141 GN=PDE12 PE=4 SV=2	CAVPO	9
1461	16.23	16.28	57.46	56.91	54.14	tr|H0VXT4|H0VXT4_CAVPO	Uncharacterized protein OS=Cavia porcellus OX=10141 GN=ARL8A PE=3 SV=2	CAVPO	8
1462	16.22	16.34	56.99	48.96	33.94	tr|H0WDP3|H0WDP3_CAVPO	Uncharacterized protein OS=Cavia porcellus OX=10141 GN=ZNF385A PE=4 SV=2	CAVPO	9
1463	16.21	16.39	27.76	23.95	23.95	tr|H0VLQ6|H0VLQ6_CAVPO	Uncharacterized protein OS=Cavia porcellus OX=10141 GN=CELF2 PE=4 SV=1	CAVPO	15
1464	16.21	16.36	44.42	36.25	31.27	tr|A0A286XRQ1|A0A286XRQ1_CAVPO	Uncharacterized protein OS=Cavia porcellus OX=10141 GN=FAM114A2 PE=4 SV=1	CAVPO	9
1465	16.2	18.72	27.31	22.55	18.34	tr|A0A286XTX2|A0A286XTX2_CAVPO	Uncharacterized protein OS=Cavia porcellus OX=10141 GN=SORBS1 PE=4 SV=1	CAVPO	11
1466	16.2	16.29	37.87	35.97	31.06	tr|H0WB33|H0WB33_CAVPO	Uroporphyrinogen decarboxylase OS=Cavia porcellus OX=10141 GN=UROD PE=3 SV=2	CAVPO	9
1467	16.2	16.27	35.45	32.5	29.09	tr|H0W1R5|H0W1R5_CAVPO	Uncharacterized protein OS=Cavia porcellus OX=10141 GN=SNRNP70 PE=4 SV=1	CAVPO	11
1468	16.18	16.62	15.74	10.72	5.609	tr|H0UUV6|H0UUV6_CAVPO	Uncharacterized protein OS=Cavia porcellus OX=10141 GN=NCOR1 PE=4 SV=2	CAVPO	10
1469	16.18	16.52	27.21	25.44	22.79	tr|H0UXH8|H0UXH8_CAVPO	Mitochondrial import inner membrane translocase subunit TIM44 OS=Cavia porcellus OX=10141 GN=TIMM44 PE=3 SV=1	CAVPO	11
1470	16.18	16.27	40.22	35.47	31.01	tr|A0A286XFI2|A0A286XFI2_CAVPO	Uncharacterized protein OS=Cavia porcellus OX=10141 GN=HSPBP1 PE=4 SV=1	CAVPO	9
1471	16.16	16.34	55.52	49.31	36.55	tr|A0A286XWI2|A0A286XWI2_CAVPO	Uncharacterized protein OS=Cavia porcellus OX=10141 GN=Tsnax PE=4 SV=1	CAVPO	8
1472	16.16	16.27	29.22	21.1	21.1	tr|H0VR10|H0VR10_CAVPO	Uncharacterized protein OS=Cavia porcellus OX=10141 GN=TECR PE=4 SV=1	CAVPO	10
1473	16.15	16.75	13.89	5.164	3.709	tr|H0V719|H0V719_CAVPO	Uncharacterized protein OS=Cavia porcellus OX=10141 GN=NF1 PE=4 SV=2	CAVPO	8
1474	16.15	16.24	37.23	30.22	19.37	tr|H0UWR2|H0UWR2_CAVPO	Uncharacterized protein OS=Cavia porcellus OX=10141 GN=MBD1 PE=4 SV=2	CAVPO	8
1475	16.15	16.24	28.9	23	18.06	tr|H0VDD6|H0VDD6_CAVPO	Uncharacterized protein OS=Cavia porcellus OX=10141 GN=OXSR1 PE=4 SV=1	CAVPO	8
1476	16.15	16.19	44.94	41.77	41.77	tr|H0UUU1|H0UUU1_CAVPO	Uncharacterized protein OS=Cavia porcellus OX=10141 GN=RDH12 PE=3 SV=2	CAVPO	9
1477	16.14	16.33	42.06	32.34	27.1	tr|H0VHC9|H0VHC9_CAVPO	Uncharacterized protein OS=Cavia porcellus OX=10141 GN=SNW1 PE=4 SV=2	CAVPO	11
1478	16.14	16.24	60	53.68	42.11	tr|H0V247|H0V247_CAVPO	Uncharacterized protein OS=Cavia porcellus OX=10141 GN=LZIC PE=4 SV=1	CAVPO	9
1479	16.13	29.84	78.46	72.36	62.2	tr|A0A286X9K3|A0A286X9K3_CAVPO	Uncharacterized protein OS=Cavia porcellus OX=10141 GN=Ywhah PE=3 SV=1	CAVPO	28
1480	16.12	16.29	29.12	28.82	26.47	tr|A0A286XFD0|A0A286XFD0_CAVPO	Uncharacterized protein OS=Cavia porcellus OX=10141 GN=PHYHIPL PE=4 SV=1	CAVPO	10
1481	16.11	16.18	47.49	39.13	33.11	tr|H0VBK0|H0VBK0_CAVPO	Uncharacterized protein OS=Cavia porcellus OX=10141 GN=LZTFL1 PE=4 SV=2	CAVPO	8
1482	16.1	16.17	80.87	80.87	80.87	tr|H0V6G7|H0V6G7_CAVPO	Uncharacterized protein OS=Cavia porcellus OX=10141 GN=RPLP2 PE=3 SV=1	CAVPO	11
1483	16.1	16.16	50.9	50.9	50.9	tr|A0A286X7T6|A0A286X7T6_CAVPO	Superoxide dismutase OS=Cavia porcellus OX=10141 GN=Sod2 PE=3 SV=1	CAVPO	22
1484	16.09	16.14	56.71	56.71	53.25	tr|A0A286Y405|A0A286Y405_CAVPO	Uncharacterized protein OS=Cavia porcellus OX=10141 GN=PAFAH1B3 PE=4 SV=1	CAVPO	8
1485	16.09	16.13	66.82	53.74	53.74	tr|H0V568|H0V568_CAVPO	Uncharacterized protein OS=Cavia porcellus OX=10141 GN=RAB5A PE=4 SV=2	CAVPO	10
1486	16.09	16.1	51.46	48.91	44.16	tr|A0A286XKN9|A0A286XKN9_CAVPO	Uncharacterized protein OS=Cavia porcellus OX=10141 GN=PYCR3 PE=3 SV=1	CAVPO	11
1487	16.08	16.29	33.82	27.35	20.67	tr|H0V5R8|H0V5R8_CAVPO	Uncharacterized protein OS=Cavia porcellus OX=10141 GN=STAU1 PE=4 SV=2	CAVPO	9
1488	16.08	16.25	32.07	23.19	23.19	tr|A0A286Y0F2|A0A286Y0F2_CAVPO	Uncharacterized protein OS=Cavia porcellus OX=10141 GN=Gk PE=3 SV=1	CAVPO	11
1489	16.07	16.26	43.73	33.5	26.6	tr|A0A286XT57|A0A286XT57_CAVPO	Uncharacterized protein OS=Cavia porcellus OX=10141 GN=TSG101 PE=4 SV=1	CAVPO	10
1490	16.07	16.07	55.49	55.49	50.29	sp|P68281|CRYAA_CAVPO	Alpha-crystallin A chain OS=Cavia porcellus OX=10141 GN=CRYAA PE=1 SV=1	CAVPO	11
1491	16.06	16.07	45.69	38.66	37.06	tr|A0A286XAZ9|A0A286XAZ9_CAVPO	Uncharacterized protein OS=Cavia porcellus OX=10141 GN=FAHD2A PE=4 SV=1	CAVPO	11
1492	16.05	16.3	23.21	17.06	13.93	tr|H0V676|H0V676_CAVPO	Uncharacterized protein OS=Cavia porcellus OX=10141 GN=TRAPPC12 PE=4 SV=1	CAVPO	9
1493	16.05	16.16	15.29	14.47	14.47	tr|H0VRI2|H0VRI2_CAVPO	Uncharacterized protein OS=Cavia porcellus OX=10141 GN=GRAMD1B PE=4 SV=2	CAVPO	11
1494	16.04	18.41	53.37	53.37	40.87	tr|A0A286XGK3|A0A286XGK3_CAVPO	Uncharacterized protein OS=Cavia porcellus OX=10141 GN=RAB6B PE=4 SV=1	CAVPO	12
1495	16.04	16.18	37.86	33.27	33.27	tr|H0VE88|H0VE88_CAVPO	Uncharacterized protein OS=Cavia porcellus OX=10141 GN=NPEPL1 PE=4 SV=1	CAVPO	9
1496	16.04	16.04	53.59	53.59	53.59	tr|A0A286XSP4|A0A286XSP4_CAVPO	Uncharacterized protein OS=Cavia porcellus OX=10141 GN=ARF1 PE=3 SV=1	CAVPO	19
1497	16.02	16.16	18.42	17.05	12.11	tr|H0VEJ7|H0VEJ7_CAVPO	5'-3' exoribonuclease OS=Cavia porcellus OX=10141 GN=XRN2 PE=3 SV=1	CAVPO	8
1498	16.02	16.11	27.25	16.18	14.6	tr|A0A286XFW1|A0A286XFW1_CAVPO	Uncharacterized protein OS=Cavia porcellus OX=10141 GN=ABR PE=4 SV=1	CAVPO	9
1499	16.01	16.02	35.31	33.33	33.33	tr|H0V9N7|H0V9N7_CAVPO	Uncharacterized protein OS=Cavia porcellus OX=10141 GN=PON2 PE=4 SV=1	CAVPO	9
1500	16.01	16.01	40.65	37.77	34.53	tr|H0WE02|H0WE02_CAVPO	Uncharacterized protein OS=Cavia porcellus OX=10141 PE=3 SV=2	CAVPO	14
1501	16.01	16.01	48.94	46.81	45.53	tr|H0W0X2|H0W0X2_CAVPO	Uncharacterized protein OS=Cavia porcellus OX=10141 GN=RGS9BP PE=4 SV=1	CAVPO	11
1502	15.98	16.12	63.47	60.73	56.62	tr|H0UT84|H0UT84_CAVPO	Uncharacterized protein OS=Cavia porcellus OX=10141 GN=NUDT5 PE=3 SV=2	CAVPO	8
1503	15.98	16.07	33.33	26.33	23.99	tr|H0WE19|H0WE19_CAVPO	Uncharacterized protein OS=Cavia porcellus OX=10141 GN=KHDRBS1 PE=4 SV=2	CAVPO	13
1504	15.97	20.29	49.41	31.83	31.59	tr|A0A286XP64|A0A286XP64_CAVPO	Uncharacterized protein OS=Cavia porcellus OX=10141 GN=LOC100726317 PE=4 SV=1	CAVPO	23
1505	15.96	16.11	19.37	13.77	11.78	tr|A0A286XWX5|A0A286XWX5_CAVPO	Uncharacterized protein OS=Cavia porcellus OX=10141 GN=RABGAP1 PE=4 SV=1	CAVPO	8
1506	15.96	16.11	28.7	24.24	19.43	tr|H0VEH8|H0VEH8_CAVPO	Uncharacterized protein OS=Cavia porcellus OX=10141 GN=GSPT1 PE=4 SV=2	CAVPO	9
1507	15.95	16.15	25.86	17.64	11.8	tr|H0UVN5|H0UVN5_CAVPO	Elongation factor G, mitochondrial OS=Cavia porcellus OX=10141 GN=GFM1 PE=3 SV=1	CAVPO	9
1508	15.94	16.01	45.12	35.02	32.66	tr|A0A286XN91|A0A286XN91_CAVPO	Uncharacterized protein OS=Cavia porcellus OX=10141 GN=RPL5 PE=3 SV=1	CAVPO	12
1509	15.93	17.47	28.24	22.38	19.72	tr|A0A286XU91|A0A286XU91_CAVPO	Uncharacterized protein OS=Cavia porcellus OX=10141 GN=CTNNBL1 PE=4 SV=1	CAVPO	10
1510	15.92	15.96	55.67	47.08	47.08	tr|A0A286XK71|A0A286XK71_CAVPO	Uncharacterized protein OS=Cavia porcellus OX=10141 GN=MFF PE=4 SV=1	CAVPO	9
1511	15.91	16.23	16.34	12.35	9.337	tr|A0A286Y1Y9|A0A286Y1Y9_CAVPO	Uncharacterized protein OS=Cavia porcellus OX=10141 GN=MSH6 PE=3 SV=1	CAVPO	10
1512	15.91	15.97	30.62	19.38	16.31	tr|H0UYA2|H0UYA2_CAVPO	Uncharacterized protein OS=Cavia porcellus OX=10141 GN=PEX5L PE=4 SV=2	CAVPO	8
1513	15.87	16	62.94	58.38	52.79	tr|H0VP81|H0VP81_CAVPO	Prefoldin subunit 3 OS=Cavia porcellus OX=10141 GN=VBP1 PE=3 SV=1	CAVPO	15
1514	15.85	18.63	10.1	5.461	4.022	tr|A0A286XQ95|A0A286XQ95_CAVPO	Uncharacterized protein OS=Cavia porcellus OX=10141 GN=FRY PE=4 SV=1	CAVPO	11
1515	15.85	15.97	27.45	22.07	20.54	tr|A0A286XX42|A0A286XX42_CAVPO	Uncharacterized protein OS=Cavia porcellus OX=10141 GN=Baiap2 PE=4 SV=1	CAVPO	8
1516	15.83	15.96	43.45	38.72	38.72	tr|H0VVH1|H0VVH1_CAVPO	Uncharacterized protein OS=Cavia porcellus OX=10141 GN=DDI2 PE=4 SV=2	CAVPO	10
1517	15.83	15.89	36.03	26.1	23.56	tr|H0VYK0|H0VYK0_CAVPO	Uncharacterized protein OS=Cavia porcellus OX=10141 GN=ESRRB PE=3 SV=2	CAVPO	8
1518	15.82	15.92	75.38	63.82	50.75	tr|H0VN30|H0VN30_CAVPO	Uncharacterized protein OS=Cavia porcellus OX=10141 GN=HDDC2 PE=4 SV=2	CAVPO	8
1519	15.81	18.36	29.31	27.04	22.81	tr|H0VWS3|H0VWS3_CAVPO	Uncharacterized protein OS=Cavia porcellus OX=10141 GN=HDGFL2 PE=4 SV=2	CAVPO	13
1520	15.81	15.95	33.24	33.24	33.24	tr|H0VGZ1|H0VGZ1_CAVPO	ELAV-like protein OS=Cavia porcellus OX=10141 GN=ELAVL2 PE=3 SV=2	CAVPO	14
1521	15.79	15.84	59.31	48.28	41.38	tr|H0W551|H0W551_CAVPO	Uncharacterized protein OS=Cavia porcellus OX=10141 GN=RPS19 PE=4 SV=2	CAVPO	9
1522	15.78	17.89	44.39	30.55	30.55	tr|A0A286XYZ6|A0A286XYZ6_CAVPO	Uncharacterized protein OS=Cavia porcellus OX=10141 GN=NAP1L1 PE=3 SV=1	CAVPO	11
1523	15.78	15.84	31.84	25.88	23.65	tr|A0A286XAD8|A0A286XAD8_CAVPO	Uncharacterized protein OS=Cavia porcellus OX=10141 GN=SF1 PE=4 SV=1	CAVPO	12
1524	15.77	15.88	42.39	42.39	42.39	tr|H0W515|H0W515_CAVPO	Uncharacterized protein OS=Cavia porcellus OX=10141 GN=LOC100725672 PE=3 SV=2	CAVPO	13
1525	15.76	15.87	41.79	41.79	36.82	tr|A0A286XVA7|A0A286XVA7_CAVPO	Proteasome subunit beta OS=Cavia porcellus OX=10141 GN=PSMB2 PE=3 SV=1	CAVPO	10
1526	15.75	15.94	30.02	25.63	22.09	tr|H0VGM8|H0VGM8_CAVPO	Uncharacterized protein OS=Cavia porcellus OX=10141 GN=GATAD2B PE=4 SV=2	CAVPO	9
1527	15.74	16.23	46.15	46.15	36.92	tr|H0VXV1|H0VXV1_CAVPO	Uncharacterized protein OS=Cavia porcellus OX=10141 GN=COPS6 PE=4 SV=2	CAVPO	11
1528	15.74	16.01	21.68	14.31	8.76	tr|H0V2Q7|H0V2Q7_CAVPO	Replication factor C subunit 1 OS=Cavia porcellus OX=10141 GN=RFC1 PE=3 SV=2	CAVPO	7
1529	15.74	15.99	29.02	26.27	25.1	tr|H0VJ09|H0VJ09_CAVPO	Uncharacterized protein OS=Cavia porcellus OX=10141 GN=SMARCD2 PE=4 SV=2	CAVPO	10
1530	15.72	15.84	60.26	50.66	40.07	tr|H0V5Z0|H0V5Z0_CAVPO	Uncharacterized protein OS=Cavia porcellus OX=10141 GN=ABHD10 PE=4 SV=2	CAVPO	9
1531	15.71	15.9	19.98	17.32	14.55	tr|H0VQP7|H0VQP7_CAVPO	Uncharacterized protein OS=Cavia porcellus OX=10141 GN=EML3 PE=4 SV=2	CAVPO	11
1532	15.71	15.78	42.86	40.14	40.14	tr|H0VIS2|H0VIS2_CAVPO	Uncharacterized protein OS=Cavia porcellus OX=10141 GN=SDR39U1 PE=4 SV=1	CAVPO	10
1533	15.71	15.77	44.97	41.54	30.62	tr|A0A286Y3K2|A0A286Y3K2_CAVPO	Uncharacterized protein OS=Cavia porcellus OX=10141 GN=Map6 PE=4 SV=1	CAVPO	11
1534	15.7	15.88	27.85	27.85	20.53	tr|H0VC44|H0VC44_CAVPO	RBR-type E3 ubiquitin transferase OS=Cavia porcellus OX=10141 GN=ARIH2 PE=3 SV=1	CAVPO	10
1535	15.69	15.81	52.34	44.68	44.68	tr|A0A286XT12|A0A286XT12_CAVPO	Uncharacterized protein OS=Cavia porcellus OX=10141 GN=PUDP PE=4 SV=1	CAVPO	10
1536	15.68	17.02	40.21	36.08	35.74	tr|H0VNX8|H0VNX8_CAVPO	60S ribosomal protein L6 OS=Cavia porcellus OX=10141 GN=RPL6 PE=3 SV=1	CAVPO	11
1537	15.68	15.75	30.75	30.75	28.25	tr|A0A286XFG7|A0A286XFG7_CAVPO	Uncharacterized protein OS=Cavia porcellus OX=10141 GN=PHF24 PE=4 SV=1	CAVPO	8
1538	15.66	17.95	36.16	32.77	27.68	tr|A0A286XTL4|A0A286XTL4_CAVPO	Uncharacterized protein OS=Cavia porcellus OX=10141 GN=PTBP1 PE=4 SV=1	CAVPO	14
1539	15.64	18.22	30.14	23.62	16.48	tr|H0VZ04|H0VZ04_CAVPO	Uncharacterized protein OS=Cavia porcellus OX=10141 GN=PPP1R9B PE=4 SV=2	CAVPO	12
1540	15.64	18.02	66.56	46.32	38.96	tr|A0A286Y3M1|A0A286Y3M1_CAVPO	Uncharacterized protein OS=Cavia porcellus OX=10141 GN=MAPRE2 PE=4 SV=1	CAVPO	14
1541	15.64	17.55	38.19	36.57	36.57	tr|H0VGU6|H0VGU6_CAVPO	Uncharacterized protein OS=Cavia porcellus OX=10141 GN=FN3KRP PE=3 SV=1	CAVPO	14
1542	15.64	15.76	20.27	12.32	10.53	tr|H0W297|H0W297_CAVPO	Uncharacterized protein OS=Cavia porcellus OX=10141 GN=RBM26 PE=4 SV=2	CAVPO	10
1543	15.63	43.78	23.78	19.38	15.16	tr|H0VTL7|H0VTL7_CAVPO	Uncharacterized protein OS=Cavia porcellus OX=10141 GN=SMARCA4 PE=4 SV=2	CAVPO	23
1544	15.63	15.99	44.05	27.29	19.21	tr|H0VAC0|H0VAC0_CAVPO	RNA helicase OS=Cavia porcellus OX=10141 GN=DDX18 PE=3 SV=2	CAVPO	10
1545	15.63	15.77	21.21	18.46	16.94	tr|H0VQI6|H0VQI6_CAVPO	Uncharacterized protein OS=Cavia porcellus OX=10141 GN=NHLRC2 PE=4 SV=1	CAVPO	9
1546	15.63	15.67	24.1	22.66	22.66	tr|A0A286XRA3|A0A286XRA3_CAVPO	Uncharacterized protein OS=Cavia porcellus OX=10141 GN=GPM6A PE=4 SV=1	CAVPO	15
1547	15.61	15.74	27.71	24.8	17.18	tr|H0V3F8|H0V3F8_CAVPO	Uncharacterized protein OS=Cavia porcellus OX=10141 GN=ETFDH PE=4 SV=2	CAVPO	8
1548	15.61	15.69	35.58	31.29	28.02	tr|H0VI81|H0VI81_CAVPO	UBX domain-containing protein 7 OS=Cavia porcellus OX=10141 GN=Ubxn7 PE=4 SV=1	CAVPO	11
1549	15.61	15.66	71.52	71.52	66.46	tr|A0A286XBT8|A0A286XBT8_CAVPO	Uncharacterized protein OS=Cavia porcellus OX=10141 GN=CPLX3 PE=4 SV=1	CAVPO	11
1550	15.6	15.67	54.33	51.92	48.56	tr|H0UUK1|H0UUK1_CAVPO	40S ribosomal protein S8 OS=Cavia porcellus OX=10141 GN=RPS8 PE=3 SV=2	CAVPO	18
1551	15.59	36.37	56.45	51.4	37.38	tr|A0A286X839|A0A286X839_CAVPO	Uncharacterized protein OS=Cavia porcellus OX=10141 GN=EHD3 PE=3 SV=1	CAVPO	20
1552	15.58	15.79	28.11	21.15	12.58	tr|H0VCY2|H0VCY2_CAVPO	Uncharacterized protein OS=Cavia porcellus OX=10141 GN=MAP7D2 PE=4 SV=2	CAVPO	8
1553	15.57	16.77	53.19	53.19	53.19	tr|A0A286XKR3|A0A286XKR3_CAVPO	Uncharacterized protein OS=Cavia porcellus OX=10141 GN=KRAS PE=4 SV=1	CAVPO	14
1554	15.57	15.95	28	13.33	10.5	tr|H0VWB6|H0VWB6_CAVPO	Uncharacterized protein OS=Cavia porcellus OX=10141 GN=CGN PE=4 SV=1	CAVPO	9
1555	15.57	15.9	11.5	7.813	6.938	tr|H0W7Q9|H0W7Q9_CAVPO	DNA (cytosine-5)-methyltransferase OS=Cavia porcellus OX=10141 GN=DNMT1 PE=3 SV=2	CAVPO	9
1556	15.56	15.69	37.08	33.74	27.05	tr|A0A286Y1K3|A0A286Y1K3_CAVPO	Uncharacterized protein OS=Cavia porcellus OX=10141 GN=HOMER1 PE=4 SV=1	CAVPO	8
1557	15.55	15.67	25.12	17.95	10.4	tr|A0A286XXV2|A0A286XXV2_CAVPO	Non-specific serine/threonine protein kinase OS=Cavia porcellus OX=10141 GN=MARK3 PE=4 SV=1	CAVPO	8
1558	15.53	15.79	15.01	9.188	4.696	tr|H0V3V2|H0V3V2_CAVPO	Uncharacterized protein OS=Cavia porcellus OX=10141 GN=MYLK PE=4 SV=2	CAVPO	9
1559	15.5	16.12	33.13	27.18	21.43	tr|H0V5J5|H0V5J5_CAVPO	Uncharacterized protein OS=Cavia porcellus OX=10141 GN=TBL1XR1 PE=4 SV=2	CAVPO	10
1560	15.49	15.53	44.35	37.5	37.5	tr|H0VQE7|H0VQE7_CAVPO	Proteasome endopeptidase complex OS=Cavia porcellus OX=10141 GN=PSMA7 PE=3 SV=2	CAVPO	9
1561	15.47	15.7	26.82	17.04	13.16	tr|H0VDM6|H0VDM6_CAVPO	Integrin beta OS=Cavia porcellus OX=10141 GN=ITGB1 PE=3 SV=2	CAVPO	9
1562	15.46	19.76	47.39	32.26	26.05	tr|H0VTS7|H0VTS7_CAVPO	Uncharacterized protein OS=Cavia porcellus OX=10141 GN=Hnrnpdl PE=4 SV=2	CAVPO	16
1563	15.44	15.69	19.37	15.42	15.14	tr|H0V1P7|H0V1P7_CAVPO	Protein phosphatase 4 regulatory subunit 3A OS=Cavia porcellus OX=10141 GN=PPP4R3A PE=4 SV=2	CAVPO	9
1564	15.44	15.62	28.75	19.58	16.75	tr|H0VK34|H0VK34_CAVPO	Uncharacterized protein OS=Cavia porcellus OX=10141 GN=LARP7 PE=4 SV=2	CAVPO	9
1565	15.44	15.62	28.98	19.79	17.31	tr|H0WDS3|H0WDS3_CAVPO	Uncharacterized protein OS=Cavia porcellus OX=10141 GN=CCDC22 PE=4 SV=2	CAVPO	10
1566	15.43	15.58	33.1	30.8	25.98	tr|A0A286XLI5|A0A286XLI5_CAVPO	Uncharacterized protein OS=Cavia porcellus OX=10141 GN=PAG1 PE=4 SV=1	CAVPO	8
1567	15.41	16.41	66.67	40.95	40.48	tr|H0VJX3|H0VJX3_CAVPO	Uncharacterized protein OS=Cavia porcellus OX=10141 GN=Sarnp PE=4 SV=2	CAVPO	10
1568	15.41	15.72	48.5	37.27	22.85	tr|H0VJC1|H0VJC1_CAVPO	Uncharacterized protein OS=Cavia porcellus OX=10141 GN=PRPF31 PE=4 SV=1	CAVPO	13
1569	15.41	15.57	42.58	36.84	36.84	tr|H0UYD1|H0UYD1_CAVPO	Uncharacterized protein OS=Cavia porcellus OX=10141 GN=Rpl10 PE=4 SV=2	CAVPO	17
1570	15.37	15.85	31.84	28.8	18.6	tr|H0VAC3|H0VAC3_CAVPO	Uncharacterized protein OS=Cavia porcellus OX=10141 GN=DNAJC11 PE=4 SV=1	CAVPO	7
1571	15.36	15.54	31.48	21.59	14.76	tr|H0UTI1|H0UTI1_CAVPO	Uncharacterized protein OS=Cavia porcellus OX=10141 GN=HOOK3 PE=4 SV=1	CAVPO	9
1572	15.36	15.5	69.13	69.13	69.13	tr|B2ZPE9|B2ZPE9_CAVPO	Calmodulin 2 OS=Cavia porcellus OX=10141 GN=CALM2 PE=2 SV=1	CAVPO	22
1573	15.35	15.51	18.15	10.46	9.641	tr|H0VNP5|H0VNP5_CAVPO	Uncharacterized protein OS=Cavia porcellus OX=10141 GN=DLGAP4 PE=4 SV=2	CAVPO	9
1574	15.35	15.46	47.59	43.45	40.69	tr|H0VKQ8|H0VKQ8_CAVPO	Uncharacterized protein OS=Cavia porcellus OX=10141 GN=ECHS1 PE=3 SV=2	CAVPO	11
1575	15.34	15.5	41.15	41.15	35.66	tr|H0VRS1|H0VRS1_CAVPO	Uncharacterized protein OS=Cavia porcellus OX=10141 GN=TFG PE=4 SV=1	CAVPO	13
1576	15.34	15.45	45	42.5	38.75	tr|H0V602|H0V602_CAVPO	Pyrroline-5-carboxylate reductase OS=Cavia porcellus OX=10141 GN=Pycr2 PE=3 SV=1	CAVPO	10
1577	15.32	15.45	34.52	31.35	27.38	tr|A0A286XGZ8|A0A286XGZ8_CAVPO	Sodium/potassium-transporting ATPase subunit beta OS=Cavia porcellus OX=10141 GN=ATP1B2 PE=3 SV=1	CAVPO	16
1578	15.32	15.42	49.19	49.19	42.34	tr|A7L5B2|A7L5B2_CAVPO	BetaB1-crystallin OS=Cavia porcellus OX=10141 GN=Crybb1 PE=2 SV=1	CAVPO	9
1579	15.31	17.73	62.3	52.88	52.88	tr|A0A286XDM7|A0A286XDM7_CAVPO	Uncharacterized protein OS=Cavia porcellus OX=10141 GN=CBX5 PE=4 SV=1	CAVPO	15
1580	15.31	15.5	45.05	32.31	26.18	tr|H0VN89|H0VN89_CAVPO	Ferrochelatase OS=Cavia porcellus OX=10141 GN=FECH PE=3 SV=1	CAVPO	8
1581	15.3	15.61	29.75	21.5	12.38	tr|A0A286XN30|A0A286XN30_CAVPO	Uncharacterized protein OS=Cavia porcellus OX=10141 GN=INPP4B PE=4 SV=1	CAVPO	8
1582	15.3	15.43	51.42	47.95	35.33	tr|H0V7Z3|H0V7Z3_CAVPO	Autophagy-related protein 3 OS=Cavia porcellus OX=10141 GN=ATG3 PE=3 SV=2	CAVPO	10
1583	15.29	15.49	21.17	15.03	12.7	tr|H0VEF9|H0VEF9_CAVPO	Uncharacterized protein OS=Cavia porcellus OX=10141 GN=RTF1 PE=4 SV=2	CAVPO	8
1584	15.28	34.71	55.71	53.38	51.28	tr|A0A286Y1R8|A0A286Y1R8_CAVPO	Uncharacterized protein OS=Cavia porcellus OX=10141 GN=SEPT11 PE=3 SV=1	CAVPO	28
1585	15.28	21.13	42.17	39.04	33.61	tr|A0A286XSM8|A0A286XSM8_CAVPO	Uncharacterized protein OS=Cavia porcellus OX=10141 GN=Ppm1b PE=3 SV=1	CAVPO	17
1586	15.27	17.65	59.15	52.11	51.17	tr|A0A286XPP9|A0A286XPP9_CAVPO	Uncharacterized protein OS=Cavia porcellus OX=10141 GN=Rab4b PE=4 SV=1	CAVPO	14
1587	15.27	15.36	41.8	39.07	36.34	tr|A0A286XV75|A0A286XV75_CAVPO	Histone-lysine N-methyltransferase SETD7 OS=Cavia porcellus OX=10141 GN=SETD7 PE=3 SV=1	CAVPO	8
1588	15.26	19.01	33.18	26.79	20.98	tr|H0W828|H0W828_CAVPO	Uncharacterized protein OS=Cavia porcellus OX=10141 GN=FXR2 PE=4 SV=1	CAVPO	10
1589	15.26	15.53	31.83	23.36	20.42	tr|A0A286XA41|A0A286XA41_CAVPO	Uncharacterized protein OS=Cavia porcellus OX=10141 GN=NCOA5 PE=4 SV=1	CAVPO	11
1590	15.25	15.44	25.21	21.87	19.2	tr|H0VCP5|H0VCP5_CAVPO	Uncharacterized protein OS=Cavia porcellus OX=10141 GN=NELFCD PE=4 SV=1	CAVPO	9
1591	15.25	15.39	41.06	31.84	27.93	tr|H0UVC6|H0UVC6_CAVPO	Uncharacterized protein OS=Cavia porcellus OX=10141 GN=Dnajb11 PE=4 SV=1	CAVPO	9
1592	15.23	15.37	17.1	14.49	12.07	tr|H0V3W2|H0V3W2_CAVPO	Uncharacterized protein OS=Cavia porcellus OX=10141 GN=SEC23IP PE=4 SV=2	CAVPO	8
1593	15.22	17.77	35.19	33.45	15.16	tr|H0VGL9|H0VGL9_CAVPO	Uncharacterized protein OS=Cavia porcellus OX=10141 GN=FUBP3 PE=4 SV=1	CAVPO	8
1594	15.22	15.32	40.25	27.04	27.04	tr|A0A286X860|A0A286X860_CAVPO	Zinc finger Ran-binding domain-containing protein 2 OS=Cavia porcellus OX=10141 GN=ZRANB2 PE=3 SV=1	CAVPO	9
1595	15.2	37.82	45.14	36.88	34.68	tr|A0A286XW63|A0A286XW63_CAVPO	Uncharacterized protein OS=Cavia porcellus OX=10141 GN=AHCYL2 PE=4 SV=1	CAVPO	22
1596	15.2	15.32	84.31	70.59	60.78	tr|H0VUC2|H0VUC2_CAVPO	Uncharacterized protein OS=Cavia porcellus OX=10141 GN=LOC100715002 PE=3 SV=2	CAVPO	9
1597	15.15	16.97	24.95	21.56	18.16	tr|H0V9Q3|H0V9Q3_CAVPO	Uncharacterized protein OS=Cavia porcellus OX=10141 GN=CDK5RAP3 PE=4 SV=2	CAVPO	9
1598	15.15	15.21	42.26	33.03	30.48	tr|A0A286XYM2|A0A286XYM2_CAVPO	Uncharacterized protein OS=Cavia porcellus OX=10141 GN=ASRGL1 PE=4 SV=1	CAVPO	11
1599	15.14	15.39	23.62	14.79	10.6	tr|H0VY89|H0VY89_CAVPO	Gamma-tubulin complex component OS=Cavia porcellus OX=10141 GN=TUBGCP3 PE=3 SV=2	CAVPO	8
1600	15.14	15.3	12.93	8.788	6.78	tr|A0A286XC99|A0A286XC99_CAVPO	Uncharacterized protein OS=Cavia porcellus OX=10141 GN=ABCA5 PE=4 SV=1	CAVPO	8
1601	15.13	20.71	54.07	47.88	40.07	tr|H0VLL2|H0VLL2_CAVPO	Uncharacterized protein OS=Cavia porcellus OX=10141 GN=RPRD1A PE=4 SV=2	CAVPO	14
1602	15.12	15.35	27.93	19.76	11.22	tr|H0VKT4|H0VKT4_CAVPO	Uncharacterized protein OS=Cavia porcellus OX=10141 GN=EPS8 PE=4 SV=2	CAVPO	9
1603	15.11	17.86	21.55	13.06	9.61	tr|H0VNJ4|H0VNJ4_CAVPO	Uncharacterized protein OS=Cavia porcellus OX=10141 GN=FLT1 PE=3 SV=2	CAVPO	10
1604	15.11	16.73	43.1	35	26.9	tr|H0W2Z8|H0W2Z8_CAVPO	2',3'-cyclic-nucleotide 3'-phosphodiesterase OS=Cavia porcellus OX=10141 GN=CNP PE=3 SV=2	CAVPO	10
1605	15.11	15.2	68.72	46.67	45.64	tr|H0VL90|H0VL90_CAVPO	Uncharacterized protein OS=Cavia porcellus OX=10141 GN=PGRMC1 PE=3 SV=1	CAVPO	12
1606	15.09	15.56	30.77	26.3	22.58	tr|A0A286Y523|A0A286Y523_CAVPO	Uncharacterized protein OS=Cavia porcellus OX=10141 GN=RBM17 PE=4 SV=1	CAVPO	9
1607	15.09	15.15	36.63	36.34	34.59	tr|H0VCV4|H0VCV4_CAVPO	Uncharacterized protein OS=Cavia porcellus OX=10141 GN=NTM PE=4 SV=2	CAVPO	9
1608	15.07	16.34	25.67	21.51	11.83	tr|H0UVA5|H0UVA5_CAVPO	Uncharacterized protein OS=Cavia porcellus OX=10141 GN=TRIM3 PE=4 SV=1	CAVPO	9
1609	15.06	15.4	50.64	47.21	46.78	tr|H0VN17|H0VN17_CAVPO	Proteasome endopeptidase complex OS=Cavia porcellus OX=10141 GN=Psma2 PE=3 SV=2	CAVPO	10
1610	15.06	15.34	18.55	12.5	6.509	tr|H0VF20|H0VF20_CAVPO	Uncharacterized protein OS=Cavia porcellus OX=10141 GN=UBR1 PE=4 SV=2	CAVPO	8
1611	15.06	15.19	30.79	28.15	19.06	tr|A0A286Y2D6|A0A286Y2D6_CAVPO	Uncharacterized protein OS=Cavia porcellus OX=10141 GN=CAB39 PE=4 SV=1	CAVPO	7
1612	15.05	15.14	34.58	26.87	19.6	tr|A0A286XW33|A0A286XW33_CAVPO	Uncharacterized protein OS=Cavia porcellus OX=10141 GN=GABPA PE=3 SV=1	CAVPO	7
1613	15.04	15.49	16.77	11.76	9.484	tr|H0VLQ2|H0VLQ2_CAVPO	Uncharacterized protein OS=Cavia porcellus OX=10141 GN=TRAPPC8 PE=4 SV=2	CAVPO	9
1614	15.04	15.34	15.99	11.19	7.462	tr|A0A286XMN5|A0A286XMN5_CAVPO	Uncharacterized protein OS=Cavia porcellus OX=10141 GN=ARHGAP5 PE=4 SV=1	CAVPO	9
1615	15.03	15.15	41.85	37.38	34.82	tr|H0V1X9|H0V1X9_CAVPO	Uncharacterized protein OS=Cavia porcellus OX=10141 GN=Prkra PE=4 SV=1	CAVPO	8
1616	15.02	15.14	65.12	47.67	47.67	tr|H0W703|H0W703_CAVPO	NADH dehydrogenase [ubiquinone] 1 alpha subcomplex subunit 8 OS=Cavia porcellus OX=10141 GN=NDUFA8 PE=3 SV=1	CAVPO	9
1617	15.02	15.08	21.68	16.22	15.13	tr|H0UV05|H0UV05_CAVPO	Uncharacterized protein OS=Cavia porcellus OX=10141 GN=CLINT1 PE=4 SV=2	CAVPO	8
1618	15.02	15.07	17.66	13.06	13.06	tr|H0UZI3|H0UZI3_CAVPO	Aldehyde dehydrogenase family 16 member A1 OS=Cavia porcellus OX=10141 GN=ALDH16A1 PE=3 SV=1	CAVPO	9
1619	15.01	15.14	31.87	31.87	27.46	tr|H0VR36|H0VR36_CAVPO	Uncharacterized protein OS=Cavia porcellus OX=10141 GN=MAP2K4 PE=3 SV=2	CAVPO	9
1620	14.99	15.16	16.12	16.12	15.06	tr|A0A286XZ66|A0A286XZ66_CAVPO	Uncharacterized protein OS=Cavia porcellus OX=10141 GN=BCAS3 PE=4 SV=1	CAVPO	9
1621	14.99	15.15	39.75	24.18	21.93	tr|H0UVF0|H0UVF0_CAVPO	Uncharacterized protein OS=Cavia porcellus OX=10141 GN=MLYCD PE=4 SV=2	CAVPO	9
1622	14.96	15.17	25.49	19.74	16.94	tr|H0UXD8|H0UXD8_CAVPO	Uncharacterized protein OS=Cavia porcellus OX=10141 GN=GNL1 PE=4 SV=1	CAVPO	8
1623	14.95	15.16	36.13	27.92	20.42	tr|H0UWQ5|H0UWQ5_CAVPO	Uncharacterized protein OS=Cavia porcellus OX=10141 GN=MPP7 PE=3 SV=2	CAVPO	8
1624	14.95	15.05	91.53	89.83	82.2	tr|H0W7H4|H0W7H4_CAVPO	Uncharacterized protein OS=Cavia porcellus OX=10141 GN=Elob PE=4 SV=2	CAVPO	11
1625	14.95	15.01	31.8	31.8	31.15	tr|A0A286XHR1|A0A286XHR1_CAVPO	Uncharacterized protein OS=Cavia porcellus OX=10141 GN=ELMOD2 PE=4 SV=1	CAVPO	13
1626	14.94	22.18	57.82	49.76	45.97	tr|H0V150|H0V150_CAVPO	Uncharacterized protein OS=Cavia porcellus OX=10141 GN=HMGB2 PE=4 SV=1	CAVPO	24
1627	14.93	15.39	46.65	38.34	34.19	tr|H0VYG0|H0VYG0_CAVPO	Uncharacterized protein OS=Cavia porcellus OX=10141 GN=HADH PE=4 SV=1	CAVPO	9
1628	14.93	15.1	40	34.43	29.37	tr|H0UT90|H0UT90_CAVPO	Cysteine protease OS=Cavia porcellus OX=10141 GN=ATG4B PE=3 SV=2	CAVPO	8
1629	14.92	15.03	59.46	49.55	49.55	tr|A0A286XTF9|A0A286XTF9_CAVPO	Cytochrome b-c1 complex subunit 7 OS=Cavia porcellus OX=10141 GN=UQCRB PE=3 SV=1	CAVPO	8
1630	14.9	15.06	29.56	28.17	21.03	tr|H0V9U1|H0V9U1_CAVPO	Uncharacterized protein OS=Cavia porcellus OX=10141 GN=WDR26 PE=4 SV=2	CAVPO	7
1631	14.88	18.16	48.13	45.52	42.91	tr|H0W6T7|H0W6T7_CAVPO	Uncharacterized protein OS=Cavia porcellus OX=10141 GN=Mapre1 PE=4 SV=1	CAVPO	11
1632	14.88	15.02	36.44	31.12	24.2	tr|H0VCN1|H0VCN1_CAVPO	NIF3-like protein 1 OS=Cavia porcellus OX=10141 GN=NIF3L1 PE=3 SV=2	CAVPO	7
1633	14.87	15.06	40.43	40.43	40.16	tr|A0A286XMN7|A0A286XMN7_CAVPO	SWI/SNF-related matrix-associated actin-dependent regulator of chromatin subfamily B member 1 OS=Cavia porcellus OX=10141 GN=SMARCB1 PE=3 SV=1	CAVPO	9
1634	14.87	14.98	57.47	43.3	40.61	tr|H0W5S7|H0W5S7_CAVPO	Proteasome subunit alpha type OS=Cavia porcellus OX=10141 GN=PSMA4 PE=3 SV=2	CAVPO	11
1635	14.86	17.47	24.5	20.66	15.1	tr|H0VDA1|H0VDA1_CAVPO	Uncharacterized protein OS=Cavia porcellus OX=10141 GN=TARSL2 PE=3 SV=2	CAVPO	9
1636	14.86	17.2	61.14	56.77	56.77	tr|A0A286XQK8|A0A286XQK8_CAVPO	Uncharacterized protein OS=Cavia porcellus OX=10141 GN=RAB1B PE=4 SV=1	CAVPO	16
1637	14.86	15.12	57.14	51.14	44	tr|A0A286Y3M2|A0A286Y3M2_CAVPO	Uncharacterized protein OS=Cavia porcellus OX=10141 GN=Ptgr2 PE=4 SV=1	CAVPO	10
1638	14.86	15	74.85	74.85	65.5	tr|H0V3N6|H0V3N6_CAVPO	Uncharacterized protein OS=Cavia porcellus OX=10141 GN=LOC100714659 PE=4 SV=1	CAVPO	8
1639	14.84	15.19	34.23	31.9	18.28	tr|H0VHQ3|H0VHQ3_CAVPO	Uncharacterized protein OS=Cavia porcellus OX=10141 GN=ABHD16A PE=4 SV=1	CAVPO	9
1640	14.83	14.89	42.25	42.25	32.62	tr|H0UVT1|H0UVT1_CAVPO	Uncharacterized protein OS=Cavia porcellus OX=10141 GN=NECTIN1 PE=4 SV=2	CAVPO	12
1641	14.81	19.63	62.86	49.35	40	tr|A0A286Y5G0|A0A286Y5G0_CAVPO	Uncharacterized protein OS=Cavia porcellus OX=10141 GN=PRPSAP1 PE=4 SV=1	CAVPO	12
1642	14.81	15.1	19.5	11.1	9.556	tr|A0A286XYB8|A0A286XYB8_CAVPO	Anion exchange protein OS=Cavia porcellus OX=10141 GN=SLC4A5 PE=3 SV=1	CAVPO	8
1643	14.79	14.97	17.18	13.75	11.31	tr|H0VNQ8|H0VNQ8_CAVPO	Uncharacterized protein OS=Cavia porcellus OX=10141 GN=ERMP1 PE=4 SV=2	CAVPO	8
1644	14.77	15.2	23.41	20.54	17.2	tr|H0VKM0|H0VKM0_CAVPO	Uncharacterized protein OS=Cavia porcellus OX=10141 GN=NUB1 PE=4 SV=2	CAVPO	9
1645	14.76	14.94	28.73	26.52	26.52	tr|H0VP33|H0VP33_CAVPO	Very-long-chain (3R)-3-hydroxyacyl-CoA dehydratase OS=Cavia porcellus OX=10141 GN=HACD3 PE=3 SV=2	CAVPO	14
1646	14.76	14.92	42.9	42.9	39.35	tr|H0UWH9|H0UWH9_CAVPO	Uncharacterized protein OS=Cavia porcellus OX=10141 GN=RNF2 PE=4 SV=2	CAVPO	10
1647	14.71	15.08	19.65	7.903	6.942	tr|A0A286XBT3|A0A286XBT3_CAVPO	Uncharacterized protein OS=Cavia porcellus OX=10141 GN=FMN1 PE=4 SV=1	CAVPO	9
1648	14.71	14.88	39.62	36.79	34.28	tr|H0W7P0|H0W7P0_CAVPO	Uncharacterized protein OS=Cavia porcellus OX=10141 GN=RDH5 PE=3 SV=1	CAVPO	8
1649	14.71	14.74	82.14	82.14	82.14	tr|A0A286XW34|A0A286XW34_CAVPO	Profilin OS=Cavia porcellus OX=10141 GN=PFN1 PE=3 SV=1	CAVPO	12
1650	14.7	14.83	19.96	19.96	19.96	tr|A0A286XVK7|A0A286XVK7_CAVPO	Uncharacterized protein OS=Cavia porcellus OX=10141 GN=LPCAT1 PE=4 SV=1	CAVPO	9
1651	14.69	15.19	25.06	19.21	13.74	tr|H0VTP2|H0VTP2_CAVPO	Uncharacterized protein OS=Cavia porcellus OX=10141 GN=STRN3 PE=4 SV=2	CAVPO	7
1652	14.69	14.96	42.37	36.05	26.05	tr|A0A286XV72|A0A286XV72_CAVPO	Uncharacterized protein OS=Cavia porcellus OX=10141 GN=UBA3 PE=4 SV=1	CAVPO	7
1653	14.68	14.95	17.05	12.17	10.12	tr|H0UXC3|H0UXC3_CAVPO	Uncharacterized protein OS=Cavia porcellus OX=10141 GN=EFL1 PE=4 SV=2	CAVPO	9
1654	14.68	14.8	27.53	27.53	20.6	tr|H0V723|H0V723_CAVPO	Uncharacterized protein OS=Cavia porcellus OX=10141 GN=COASY PE=3 SV=2	CAVPO	8
1655	14.67	15.13	15.34	12.82	7.248	tr|H0VAY0|H0VAY0_CAVPO	Uncharacterized protein OS=Cavia porcellus OX=10141 GN=RBM12B PE=4 SV=2	CAVPO	7
1656	14.62	14.87	16.9	13.09	9.398	tr|H0VNV1|H0VNV1_CAVPO	Uncharacterized protein OS=Cavia porcellus OX=10141 GN=PRPF40A PE=4 SV=2	CAVPO	9
1657	14.62	14.66	61.54	61.54	57.14	tr|H0WBZ3|H0WBZ3_CAVPO	Uncharacterized protein OS=Cavia porcellus OX=10141 GN=Cnpy2 PE=4 SV=1	CAVPO	12
1658	14.6	21.27	27.43	22.51	18.45	tr|H0V141|H0V141_CAVPO	Uncharacterized protein OS=Cavia porcellus OX=10141 GN=TNPO1 PE=4 SV=2	CAVPO	12
1659	14.59	15.13	24.5	18.7	14.59	tr|H0VWP3|H0VWP3_CAVPO	Uncharacterized protein OS=Cavia porcellus OX=10141 GN=GPSM1 PE=4 SV=2	CAVPO	8
1660	14.59	14.68	50.51	50.51	50.51	tr|A0A286Y5N7|A0A286Y5N7_CAVPO	Uncharacterized protein OS=Cavia porcellus OX=10141 GN=YKT6 PE=3 SV=1	CAVPO	8
1661	14.58	14.66	45.65	40.49	29.35	tr|H0VDH3|H0VDH3_CAVPO	Uncharacterized protein OS=Cavia porcellus OX=10141 GN=RAE1 PE=4 SV=1	CAVPO	8
1662	14.57	14.81	42.13	42.13	35.83	tr|A0A286Y4Q8|A0A286Y4Q8_CAVPO	Uncharacterized protein OS=Cavia porcellus OX=10141 GN=PSME3 PE=4 SV=1	CAVPO	9
1663	14.57	14.72	14.92	11.31	9.981	tr|H0VNH6|H0VNH6_CAVPO	Uncharacterized protein OS=Cavia porcellus OX=10141 GN=FARP2 PE=4 SV=1	CAVPO	8
1664	14.55	14.59	40.92	35.84	31.72	tr|A0A286XX33|A0A286XX33_CAVPO	Uncharacterized protein OS=Cavia porcellus OX=10141 GN=TARDBP PE=4 SV=1	CAVPO	10
1665	14.54	14.78	30.72	15.91	7.064	tr|H0UTZ8|H0UTZ8_CAVPO	1-phosphatidylinositol 4,5-bisphosphate phosphodiesterase OS=Cavia porcellus OX=10141 GN=PLCB4 PE=4 SV=1	CAVPO	7
1666	14.53	14.69	50.35	35.29	33.65	tr|H0VJ90|H0VJ90_CAVPO	Uncharacterized protein OS=Cavia porcellus OX=10141 GN=Nasp PE=4 SV=2	CAVPO	9
1667	14.53	14.64	37.68	27.5	21.25	tr|H0V154|H0V154_CAVPO	Uncharacterized protein OS=Cavia porcellus OX=10141 GN=TDRKH PE=4 SV=1	CAVPO	9
1668	14.52	14.65	37.95	33.73	14.46	tr|A0A286XT91|A0A286XT91_CAVPO	Uncharacterized protein OS=Cavia porcellus OX=10141 GN=ZC3HC1 PE=4 SV=1	CAVPO	6
1669	14.52	14.54	18.72	16.63	14.32	tr|H0UTV6|H0UTV6_CAVPO	Non-lysosomal glucosylceramidase OS=Cavia porcellus OX=10141 GN=GBA2 PE=3 SV=2	CAVPO	7
1670	14.51	14.76	33.96	27.25	23.06	tr|H0WBE8|H0WBE8_CAVPO	Coronin OS=Cavia porcellus OX=10141 GN=CORO2B PE=3 SV=2	CAVPO	8
1671	14.51	14.68	22.56	12.21	9.764	tr|H0V9H6|H0V9H6_CAVPO	Uncharacterized protein OS=Cavia porcellus OX=10141 GN=CCDC136 PE=4 SV=2	CAVPO	9
1672	14.51	14.55	20.75	16.11	13.13	tr|H0VTQ5|H0VTQ5_CAVPO	Uncharacterized protein OS=Cavia porcellus OX=10141 GN=SRRM1 PE=4 SV=2	CAVPO	12
1673	14.51	14.54	30.67	28.27	28	tr|A0A286XRN4|A0A286XRN4_CAVPO	Uncharacterized protein OS=Cavia porcellus OX=10141 GN=CADM4 PE=4 SV=1	CAVPO	7
1674	14.5	14.82	9.823	6.441	4.428	tr|H0VNP3|H0VNP3_CAVPO	Uncharacterized protein OS=Cavia porcellus OX=10141 GN=ANKRD17 PE=4 SV=2	CAVPO	9
1675	14.49	14.52	60.47	60.47	60.47	tr|A0A286Y1H2|A0A286Y1H2_CAVPO	Galectin OS=Cavia porcellus OX=10141 GN=LGALSL PE=4 SV=1	CAVPO	13
1676	14.48	37.11	46.42	41.13	36.35	tr|A0A286Y5Y5|A0A286Y5Y5_CAVPO	Uncharacterized protein OS=Cavia porcellus OX=10141 GN=EZR PE=4 SV=1	CAVPO	24
1677	14.48	14.55	55.1	50	44.39	tr|A0A286XUS1|A0A286XUS1_CAVPO	Glutathione peroxidase OS=Cavia porcellus OX=10141 GN=Gpx4 PE=3 SV=1	CAVPO	10
1678	14.47	14.57	61.37	61.37	58.37	tr|A0A286XP99|A0A286XP99_CAVPO	Uncharacterized protein OS=Cavia porcellus OX=10141 GN=MSRA PE=3 SV=1	CAVPO	11
1679	14.46	17.08	25.58	15.61	10.08	tr|H0UU87|H0UU87_CAVPO	Uncharacterized protein OS=Cavia porcellus OX=10141 GN=USP15 PE=3 SV=2	CAVPO	11
1680	14.46	14.68	27.6	21.35	18.06	tr|H0VAE0|H0VAE0_CAVPO	Uncharacterized protein OS=Cavia porcellus OX=10141 GN=OPTN PE=4 SV=1	CAVPO	9
1681	14.46	14.57	54.01	50.36	37.59	tr|A0A286X9N1|A0A286X9N1_CAVPO	Uncharacterized protein OS=Cavia porcellus OX=10141 GN=TOLLIP PE=4 SV=1	CAVPO	8
1682	14.43	14.89	20.26	17.5	10.13	tr|A0A286XL18|A0A286XL18_CAVPO	Uncharacterized protein OS=Cavia porcellus OX=10141 GN=EGFLAM PE=4 SV=1	CAVPO	9
1683	14.42	14.73	15.51	7.402	4.016	tr|A0A286XPS0|A0A286XPS0_CAVPO	Uncharacterized protein OS=Cavia porcellus OX=10141 GN=RALGAPA1 PE=4 SV=1	CAVPO	9
1684	14.41	14.48	69	63.5	59	tr|A0A286Y457|A0A286Y457_CAVPO	Uncharacterized protein OS=Cavia porcellus OX=10141 GN=HSPB1 PE=3 SV=1	CAVPO	10
1685	14.4	18.49	34.27	30.24	30.24	tr|H0VP72|H0VP72_CAVPO	Uncharacterized protein OS=Cavia porcellus OX=10141 GN=Tpm4 PE=3 SV=1	CAVPO	11
1686	14.39	14.55	27.71	22.86	19.29	tr|H0VQW8|H0VQW8_CAVPO	Uncharacterized protein OS=Cavia porcellus OX=10141 GN=ZCCHC8 PE=4 SV=2	CAVPO	9
1687	14.39	14.51	65.25	64.41	64.41	tr|A0A286XU99|A0A286XU99_CAVPO	V-type proton ATPase subunit G OS=Cavia porcellus OX=10141 GN=Atp6v1g2 PE=3 SV=1	CAVPO	17
1688	14.36	14.85	17.4	9.498	7.061	tr|H0W9J9|H0W9J9_CAVPO	Uncharacterized protein OS=Cavia porcellus OX=10141 GN=PRRC2A PE=4 SV=2	CAVPO	9
1689	14.36	14.68	30.28	30.28	23.45	tr|H0VB92|H0VB92_CAVPO	Uncharacterized protein OS=Cavia porcellus OX=10141 GN=PDCD4 PE=4 SV=1	CAVPO	8
1690	14.36	14.58	18.47	11.71	8.033	sp|H9TB17|AOXA_CAVPO	Aldehyde oxidase 1 OS=Cavia porcellus OX=10141 GN=AOX1 PE=1 SV=2	CAVPO	8
1691	14.36	14.49	13.77	11.93	7.926	tr|H0V677|H0V677_CAVPO	Uncharacterized protein OS=Cavia porcellus OX=10141 GN=PCDH1 PE=4 SV=2	CAVPO	7
1692	14.35	14.59	26.69	23.06	13.16	tr|H0VNI0|H0VNI0_CAVPO	Ribonucleoside-diphosphate reductase OS=Cavia porcellus OX=10141 GN=RRM1 PE=3 SV=2	CAVPO	10
1693	14.34	14.66	18.27	13.4	5.4	tr|H0VNA1|H0VNA1_CAVPO	Uncharacterized protein OS=Cavia porcellus OX=10141 GN=ARHGAP35 PE=4 SV=2	CAVPO	6
1694	14.33	14.97	29.15	27.54	17.55	tr|H0V586|H0V586_CAVPO	Uncharacterized protein OS=Cavia porcellus OX=10141 GN=CHAT PE=3 SV=2	CAVPO	9
1695	14.33	14.48	12.5	8.222	6.217	tr|H0VGZ7|H0VGZ7_CAVPO	Uncharacterized protein OS=Cavia porcellus OX=10141 GN=ARHGEF12 PE=4 SV=2	CAVPO	8
1696	14.33	14.45	27.24	19.31	10.65	tr|H0V9I1|H0V9I1_CAVPO	Uncharacterized protein OS=Cavia porcellus OX=10141 GN=DIS3 PE=3 SV=1	CAVPO	7
1697	14.32	14.48	25.93	21.31	16.99	tr|H0UZM3|H0UZM3_CAVPO	Uncharacterized protein OS=Cavia porcellus OX=10141 GN=ARHGEF37 PE=4 SV=1	CAVPO	8
1698	14.32	14.46	27.11	21.21	11.81	tr|H0V1E7|H0V1E7_CAVPO	Uncharacterized protein OS=Cavia porcellus OX=10141 GN=NUP88 PE=4 SV=2	CAVPO	7
1699	14.31	14.49	25.62	16.74	11.5	tr|H0V341|H0V341_CAVPO	Uncharacterized protein OS=Cavia porcellus OX=10141 GN=CRNKL1 PE=4 SV=2	CAVPO	7
1700	14.29	14.31	52.85	44.31	39.02	tr|A0A286XUR3|A0A286XUR3_CAVPO	Uncharacterized protein OS=Cavia porcellus OX=10141 GN=TPD52 PE=4 SV=1	CAVPO	9
1701	14.27	14.99	74.76	74.76	65.53	tr|H0UVS9|H0UVS9_CAVPO	Uncharacterized protein OS=Cavia porcellus OX=10141 GN=BLVRB PE=4 SV=1	CAVPO	13
1702	14.26	14.33	21.05	16.17	12.78	tr|A0A286Y4P1|A0A286Y4P1_CAVPO	Uncharacterized protein OS=Cavia porcellus OX=10141 GN=SEL1L PE=4 SV=1	CAVPO	7
1703	14.26	14.32	67.88	67.88	51.09	tr|A0A286XTW4|A0A286XTW4_CAVPO	Uncharacterized protein OS=Cavia porcellus OX=10141 GN=RIDA PE=4 SV=1	CAVPO	7
1704	14.25	14.38	32.78	25.77	25.77	tr|A0A286XPA3|A0A286XPA3_CAVPO	Glycylpeptide N-tetradecanoyltransferase OS=Cavia porcellus OX=10141 GN=NMT2 PE=3 SV=1	CAVPO	10
1705	14.25	14.36	30.72	28.7	24.22	tr|H0W9Y5|H0W9Y5_CAVPO	Uncharacterized protein OS=Cavia porcellus OX=10141 GN=UBXN6 PE=4 SV=2	CAVPO	8
1706	14.24	14.3	76.51	70.48	62.65	tr|A0A286XJY9|A0A286XJY9_CAVPO	Peptidyl-prolyl cis-trans isomerase OS=Cavia porcellus OX=10141 GN=PIN1 PE=4 SV=1	CAVPO	10
1707	14.2	14.28	45.28	43.06	31.94	tr|H0V7I2|H0V7I2_CAVPO	Uncharacterized protein OS=Cavia porcellus OX=10141 GN=SEH1L PE=3 SV=1	CAVPO	7
1708	14.2	14.26	24.58	21.93	19.76	tr|H0VP13|H0VP13_CAVPO	Uncharacterized protein OS=Cavia porcellus OX=10141 GN=FBXO3 PE=4 SV=1	CAVPO	7
1709	14.18	21.37	29.28	15.92	11.85	tr|A0A286XHU5|A0A286XHU5_CAVPO	Uncharacterized protein OS=Cavia porcellus OX=10141 GN=SPAG9 PE=4 SV=1	CAVPO	11
1710	14.18	14.31	29.56	24.3	19.21	tr|H0V143|H0V143_CAVPO	Uncharacterized protein OS=Cavia porcellus OX=10141 GN=XRCC6 PE=4 SV=2	CAVPO	9
1711	14.18	14.19	62.21	54.65	50.58	tr|H0V8P3|H0V8P3_CAVPO	Uncharacterized protein OS=Cavia porcellus OX=10141 GN=MYL12B PE=4 SV=2	CAVPO	8
1712	14.17	14.45	36.69	20.93	13.51	tr|H0UU40|H0UU40_CAVPO	Uncharacterized protein OS=Cavia porcellus OX=10141 GN=LIMA1 PE=4 SV=2	CAVPO	7
1713	14.16	19.36	17.94	7.826	4.585	tr|H0VE73|H0VE73_CAVPO	Spectrin beta chain OS=Cavia porcellus OX=10141 GN=SPTBN4 PE=3 SV=2	CAVPO	11
1714	14.16	14.31	32.58	30.05	25	tr|A0A286XF29|A0A286XF29_CAVPO	Uncharacterized protein OS=Cavia porcellus OX=10141 GN=WTAP PE=4 SV=1	CAVPO	8
1715	14.15	27.31	60.77	60.77	54.7	tr|H0UV47|H0UV47_CAVPO	Uncharacterized protein OS=Cavia porcellus OX=10141 GN=PCBP2 PE=4 SV=2	CAVPO	27
1716	14.15	18.56	32.65	23.4	17.14	tr|H0UXT7|H0UXT7_CAVPO	Uncharacterized protein OS=Cavia porcellus OX=10141 GN=Ddx50 PE=4 SV=1	CAVPO	9
1717	14.14	15.81	16.94	15.12	15.12	tr|A0A286XY99|A0A286XY99_CAVPO	Uncharacterized protein OS=Cavia porcellus OX=10141 GN=LOC100734633 PE=3 SV=1	CAVPO	13
1718	14.12	14.27	39.82	32.35	22.85	tr|H0V027|H0V027_CAVPO	Dihydrolipoamide acetyltransferase component of pyruvate dehydrogenase complex OS=Cavia porcellus OX=10141 GN=PDHX PE=3 SV=2	CAVPO	9
1719	14.12	14.16	49.4	33.53	33.53	tr|H0VRU8|H0VRU8_CAVPO	Uncharacterized protein OS=Cavia porcellus OX=10141 GN=WDR5 PE=4 SV=1	CAVPO	9
1720	14.12	14.13	22.46	22.46	22.46	tr|H0VMA9|H0VMA9_CAVPO	Uncharacterized protein OS=Cavia porcellus OX=10141 GN=SYNPR PE=4 SV=2	CAVPO	9
1721	14.11	14.27	66.8	60.32	57.09	tr|A0A286XV35|A0A286XV35_CAVPO	Uncharacterized protein OS=Cavia porcellus OX=10141 GN=OCIAD1 PE=4 SV=1	CAVPO	11
1722	14.1	15.13	48.25	48.25	43.58	tr|A0A286XCF9|A0A286XCF9_CAVPO	Uncharacterized protein OS=Cavia porcellus OX=10141 GN=PRDX3 PE=4 SV=1	CAVPO	12
1723	14.1	14.17	44.74	42.4	29.53	tr|H0WAR7|H0WAR7_CAVPO	Uncharacterized protein OS=Cavia porcellus OX=10141 GN=WDR77 PE=4 SV=1	CAVPO	7
1724	14.09	14.89	16.9	11.41	7.827	tr|H0V5D0|H0V5D0_CAVPO	Tyrosine-protein kinase receptor OS=Cavia porcellus OX=10141 GN=IGF1R PE=3 SV=1	CAVPO	10
1725	14.08	14.38	12.25	5.129	3.692	tr|H0VDU6|H0VDU6_CAVPO	Uncharacterized protein OS=Cavia porcellus OX=10141 GN=TRIO PE=4 SV=2	CAVPO	7
1726	14.07	14.08	59.05	56.19	56.19	tr|A0A286Y1U0|A0A286Y1U0_CAVPO	Uncharacterized protein OS=Cavia porcellus OX=10141 GN=LOC100731649 PE=3 SV=1	CAVPO	14
1727	14.06	14.2	52	47.69	35.08	tr|H0VKG2|H0VKG2_CAVPO	Eukaryotic translation initiation factor 3 subunit I OS=Cavia porcellus OX=10141 GN=EIF3I PE=3 SV=2	CAVPO	9
1728	14.06	14.06	28.92	24.28	24.28	tr|H0UWN8|H0UWN8_CAVPO	Uncharacterized protein OS=Cavia porcellus OX=10141 GN=PRUNE1 PE=4 SV=1	CAVPO	8
1729	14.04	14.42	18.87	11.9	5.566	tr|A0A286XM60|A0A286XM60_CAVPO	Uncharacterized protein OS=Cavia porcellus OX=10141 GN=THOC2 PE=4 SV=1	CAVPO	8
1730	14.03	14.31	24.48	17.3	13.15	tr|H0W355|H0W355_CAVPO	Uncharacterized protein OS=Cavia porcellus OX=10141 GN=SLMAP PE=4 SV=2	CAVPO	9
1731	14.03	14.1	65.31	65.31	65.31	tr|A7L5B3|A7L5B3_CAVPO	BetaA4-crystallin OS=Cavia porcellus OX=10141 GN=Cryba4 PE=2 SV=1	CAVPO	10
1732	14.02	14.3	27.28	21.62	16.99	tr|H0WB99|H0WB99_CAVPO	Uncharacterized protein OS=Cavia porcellus OX=10141 GN=IRF2BPL PE=4 SV=2	CAVPO	9
1733	14.02	14.19	21.77	13.13	12.04	tr|H0VLK1|H0VLK1_CAVPO	Uncharacterized protein OS=Cavia porcellus OX=10141 GN=TMTC3 PE=4 SV=2	CAVPO	9
1734	14.02	14.08	27.54	25.28	21.44	tr|A0A286XXQ7|A0A286XXQ7_CAVPO	Uncharacterized protein OS=Cavia porcellus OX=10141 GN=TBL2 PE=4 SV=1	CAVPO	7
1735	14.02	14.02	44.79	43.75	43.75	tr|H0V3D4|H0V3D4_CAVPO	Uncharacterized protein OS=Cavia porcellus OX=10141 GN=RPL9 PE=4 SV=2	CAVPO	7
1736	14.01	14.22	22.14	18.45	15.01	tr|H0VG01|H0VG01_CAVPO	Uncharacterized protein OS=Cavia porcellus OX=10141 GN=SUPV3L1 PE=4 SV=1	CAVPO	9
1737	14.01	14.12	19.17	13.28	11.65	tr|H0V3L3|H0V3L3_CAVPO	Uncharacterized protein OS=Cavia porcellus OX=10141 GN=VWA5A PE=4 SV=2	CAVPO	8
1738	14.01	14.06	37.41	23.33	23.33	tr|H0V1T9|H0V1T9_CAVPO	Uncharacterized protein OS=Cavia porcellus OX=10141 GN=PPM1G PE=3 SV=1	CAVPO	8
1739	14	28.8	39	23.78	18.11	tr|A0A286XL98|A0A286XL98_CAVPO	Uncharacterized protein OS=Cavia porcellus OX=10141 GN=CUL4B PE=3 SV=1	CAVPO	15
1740	14	14.06	17.06	15.48	14.38	tr|A0A286Y5N9|A0A286Y5N9_CAVPO	Transporter OS=Cavia porcellus OX=10141 GN=SLC6A9 PE=3 SV=1	CAVPO	8
1741	14	14	39.74	38.41	38.41	tr|H0W4J5|H0W4J5_CAVPO	Uncharacterized protein OS=Cavia porcellus OX=10141 GN=RPS14 PE=3 SV=1	CAVPO	11
1742	14	14	42.27	42.27	42.27	tr|A0A286XU56|A0A286XU56_CAVPO	Uncharacterized protein OS=Cavia porcellus OX=10141 GN=NIT1 PE=4 SV=1	CAVPO	9
1743	13.99	14.22	42.31	38.7	32.45	tr|A0A286XKW5|A0A286XKW5_CAVPO	Uncharacterized protein OS=Cavia porcellus OX=10141 GN=PPP4R2 PE=4 SV=1	CAVPO	10
1744	13.98	14.05	39.05	36.19	30.48	tr|H0VQD1|H0VQD1_CAVPO	Uncharacterized protein OS=Cavia porcellus OX=10141 GN=C11orf54 PE=4 SV=1	CAVPO	10
1745	13.94	14.29	28.67	24.45	18.72	tr|H0W1A0|H0W1A0_CAVPO	Uncharacterized protein OS=Cavia porcellus OX=10141 GN=STXBP2 PE=3 SV=1	CAVPO	7
1746	13.94	14.1	24.43	15.05	11.12	tr|H0VC02|H0VC02_CAVPO	Oxysterol-binding protein OS=Cavia porcellus OX=10141 GN=OSBPL1A PE=3 SV=2	CAVPO	9
1747	13.93	14.01	45.29	45.29	31.39	tr|A0A286XR81|A0A286XR81_CAVPO	Uncharacterized protein OS=Cavia porcellus OX=10141 GN=NUDT21 PE=4 SV=1	CAVPO	10
1748	13.92	14.24	19.88	16.35	16.35	tr|H0VT85|H0VT85_CAVPO	Protein arginine N-methyltransferase OS=Cavia porcellus OX=10141 GN=PRMT7 PE=3 SV=2	CAVPO	10
1749	13.91	13.95	55.17	35.25	35.25	tr|H0VLC3|H0VLC3_CAVPO	Eukaryotic translation initiation factor 3 subunit J OS=Cavia porcellus OX=10141 GN=EIF3J PE=3 SV=2	CAVPO	9
1750	13.9	13.96	26.81	17.78	14.07	tr|H0V6H2|H0V6H2_CAVPO	Uncharacterized protein OS=Cavia porcellus OX=10141 GN=CLPB PE=4 SV=1	CAVPO	7
1751	13.89	15.26	27.81	18.91	18.91	tr|A0A286XVN3|A0A286XVN3_CAVPO	Uncharacterized protein OS=Cavia porcellus OX=10141 GN=GATAD2A PE=4 SV=1	CAVPO	9
1752	13.89	14.33	27.14	27.14	23.67	tr|H0VBK8|H0VBK8_CAVPO	Uncharacterized protein OS=Cavia porcellus OX=10141 GN=PMPCB PE=3 SV=2	CAVPO	8
1753	13.89	14.01	23.9	17.5	16.29	tr|H0UV41|H0UV41_CAVPO	Uncharacterized protein OS=Cavia porcellus OX=10141 GN=THOC1 PE=4 SV=1	CAVPO	9
1754	13.88	28.98	19.08	13.56	10.52	tr|H0VDF4|H0VDF4_CAVPO	Uncharacterized protein OS=Cavia porcellus OX=10141 GN=ARFGEF2 PE=4 SV=2	CAVPO	16
1755	13.88	13.94	14.13	12.49	11.19	tr|H0UVX5|H0UVX5_CAVPO	Uncharacterized protein OS=Cavia porcellus OX=10141 GN=PML PE=4 SV=2	CAVPO	7
1756	13.86	14.11	37.76	27.96	27.76	tr|H0VBV6|H0VBV6_CAVPO	Uncharacterized protein OS=Cavia porcellus OX=10141 GN=TOM1 PE=3 SV=1	CAVPO	9
1757	13.86	13.92	53.33	53.33	53.33	tr|H0VRM1|H0VRM1_CAVPO	Uncharacterized protein OS=Cavia porcellus OX=10141 GN=RPS17 PE=3 SV=2	CAVPO	10
1758	13.85	13.99	44.22	32.13	26.74	tr|A0A286XH01|A0A286XH01_CAVPO	Uncharacterized protein OS=Cavia porcellus OX=10141 GN=CBX8 PE=4 SV=1	CAVPO	7
1759	13.85	13.88	40.39	31.92	31.92	tr|H0VQ33|H0VQ33_CAVPO	Uncharacterized protein OS=Cavia porcellus OX=10141 GN=GTF2B PE=4 SV=2	CAVPO	8
1760	13.84	14.13	25.38	21.38	17.54	tr|H0VT97|H0VT97_CAVPO	Uncharacterized protein OS=Cavia porcellus OX=10141 GN=WDR70 PE=4 SV=2	CAVPO	8
1761	13.84	13.98	23.34	14.16	12.12	tr|H0UU67|H0UU67_CAVPO	Uncharacterized protein OS=Cavia porcellus OX=10141 GN=MAP7D1 PE=4 SV=2	CAVPO	7
1762	13.84	13.94	41.75	39.22	35.15	tr|H0UUH7|H0UUH7_CAVPO	Uncharacterized protein OS=Cavia porcellus OX=10141 GN=TTC8 PE=4 SV=1	CAVPO	9
1763	13.84	13.92	49.44	49.44	43.33	tr|H0VJB0|H0VJB0_CAVPO	Uncharacterized protein OS=Cavia porcellus OX=10141 GN=NAA10 PE=4 SV=2	CAVPO	7
1764	13.83	14.13	31.43	15.5	12.17	tr|A0A286XS41|A0A286XS41_CAVPO	Uncharacterized protein OS=Cavia porcellus OX=10141 GN=RBM15 PE=4 SV=1	CAVPO	8
1765	13.83	13.86	52.16	52.16	43.1	tr|A0A286XU29|A0A286XU29_CAVPO	Adenylate kinase 2, mitochondrial OS=Cavia porcellus OX=10141 GN=AK2 PE=3 SV=1	CAVPO	9
1766	13.82	14.32	21.43	18.54	10.03	tr|H0VIT3|H0VIT3_CAVPO	Uncharacterized protein OS=Cavia porcellus OX=10141 GN=PCCA PE=4 SV=2	CAVPO	6
1767	13.82	14	24.66	24.28	13.95	tr|A0A286XTL2|A0A286XTL2_CAVPO	Uncharacterized protein OS=Cavia porcellus OX=10141 GN=SPON1 PE=4 SV=1	CAVPO	8
1768	13.82	13.93	16.79	14.38	10.81	tr|H0VGX9|H0VGX9_CAVPO	Uncharacterized protein OS=Cavia porcellus OX=10141 GN=TRIM9 PE=4 SV=2	CAVPO	9
1769	13.79	15.05	51.83	42.52	39.87	tr|A0A286Y000|A0A286Y000_CAVPO	Uncharacterized protein OS=Cavia porcellus OX=10141 GN=AKR1E2 PE=4 SV=1	CAVPO	8
1770	13.78	13.88	58.82	55.15	54.41	tr|H0V3S0|H0V3S0_CAVPO	Histone H3 OS=Cavia porcellus OX=10141 GN=LOC100719363 PE=3 SV=1	CAVPO	20
1771	13.76	13.82	33.46	33.08	33.08	tr|A0A286Y2U5|A0A286Y2U5_CAVPO	Uncharacterized protein OS=Cavia porcellus OX=10141 GN=PNPO PE=3 SV=1	CAVPO	8
1772	13.75	13.82	51.41	51.41	51.41	tr|A0A286Y2V7|A0A286Y2V7_CAVPO	Uncharacterized protein OS=Cavia porcellus OX=10141 GN=COTL1 PE=4 SV=1	CAVPO	7
1773	13.74	14.63	27.73	22.41	14.71	tr|H0V233|H0V233_CAVPO	Uncharacterized protein OS=Cavia porcellus OX=10141 GN=CAPN1 PE=3 SV=2	CAVPO	8
1774	13.74	14.17	17.65	11.9	7.723	tr|A0A286XCH8|A0A286XCH8_CAVPO	Uncharacterized protein OS=Cavia porcellus OX=10141 GN=SYNRG PE=4 SV=1	CAVPO	7
1775	13.74	14.16	32.58	26.97	26.97	tr|H0UY67|H0UY67_CAVPO	Uncharacterized protein OS=Cavia porcellus OX=10141 GN=GDAP1 PE=3 SV=2	CAVPO	13
1776	13.74	13.79	65.13	39.47	39.47	tr|H0W2Y9|H0W2Y9_CAVPO	Uncharacterized protein OS=Cavia porcellus OX=10141 GN=PABPN1 PE=4 SV=2	CAVPO	8
1777	13.73	13.88	62.74	57.01	47.13	tr|A0A286XCD7|A0A286XCD7_CAVPO	Uncharacterized protein OS=Cavia porcellus OX=10141 GN=PDLIM3 PE=4 SV=1	CAVPO	9
1778	13.71	13.89	11.37	7.816	6.071	tr|A0A286XCJ8|A0A286XCJ8_CAVPO	Uncharacterized protein OS=Cavia porcellus OX=10141 GN=PTPRZ1 PE=4 SV=1	CAVPO	8
1779	13.7	13.91	21.74	16.34	15.02	tr|H0VBW7|H0VBW7_CAVPO	Uncharacterized protein OS=Cavia porcellus OX=10141 GN=ARHGAP26 PE=4 SV=2	CAVPO	8
1780	13.7	13.88	6.159	3.177	2.053	tr|H0VH78|H0VH78_CAVPO	Uncharacterized protein OS=Cavia porcellus OX=10141 GN=KIAA1109 PE=4 SV=2	CAVPO	7
1781	13.7	13.72	28.66	24.84	24.84	tr|A0A286XEB3|A0A286XEB3_CAVPO	Uncharacterized protein OS=Cavia porcellus OX=10141 GN=SGTA PE=4 SV=1	CAVPO	7
1782	13.68	13.74	15.06	13.79	11.38	tr|H0V115|H0V115_CAVPO	Chloride channel protein OS=Cavia porcellus OX=10141 GN=CLCN6 PE=3 SV=1	CAVPO	7
1783	13.67	13.92	26.72	18.65	14.02	tr|H0V8E2|H0V8E2_CAVPO	Uncharacterized protein OS=Cavia porcellus OX=10141 GN=Rasa4b PE=4 SV=2	CAVPO	8
1784	13.64	13.81	38.44	37.57	37.28	tr|H0UZW0|H0UZW0_CAVPO	Succinate--CoA ligase [ADP/GDP-forming] subunit alpha, mitochondrial OS=Cavia porcellus OX=10141 GN=SUCLG1 PE=3 SV=1	ADP/GDP-forming	12
1785	13.63	13.67	43.1	30.69	30.69	tr|A0A286XBV1|A0A286XBV1_CAVPO	Uncharacterized protein OS=Cavia porcellus OX=10141 GN=TMED4 PE=3 SV=1	CAVPO	12
1786	13.62	13.72	40.06	40.06	40.06	tr|H0VTZ4|H0VTZ4_CAVPO	Uncharacterized protein OS=Cavia porcellus OX=10141 GN=SEC13 PE=3 SV=2	CAVPO	12
1787	13.62	13.71	47.88	37.46	37.46	tr|A0A286XYW0|A0A286XYW0_CAVPO	Uncharacterized protein OS=Cavia porcellus OX=10141 GN=UFD1 PE=4 SV=1	CAVPO	12
1788	13.61	13.7	40.31	28.13	28.13	tr|H0VEG4|H0VEG4_CAVPO	Eukaryotic translation initiation factor 3 subunit G OS=Cavia porcellus OX=10141 GN=EIF3G PE=3 SV=1	CAVPO	8
1789	13.61	13.69	28.66	26.38	26.38	tr|H0V3T3|H0V3T3_CAVPO	Uncharacterized protein OS=Cavia porcellus OX=10141 GN=VTA1 PE=4 SV=1	CAVPO	9
1790	13.6	13.68	71.03	58.62	58.62	tr|A0A286XQ59|A0A286XQ59_CAVPO	Uncharacterized protein OS=Cavia porcellus OX=10141 GN=UBE2V2 PE=4 SV=1	CAVPO	16
1791	13.59	16.29	33.98	22.4	18.4	tr|H0VM19|H0VM19_CAVPO	Uncharacterized protein OS=Cavia porcellus OX=10141 GN=SEPT9 PE=3 SV=2	CAVPO	11
1792	13.59	13.64	19.16	18.59	15.13	tr|A0A286Y4M0|A0A286Y4M0_CAVPO	Uncharacterized protein OS=Cavia porcellus OX=10141 GN=CAPRIN1 PE=4 SV=1	CAVPO	10
1793	13.56	14.16	27.44	22.25	20.17	tr|A0A286Y1G4|A0A286Y1G4_CAVPO	Non-specific serine/threonine protein kinase OS=Cavia porcellus OX=10141 GN=AKT2 PE=3 SV=1	CAVPO	8
1794	13.54	15.93	24.27	17.9	16.01	tr|H0W1S3|H0W1S3_CAVPO	Uncharacterized protein OS=Cavia porcellus OX=10141 GN=EEFSEC PE=4 SV=1	CAVPO	8
1795	13.54	13.59	55.46	55.46	55.46	tr|H0W8B0|H0W8B0_CAVPO	Small nuclear ribonucleoprotein Sm D2 OS=Cavia porcellus OX=10141 GN=Snrpd2 PE=3 SV=2	CAVPO	14
1796	13.53	14.71	47.42	45.36	39.52	tr|A0A286XIY9|A0A286XIY9_CAVPO	Uncharacterized protein OS=Cavia porcellus OX=10141 GN=BPHL PE=4 SV=1	CAVPO	8
1797	13.53	13.9	21.08	13.59	8.099	tr|H0V0C4|H0V0C4_CAVPO	Uncharacterized protein OS=Cavia porcellus OX=10141 GN=ARHGEF11 PE=4 SV=2	CAVPO	8
1798	13.5	13.6	24.04	19.11	16.24	tr|H0V2K6|H0V2K6_CAVPO	Uncharacterized protein OS=Cavia porcellus OX=10141 GN=GGT7 PE=4 SV=2	CAVPO	7
1799	13.46	13.72	51.06	39.48	26.95	tr|H0VD76|H0VD76_CAVPO	Ribosome biogenesis protein WDR12 OS=Cavia porcellus OX=10141 GN=WDR12 PE=3 SV=1	CAVPO	8
1800	13.44	13.62	32.11	32.11	32.11	tr|A0A286XVE1|A0A286XVE1_CAVPO	Glucose-6-phosphatase OS=Cavia porcellus OX=10141 GN=G6PC2 PE=3 SV=1	CAVPO	17
1801	13.43	13.57	36.76	32.71	28.66	tr|H0VAK1|H0VAK1_CAVPO	Uncharacterized protein OS=Cavia porcellus OX=10141 GN=SLC25A33 PE=3 SV=1	CAVPO	9
1802	13.43	13.47	42.54	42.54	37.72	tr|A0A286XHG3|A0A286XHG3_CAVPO	Uncharacterized protein OS=Cavia porcellus OX=10141 GN=TSN PE=4 SV=1	CAVPO	7
1803	13.42	13.57	24.67	24.47	19.5	tr|H0V9I4|H0V9I4_CAVPO	Uncharacterized protein OS=Cavia porcellus OX=10141 GN=ACBD3 PE=4 SV=1	CAVPO	9
1804	13.41	13.44	48.23	43.36	43.36	tr|A0A286XLM4|A0A286XLM4_CAVPO	Uncharacterized protein OS=Cavia porcellus OX=10141 GN=LOC100727246 PE=4 SV=1	CAVPO	8
1805	13.39	13.9	13.06	11.7	9.475	tr|H0VN77|H0VN77_CAVPO	Uncharacterized protein OS=Cavia porcellus OX=10141 GN=STAG1 PE=4 SV=2	CAVPO	11
1806	13.38	13.65	47.69	38.08	31.15	tr|A9Z0V9|A9Z0V9_CAVPO	Carbonic anhydrase 3 OS=Cavia porcellus OX=10141 GN=CA3 PE=2 SV=1	CAVPO	12
1807	13.38	13.44	42.34	38.69	32.48	tr|H0VN38|H0VN38_CAVPO	Syntaxin 12 OS=Cavia porcellus OX=10141 GN=STX12 PE=3 SV=1	CAVPO	7
1808	13.36	13.6	39.21	29.08	24.2	tr|H0V6C3|H0V6C3_CAVPO	Uncharacterized protein OS=Cavia porcellus OX=10141 GN=SNTB1 PE=4 SV=2	CAVPO	11
1809	13.35	13.61	18.52	11.38	6.844	tr|H0UZG3|H0UZG3_CAVPO	Uncharacterized protein OS=Cavia porcellus OX=10141 GN=RPAP1 PE=4 SV=2	CAVPO	7
1810	13.35	13.56	32.09	27.33	22.15	tr|H0V5X2|H0V5X2_CAVPO	Uncharacterized protein OS=Cavia porcellus OX=10141 GN=CCDC47 PE=4 SV=1	CAVPO	8
1811	13.35	13.42	44.71	44.71	44.71	tr|A0A286X9C1|A0A286X9C1_CAVPO	Uncharacterized protein OS=Cavia porcellus OX=10141 GN=SAT2 PE=4 SV=1	CAVPO	7
1812	13.34	24.07	71.54	68.29	65.45	tr|A0A286XGL1|A0A286XGL1_CAVPO	Uncharacterized protein OS=Cavia porcellus OX=10141 GN=YWHAB PE=3 SV=1	CAVPO	25
1813	13.33	13.72	16.68	10.04	5.23	tr|H0UX19|H0UX19_CAVPO	Inositol hexakisphosphate and diphosphoinositol-pentakisphosphate kinase OS=Cavia porcellus OX=10141 GN=PPIP5K1 PE=3 SV=2	CAVPO	6
1814	13.33	13.4	25.12	16.28	16.28	tr|H0V2X4|H0V2X4_CAVPO	Uncharacterized protein OS=Cavia porcellus OX=10141 GN=CDC73 PE=4 SV=2	CAVPO	7
1815	13.32	13.4	35.91	29.01	29.01	tr|H0VN61|H0VN61_CAVPO	Methylthioribose-1-phosphate isomerase OS=Cavia porcellus OX=10141 GN=MRI1 PE=3 SV=2	CAVPO	7
1816	13.31	13.55	33.29	17.96	16.12	tr|H0VGR3|H0VGR3_CAVPO	Uncharacterized protein OS=Cavia porcellus OX=10141 GN=GPRIN3 PE=4 SV=1	CAVPO	10
1817	13.3	13.5	37.62	34.29	34.29	tr|H0V8E3|H0V8E3_CAVPO	Uncharacterized protein OS=Cavia porcellus OX=10141 GN=CRELD1 PE=4 SV=1	CAVPO	9
1818	13.3	13.39	36.52	33.33	33.33	tr|A0A286XJP1|A0A286XJP1_CAVPO	Uncharacterized protein OS=Cavia porcellus OX=10141 GN=SNRPA PE=4 SV=1	CAVPO	9
1819	13.27	13.44	69.87	51.88	49.37	tr|H0VHT8|H0VHT8_CAVPO	Uncharacterized protein OS=Cavia porcellus OX=10141 GN=LYPLAL1 PE=4 SV=1	CAVPO	11
1820	13.27	13.44	17.25	14.09	9.696	tr|H0V305|H0V305_CAVPO	Phosphatidylinositol 3-kinase catalytic subunit type 3 OS=Cavia porcellus OX=10141 GN=PIK3C3 PE=3 SV=2	CAVPO	7
1821	13.26	13.43	37.98	22.75	22.75	tr|H0V2E2|H0V2E2_CAVPO	Uncharacterized protein OS=Cavia porcellus OX=10141 GN=DCAF11 PE=4 SV=1	CAVPO	8
1822	13.26	13.31	32.21	31.97	26.2	tr|H0UXR3|H0UXR3_CAVPO	Uncharacterized protein OS=Cavia porcellus OX=10141 GN=AADAT PE=4 SV=2	CAVPO	11
1823	13.25	34.1	62.3	55.97	53.16	tr|H0VCR5|H0VCR5_CAVPO	Uncharacterized protein OS=Cavia porcellus OX=10141 GN=DDX39A PE=4 SV=1	CAVPO	31
1824	13.25	13.36	42.31	34.27	33.57	tr|H0W7Q5|H0W7Q5_CAVPO	Uncharacterized protein OS=Cavia porcellus OX=10141 GN=NIPSNAP1 PE=4 SV=2	CAVPO	12
1825	13.24	13.39	37.27	27.27	27.05	tr|H0VEC4|H0VEC4_CAVPO	Uncharacterized protein OS=Cavia porcellus OX=10141 GN=Dlst PE=4 SV=2	CAVPO	12
1826	13.23	13.98	34.52	29.59	29.59	tr|H0V758|H0V758_CAVPO	Uncharacterized protein OS=Cavia porcellus OX=10141 GN=ADA PE=3 SV=2	CAVPO	9
1827	13.22	13.32	62.96	62.96	51.85	tr|A0A286XP53|A0A286XP53_CAVPO	Tubulin-specific chaperone A OS=Cavia porcellus OX=10141 GN=TBCA PE=3 SV=1	CAVPO	8
1828	13.21	13.57	34.68	34.43	27.59	tr|H0VHQ4|H0VHQ4_CAVPO	Uncharacterized protein OS=Cavia porcellus OX=10141 GN=CADM3 PE=4 SV=1	CAVPO	8
1829	13.21	13.42	28.04	24.74	17.94	tr|H0V4N8|H0V4N8_CAVPO	Uncharacterized protein OS=Cavia porcellus OX=10141 GN=WDR13 PE=4 SV=1	CAVPO	8
1830	13.21	13.37	34.65	34.65	32.22	sp|Q9EQZ5|PTGR1_CAVPO	Prostaglandin reductase 1 OS=Cavia porcellus OX=10141 GN=Ptgr1 PE=1 SV=1	CAVPO	9
1831	13.2	13.26	45.12	45.12	45.12	tr|A0A286XQ20|A0A286XQ20_CAVPO	Casein kinase II subunit beta OS=Cavia porcellus OX=10141 GN=CSNK2B PE=3 SV=1	CAVPO	9
1832	13.18	13.59	13.18	8.899	5.933	tr|H0VED6|H0VED6_CAVPO	Uncharacterized protein OS=Cavia porcellus OX=10141 GN=VIRMA PE=4 SV=2	CAVPO	7
1833	13.18	13.35	16.59	15.75	10.87	tr|H0VMR6|H0VMR6_CAVPO	Uncharacterized protein OS=Cavia porcellus OX=10141 GN=STXBP5 PE=4 SV=2	CAVPO	8
1834	13.17	13.32	31.03	26.37	22.31	tr|H0VR62|H0VR62_CAVPO	Uncharacterized protein OS=Cavia porcellus OX=10141 GN=PEPD PE=3 SV=2	CAVPO	8
1835	13.17	13.27	28.47	26.52	26.52	tr|H0UTC1|H0UTC1_CAVPO	Uncharacterized protein OS=Cavia porcellus OX=10141 GN=SMARCE1 PE=4 SV=2	CAVPO	7
1836	13.15	14.36	16.67	12	9.524	tr|H0VRP0|H0VRP0_CAVPO	Uncharacterized protein OS=Cavia porcellus OX=10141 GN=SEC24A PE=4 SV=2	CAVPO	9
1837	13.14	13.2	18.39	18.04	14.29	tr|H0V8K5|H0V8K5_CAVPO	Uncharacterized protein OS=Cavia porcellus OX=10141 GN=SLC17A7 PE=4 SV=1	CAVPO	6
1838	13.13	13.26	37.59	35.59	20.05	tr|A0A286Y2P0|A0A286Y2P0_CAVPO	Uncharacterized protein OS=Cavia porcellus OX=10141 GN=PCID2 PE=4 SV=1	CAVPO	6
1839	13.13	13.21	54.89	54.89	54.89	tr|A0A286Y1L9|A0A286Y1L9_CAVPO	Uncharacterized protein OS=Cavia porcellus OX=10141 GN=FABP3 PE=3 SV=1	CAVPO	9
1840	13.12	13.22	16.1	13.93	11.15	tr|H0V4R5|H0V4R5_CAVPO	Uncharacterized protein OS=Cavia porcellus OX=10141 GN=TBC1D17 PE=4 SV=2	CAVPO	7
1841	13.1	13.2	17.02	11.23	11.23	tr|H0UZW3|H0UZW3_CAVPO	Uncharacterized protein OS=Cavia porcellus OX=10141 GN=PHC2 PE=4 SV=2	CAVPO	7
1842	13.08	16.41	44.68	41.28	25.53	tr|H0WA52|H0WA52_CAVPO	Uncharacterized protein OS=Cavia porcellus OX=10141 GN=Gsk3a PE=3 SV=2	CAVPO	12
1843	13.07	15.65	29.8	23.29	13.52	tr|H0VP49|H0VP49_CAVPO	Uncharacterized protein OS=Cavia porcellus OX=10141 GN=PGM2 PE=4 SV=2	CAVPO	8
1844	13.07	13.1	34.92	34.52	34.52	tr|A0A286XX39|A0A286XX39_CAVPO	Uncharacterized protein OS=Cavia porcellus OX=10141 GN=UNC119B PE=4 SV=1	CAVPO	7
1845	13.04	13.6	25.93	20.3	16.3	tr|H0V0J4|H0V0J4_CAVPO	Uncharacterized protein OS=Cavia porcellus OX=10141 GN=MPP5 PE=3 SV=1	CAVPO	8
1846	13.04	13.13	47.06	47.06	47.06	tr|A0A286XU90|A0A286XU90_CAVPO	Uncharacterized protein OS=Cavia porcellus OX=10141 GN=LASP1 PE=4 SV=1	CAVPO	12
1847	13.03	13.16	25.81	18.71	12.77	tr|H0V3D2|H0V3D2_CAVPO	Uncharacterized protein OS=Cavia porcellus OX=10141 GN=CCDC186 PE=4 SV=2	CAVPO	7
1848	13.03	13.16	42.03	36.26	20.33	tr|A0A286XBP7|A0A286XBP7_CAVPO	Uncharacterized protein OS=Cavia porcellus OX=10141 GN=NUDCD3 PE=4 SV=1	CAVPO	6
1849	13.02	13.23	35.02	23.63	12.1	tr|H0UZ14|H0UZ14_CAVPO	Uncharacterized protein OS=Cavia porcellus OX=10141 GN=PAPOLA PE=4 SV=2	CAVPO	7
1850	12.99	17.56	36.15	36.15	26.76	tr|H0V4S4|H0V4S4_CAVPO	Uncharacterized protein OS=Cavia porcellus OX=10141 GN=ACTL6B PE=3 SV=1	CAVPO	11
1851	12.98	13.12	27.51	22.9	18.43	tr|H0V2Z8|H0V2Z8_CAVPO	Uncharacterized protein OS=Cavia porcellus OX=10141 GN=SLC4A1AP PE=4 SV=2	CAVPO	8
1852	12.98	13.03	32.1	26.86	21.62	tr|H0VVK3|H0VVK3_CAVPO	Uncharacterized protein OS=Cavia porcellus OX=10141 GN=PPM1F PE=3 SV=2	CAVPO	8
1853	12.98	13.03	34.12	26.35	26.35	tr|H0VBM8|H0VBM8_CAVPO	Biliverdin reductase A OS=Cavia porcellus OX=10141 GN=BLVRA PE=3 SV=2	CAVPO	7
1854	12.97	13.03	17.11	8.932	5.122	tr|H0UZ91|H0UZ91_CAVPO	Uncharacterized protein OS=Cavia porcellus OX=10141 GN=TCOF1 PE=4 SV=2	CAVPO	7
1855	12.96	12.99	60.57	60.57	60.57	tr|Q9JKM8|Q9JKM8_CAVPO	Ferritin OS=Cavia porcellus OX=10141 GN=LOC100717203 PE=2 SV=1	CAVPO	7
1856	12.95	13.28	25.72	19.1	13.73	tr|H0VF03|H0VF03_CAVPO	Integrin beta OS=Cavia porcellus OX=10141 GN=ITGB5 PE=3 SV=2	CAVPO	9
1857	12.95	13.06	45.7	45.7	40.72	tr|A0A286XI25|A0A286XI25_CAVPO	Uncharacterized protein OS=Cavia porcellus OX=10141 GN=RAB28 PE=4 SV=1	CAVPO	8
1858	12.94	15.2	52.02	39.46	36.32	tr|H0VUS4|H0VUS4_CAVPO	Uncharacterized protein OS=Cavia porcellus OX=10141 GN=PGRMC2 PE=3 SV=2	CAVPO	8
1859	12.94	13.08	20	20	17.85	tr|H0VX80|H0VX80_CAVPO	Uncharacterized protein OS=Cavia porcellus OX=10141 GN=SLC16A3 PE=4 SV=1	CAVPO	8
1860	12.94	13.03	42.54	39.91	27.19	tr|A0A286XFE4|A0A286XFE4_CAVPO	Uncharacterized protein OS=Cavia porcellus OX=10141 GN=MESD PE=4 SV=1	CAVPO	7
1861	12.94	12.98	39.24	39.24	39.24	tr|A0A286Y071|A0A286Y071_CAVPO	Uncharacterized protein OS=Cavia porcellus OX=10141 GN=UBE2I PE=3 SV=1	CAVPO	9
1862	12.93	13.04	47.13	44.06	41	tr|H0VE65|H0VE65_CAVPO	Proliferating cell nuclear antigen OS=Cavia porcellus OX=10141 GN=PCNA PE=3 SV=1	CAVPO	10
1863	12.92	13.07	13.54	8.595	6.054	tr|H0W0E6|H0W0E6_CAVPO	Uncharacterized protein OS=Cavia porcellus OX=10141 GN=GPR179 PE=4 SV=2	CAVPO	7
1864	12.91	14.14	37.04	27.57	22.63	tr|H0VTI7|H0VTI7_CAVPO	Methionine aminopeptidase 2 OS=Cavia porcellus OX=10141 GN=METAP2 PE=3 SV=2	CAVPO	8
1865	12.91	12.96	38.97	32.02	29.31	tr|H0VP86|H0VP86_CAVPO	5'-nucleotidase OS=Cavia porcellus OX=10141 GN=NT5C3A PE=3 SV=2	CAVPO	8
1866	12.89	13.06	54.59	51.53	51.53	tr|H0W3N2|H0W3N2_CAVPO	Uncharacterized protein OS=Cavia porcellus OX=10141 GN=LYPLA1 PE=4 SV=2	CAVPO	9
1867	12.88	19.13	61.78	57.07	49.21	tr|A0A286Y0X2|A0A286Y0X2_CAVPO	Uncharacterized protein OS=Cavia porcellus OX=10141 GN=VSNL1 PE=4 SV=1	CAVPO	11
1868	12.87	19.66	61.42	61.42	56.85	tr|A0A286XY93|A0A286XY93_CAVPO	Protein lin-7 homolog OS=Cavia porcellus OX=10141 GN=Lin7c PE=3 SV=1	CAVPO	12
1869	12.86	13.09	46.44	29.41	29.41	tr|H0V018|H0V018_CAVPO	Uncharacterized protein OS=Cavia porcellus OX=10141 GN=AKR1C3 PE=4 SV=2	CAVPO	9
1870	12.86	12.93	15.42	14.23	14.23	tr|H0V0A1|H0V0A1_CAVPO	Sortilin OS=Cavia porcellus OX=10141 GN=SORT1 PE=4 SV=2	CAVPO	8
1871	12.85	13.23	32.44	18.14	9.579	tr|H0VI82|H0VI82_CAVPO	Uncharacterized protein OS=Cavia porcellus OX=10141 GN=PNPT1 PE=4 SV=2	CAVPO	8
1872	12.85	13.02	19.2	13.1	8.99	tr|H0VG12|H0VG12_CAVPO	Uncharacterized protein OS=Cavia porcellus OX=10141 GN=MTHFD1L PE=3 SV=2	CAVPO	7
1873	12.85	12.9	19.73	12.49	8.807	tr|H0VCS9|H0VCS9_CAVPO	Nuclear pore complex protein OS=Cavia porcellus OX=10141 GN=NUP107 PE=3 SV=2	CAVPO	7
1874	12.82	13.01	31	27.98	17.77	tr|H0VQG3|H0VQG3_CAVPO	Uncharacterized protein OS=Cavia porcellus OX=10141 GN=Tbce PE=4 SV=1	CAVPO	7
1875	12.82	12.9	24.65	19.72	19.72	tr|A0A286XHJ3|A0A286XHJ3_CAVPO	Uncharacterized protein OS=Cavia porcellus OX=10141 GN=NOVA1 PE=4 SV=1	CAVPO	9
1876	12.81	14.25	39.6	31.6	24.8	tr|A0A286XSI9|A0A286XSI9_CAVPO	Uncharacterized protein OS=Cavia porcellus OX=10141 GN=SBDS PE=4 SV=1	CAVPO	7
1877	12.8	12.92	17.79	17.29	17.29	tr|H0UYS3|H0UYS3_CAVPO	Uncharacterized protein OS=Cavia porcellus OX=10141 GN=Paip1 PE=4 SV=2	CAVPO	8
1878	12.79	12.84	31.38	31.38	25.23	tr|H0VLJ5|H0VLJ5_CAVPO	Uncharacterized protein OS=Cavia porcellus OX=10141 GN=EIF3F PE=3 SV=2	CAVPO	12
1879	12.78	12.97	41.28	31.5	26.91	tr|H0VR14|H0VR14_CAVPO	Uncharacterized protein OS=Cavia porcellus OX=10141 GN=VPS26A PE=4 SV=2	CAVPO	8
1880	12.77	39	68.46	59.4	59.4	tr|H0V528|H0V528_CAVPO	Uncharacterized protein OS=Cavia porcellus OX=10141 GN=SLC25A4 PE=3 SV=1	CAVPO	40
1881	12.77	25.72	25.47	23.05	17.16	tr|H0VJ28|H0VJ28_CAVPO	Uncharacterized protein OS=Cavia porcellus OX=10141 GN=SAFB2 PE=4 SV=2	CAVPO	15
1882	12.77	14.89	65.97	65.45	53.4	tr|A0A286Y1Z7|A0A286Y1Z7_CAVPO	Uncharacterized protein OS=Cavia porcellus OX=10141 GN=CDC42 PE=4 SV=1	CAVPO	9
1883	12.75	13.02	17.03	11.58	8.902	tr|A0A286XRM5|A0A286XRM5_CAVPO	Uncharacterized protein OS=Cavia porcellus OX=10141 GN=DAB2IP PE=4 SV=1	CAVPO	8
1884	12.75	12.92	20.82	12.05	9.831	tr|H0VYM7|H0VYM7_CAVPO	Uncharacterized protein OS=Cavia porcellus OX=10141 GN=PKN1 PE=4 SV=2	CAVPO	7
1885	12.74	12.92	70.89	67.09	67.09	tr|A0A286XYS6|A0A286XYS6_CAVPO	Transcription factor BTF3 OS=Cavia porcellus OX=10141 GN=BTF3L4 PE=3 SV=1	CAVPO	8
1886	12.74	12.89	16.29	11.15	9.756	tr|H0UU20|H0UU20_CAVPO	Uncharacterized protein OS=Cavia porcellus OX=10141 GN=TDRD7 PE=4 SV=2	CAVPO	8
1887	12.73	12.94	42.5	27.88	25.19	tr|H0V9E0|H0V9E0_CAVPO	Uncharacterized protein OS=Cavia porcellus OX=10141 GN=PPIL2 PE=4 SV=1	CAVPO	8
1888	12.73	12.92	56.2	48.18	47.45	tr|H0UTH3|H0UTH3_CAVPO	Uncharacterized protein OS=Cavia porcellus OX=10141 GN=NECAP1 PE=4 SV=1	CAVPO	8
1889	12.72	12.94	16.53	14.55	6.549	tr|H0WBD5|H0WBD5_CAVPO	Uncharacterized protein OS=Cavia porcellus OX=10141 GN=XPOT PE=4 SV=1	CAVPO	6
1890	12.72	12.82	32.92	31.45	23.1	tr|H0VNF4|H0VNF4_CAVPO	NAD kinase 2, mitochondrial OS=Cavia porcellus OX=10141 GN=NADK2 PE=3 SV=2	CAVPO	7
1891	12.72	12.79	41.22	34.69	28.57	tr|H0UXK7|H0UXK7_CAVPO	Uncharacterized protein OS=Cavia porcellus OX=10141 GN=CMBL PE=4 SV=1	CAVPO	7
1892	12.7	12.84	44.89	44.89	40.89	tr|H0VYK1|H0VYK1_CAVPO	Uncharacterized protein OS=Cavia porcellus OX=10141 GN=BCAS2 PE=4 SV=1	CAVPO	7
1893	12.7	12.83	81.71	66.46	66.46	tr|A0A286XRA9|A0A286XRA9_CAVPO	Uncharacterized protein OS=Cavia porcellus OX=10141 GN=CNRIP1 PE=4 SV=1	CAVPO	10
1894	12.7	12.8	21.8	20.11	20.11	tr|H0VD21|H0VD21_CAVPO	Uncharacterized protein OS=Cavia porcellus OX=10141 GN=SLC1A4 PE=4 SV=2	CAVPO	8
1895	12.69	12.83	29	27.19	23.87	tr|A0A286Y0W8|A0A286Y0W8_CAVPO	Uncharacterized protein OS=Cavia porcellus OX=10141 GN=GET4 PE=4 SV=1	CAVPO	7
1896	12.68	12.77	25.88	22.76	22.76	tr|H0V682|H0V682_CAVPO	Uncharacterized protein OS=Cavia porcellus OX=10141 GN=MEF2D PE=4 SV=2	CAVPO	12
1897	12.65	12.83	23.79	18.01	11.69	tr|H0UTD8|H0UTD8_CAVPO	Glycerol-3-phosphate dehydrogenase OS=Cavia porcellus OX=10141 GN=GPD2 PE=3 SV=2	CAVPO	6
1898	12.64	12.77	29.23	22.46	14.92	tr|H0VZ66|H0VZ66_CAVPO	ATP-dependent DNA helicase OS=Cavia porcellus OX=10141 GN=RECQL PE=3 SV=2	CAVPO	10
1899	12.64	12.74	53.08	47.39	39.81	tr|H0VCT1|H0VCT1_CAVPO	Uncharacterized protein OS=Cavia porcellus OX=10141 GN=PITHD1 PE=4 SV=1	CAVPO	7
1900	12.62	16.88	32.13	27.23	23.4	tr|A0A286XM26|A0A286XM26_CAVPO	Uncharacterized protein OS=Cavia porcellus OX=10141 GN=KRT14 PE=3 SV=1	CAVPO	13
1901	12.62	12.77	34.43	33.11	33.11	tr|A0A286XIX7|A0A286XIX7_CAVPO	Serine/threonine-protein phosphatase OS=Cavia porcellus OX=10141 GN=PPP6C PE=3 SV=1	CAVPO	8
1902	12.59	17.96	20.63	12.18	10.62	tr|A0A286XQM3|A0A286XQM3_CAVPO	Uncharacterized protein OS=Cavia porcellus OX=10141 GN=PKP4 PE=4 SV=1	CAVPO	12
1903	12.58	12.65	64.62	56.15	56.15	tr|A0A286X9S8|A0A286X9S8_CAVPO	Uncharacterized protein OS=Cavia porcellus OX=10141 GN=RPS15A PE=3 SV=1	CAVPO	8
1904	12.58	12.61	29.96	27.13	20.04	tr|A0A286XDN8|A0A286XDN8_CAVPO	Uncharacterized protein OS=Cavia porcellus OX=10141 GN=ADPGK PE=4 SV=1	CAVPO	6
1905	12.56	12.78	35.1	24.49	23.06	tr|H0V9T2|H0V9T2_CAVPO	Uncharacterized protein OS=Cavia porcellus OX=10141 GN=RGS6 PE=4 SV=2	CAVPO	8
1906	12.56	12.74	21.53	18.25	13.73	tr|H0VUX9|H0VUX9_CAVPO	Uncharacterized protein OS=Cavia porcellus OX=10141 PE=4 SV=2	CAVPO	7
1907	12.55	12.74	32.84	18.55	15.03	tr|A0A286XCS2|A0A286XCS2_CAVPO	Uncharacterized protein OS=Cavia porcellus OX=10141 GN=ATL1 PE=4 SV=1	CAVPO	7
1908	12.55	12.62	44.95	40.83	37.61	tr|A0A286XSE4|A0A286XSE4_CAVPO	Uncharacterized protein OS=Cavia porcellus OX=10141 GN=RRAS PE=4 SV=1	CAVPO	7
1909	12.53	12.81	22.91	14.98	12.49	tr|H0V3W9|H0V3W9_CAVPO	Uncharacterized protein OS=Cavia porcellus OX=10141 GN=TCAF1 PE=4 SV=2	CAVPO	8
1910	12.53	12.62	35.84	29.77	22.83	tr|H0VRE3|H0VRE3_CAVPO	Annexin OS=Cavia porcellus OX=10141 GN=ANXA1 PE=3 SV=1	CAVPO	7
1911	12.53	12.61	56.56	50.23	44.8	tr|A0A286XQV1|A0A286XQV1_CAVPO	Vacuolar protein sorting-associated protein 28 homolog OS=Cavia porcellus OX=10141 GN=VPS28 PE=3 SV=1	CAVPO	7
1912	12.52	14.05	18.24	14.14	10.17	tr|H0W6P3|H0W6P3_CAVPO	Uncharacterized protein OS=Cavia porcellus OX=10141 GN=ACAD11 PE=4 SV=2	CAVPO	7
1913	12.52	12.61	49.32	45.92	35.37	tr|A0A286XPR2|A0A286XPR2_CAVPO	Uncharacterized protein OS=Cavia porcellus OX=10141 GN=C5orf51 PE=4 SV=1	CAVPO	9
1914	12.52	12.59	45.75	45.75	45.75	tr|G4WF77|G4WF77_CAVPO	Mitochondrial NADH dehydrogenase [ubiquinone] 1 beta subcomplex subunit 11 isoform 2 OS=Cavia porcellus OX=10141 GN=Ndufb11 PE=2 SV=1	CAVPO	8
1915	12.51	23.04	48.39	41.94	41.94	tr|H0V9Q6|H0V9Q6_CAVPO	Uncharacterized protein OS=Cavia porcellus OX=10141 GN=TPM1 PE=3 SV=2	CAVPO	14
1916	12.51	12.68	31.34	27.36	20.9	tr|H0W0L7|H0W0L7_CAVPO	Uncharacterized protein OS=Cavia porcellus OX=10141 GN=ADARB1 PE=4 SV=2	CAVPO	8
1917	12.51	12.67	20.57	16.75	9.598	tr|A0A286XCZ0|A0A286XCZ0_CAVPO	Uncharacterized protein OS=Cavia porcellus OX=10141 GN=PHF8 PE=4 SV=1	CAVPO	6
1918	12.51	12.63	29.97	29.97	25.32	tr|H0V666|H0V666_CAVPO	Uncharacterized protein OS=Cavia porcellus OX=10141 GN=EIPR1 PE=4 SV=1	CAVPO	7
1919	12.51	12.59	45.24	45.24	40	tr|H0UWI3|H0UWI3_CAVPO	Uncharacterized protein OS=Cavia porcellus OX=10141 GN=GCA PE=4 SV=2	CAVPO	7
1920	12.49	12.78	20.29	12.46	8.786	tr|H0VD64|H0VD64_CAVPO	Uncharacterized protein OS=Cavia porcellus OX=10141 GN=UPF2 PE=4 SV=2	CAVPO	9
1921	12.49	12.55	76.8	67.2	67.2	tr|A0A286XGU9|A0A286XGU9_CAVPO	Uncharacterized protein OS=Cavia porcellus OX=10141 GN=PHPT1 PE=4 SV=1	CAVPO	9
1922	12.47	12.54	46.88	46.88	42.19	tr|A0A286XIG1|A0A286XIG1_CAVPO	Uncharacterized protein OS=Cavia porcellus OX=10141 GN=SNU13 PE=4 SV=1	CAVPO	8
1923	12.45	12.75	15.79	13.97	7.735	tr|H0VIG5|H0VIG5_CAVPO	Uncharacterized protein OS=Cavia porcellus OX=10141 GN=Trappc10 PE=4 SV=2	CAVPO	7
1924	12.45	12.71	46.96	41.74	39.13	tr|H0VL12|H0VL12_CAVPO	Ubiquitin carboxyl-terminal hydrolase OS=Cavia porcellus OX=10141 GN=Uchl3 PE=3 SV=2	CAVPO	9
1925	12.43	12.52	39.27	38.81	38.81	tr|H0V3F6|H0V3F6_CAVPO	Uncharacterized protein OS=Cavia porcellus OX=10141 GN=TMED10 PE=3 SV=2	CAVPO	10
1926	12.42	12.44	41.18	34.97	32.68	tr|H0V679|H0V679_CAVPO	Uncharacterized protein OS=Cavia porcellus OX=10141 GN=PPT1 PE=4 SV=2	CAVPO	8
1927	12.41	16.97	28.11	16.65	13.42	tr|H0W0I0|H0W0I0_CAVPO	Uncharacterized protein OS=Cavia porcellus OX=10141 GN=CLIP2 PE=4 SV=2	CAVPO	12
1928	12.41	12.63	19.44	11.51	7.143	tr|H0W331|H0W331_CAVPO	Uncharacterized protein OS=Cavia porcellus OX=10141 GN=CGNL1 PE=4 SV=2	CAVPO	7
1929	12.4	14.45	32.01	30.02	29.78	tr|H0VRF9|H0VRF9_CAVPO	Uncharacterized protein OS=Cavia porcellus OX=10141 GN=PCBP4 PE=4 SV=1	CAVPO	9
1930	12.4	12.42	22.95	22.95	18.53	tr|H0VX81|H0VX81_CAVPO	Uncharacterized protein OS=Cavia porcellus OX=10141 GN=PARS2 PE=4 SV=1	CAVPO	7
1931	12.39	12.45	43.15	27.92	27.92	tr|H0V8L2|H0V8L2_CAVPO	Uncharacterized protein OS=Cavia porcellus OX=10141 GN=PBDC1 PE=4 SV=2	CAVPO	6
1932	12.38	25.17	40.55	34.57	27.63	tr|H0UTG7|H0UTG7_CAVPO	Uncharacterized protein OS=Cavia porcellus OX=10141 GN=KLC4 PE=4 SV=2	CAVPO	15
1933	12.38	12.59	16.75	9.274	6.326	tr|H0VBK9|H0VBK9_CAVPO	Uncharacterized protein OS=Cavia porcellus OX=10141 GN=SBNO1 PE=4 SV=2	CAVPO	7
1934	12.38	12.44	35.47	35.47	35.47	tr|A0A286Y112|A0A286Y112_CAVPO	Elongation factor Ts, mitochondrial OS=Cavia porcellus OX=10141 GN=TSFM PE=3 SV=1	CAVPO	8
1935	12.37	12.49	74.58	74.58	69.49	tr|H0W335|H0W335_CAVPO	MICOS complex subunit MIC13 OS=Cavia porcellus OX=10141 GN=C19orf70 PE=3 SV=1	CAVPO	8
1936	12.37	12.43	34.47	31.06	31.06	tr|A0A286XVV4|A0A286XVV4_CAVPO	Uncharacterized protein OS=Cavia porcellus OX=10141 GN=TIMM29 PE=4 SV=1	CAVPO	8
1937	12.36	12.42	39.21	34.95	25.53	sp|P01862|IGHG2_CAVPO	Ig gamma-2 chain C region OS=Cavia porcellus OX=10141 PE=1 SV=1	CAVPO	7
1938	12.36	12.38	73.47	73.47	73.47	tr|A0A286XWN4|A0A286XWN4_CAVPO	Uncharacterized protein OS=Cavia porcellus OX=10141 GN=CSTB PE=4 SV=1	CAVPO	9
1939	12.34	18.41	27.94	18.63	18.63	tr|H0V1J5|H0V1J5_CAVPO	Uncharacterized protein OS=Cavia porcellus OX=10141 GN=FMR1 PE=4 SV=2	CAVPO	10
1940	12.34	12.52	36.95	28.74	28.15	tr|A0A286XFK8|A0A286XFK8_CAVPO	Uncharacterized protein OS=Cavia porcellus OX=10141 GN=ARFIP2 PE=4 SV=1	CAVPO	7
1941	12.33	24.15	36.27	28.12	28.12	tr|H0VS40|H0VS40_CAVPO	Protein kinase C OS=Cavia porcellus OX=10141 GN=PRKCA PE=3 SV=2	CAVPO	15
1942	12.33	12.54	8.537	4.315	1.923	tr|H0W6G2|H0W6G2_CAVPO	Uncharacterized protein OS=Cavia porcellus OX=10141 GN=HSPG2 PE=4 SV=2	CAVPO	6
1943	12.33	12.48	54.96	45.45	39.67	tr|H0UVN6|H0UVN6_CAVPO	Uncharacterized protein OS=Cavia porcellus OX=10141 GN=MRPS7 PE=4 SV=1	CAVPO	7
1944	12.33	12.35	60.47	59.69	53.49	tr|A0A286XXR8|A0A286XXR8_CAVPO	Uncharacterized protein OS=Cavia porcellus OX=10141 GN=NDUFB4 PE=4 SV=1	CAVPO	8
1945	12.32	12.4	48.8	44.8	29.07	tr|A0A286XCT8|A0A286XCT8_CAVPO	Uncharacterized protein OS=Cavia porcellus OX=10141 GN=NDRG3 PE=4 SV=1	CAVPO	9
1946	12.31	12.92	16.3	10.24	5.942	tr|H0VLR9|H0VLR9_CAVPO	Uncharacterized protein OS=Cavia porcellus OX=10141 GN=SIPA1L3 PE=4 SV=2	CAVPO	7
1947	12.3	14.94	15.48	11.67	9.593	tr|H0VBN6|H0VBN6_CAVPO	Uncharacterized protein OS=Cavia porcellus OX=10141 GN=RBM6 PE=4 SV=2	CAVPO	10
1948	12.3	12.5	24.1	22.05	20.51	tr|H0VSH9|H0VSH9_CAVPO	Uncharacterized protein OS=Cavia porcellus OX=10141 GN=INPP5A PE=4 SV=2	CAVPO	8
1949	12.3	12.42	41.06	36.12	32.7	tr|H0UVD4|H0UVD4_CAVPO	Uncharacterized protein OS=Cavia porcellus OX=10141 GN=AUH PE=3 SV=2	CAVPO	7
1950	12.3	12.32	31.99	23.34	21.02	tr|H0VES1|H0VES1_CAVPO	Uncharacterized protein OS=Cavia porcellus OX=10141 GN=EWSR1 PE=4 SV=2	CAVPO	17
1951	12.28	14.55	30.99	30.99	29.07	tr|A0A286XMP4|A0A286XMP4_CAVPO	Heterogeneous nuclear ribonucleoprotein D OS=Cavia porcellus OX=10141 GN=HNRNPD PE=4 SV=1	CAVPO	12
1952	12.27	12.57	24.27	14.36	12.96	tr|H0W7S3|H0W7S3_CAVPO	Uncharacterized protein OS=Cavia porcellus OX=10141 GN=Nop2 PE=3 SV=2	CAVPO	8
1953	12.27	12.38	33.42	22.11	20.82	tr|A0A286Y3W7|A0A286Y3W7_CAVPO	Uncharacterized protein OS=Cavia porcellus OX=10141 GN=MTCH1 PE=3 SV=1	CAVPO	7
1954	12.27	12.34	21.31	19.82	14.16	tr|H0VQB7|H0VQB7_CAVPO	Hyperpolarization activated cyclic nucleotide gated potassium channel 1 OS=Cavia porcellus OX=10141 GN=HCN1 PE=4 SV=2	CAVPO	6
1955	12.26	16.84	32.62	24.22	18.36	tr|H0VJS5|H0VJS5_CAVPO	Tyrosine-protein kinase OS=Cavia porcellus OX=10141 GN=LYN PE=3 SV=1	CAVPO	9
1956	12.26	12.48	22.53	18.53	16.84	tr|H0VJD3|H0VJD3_CAVPO	CAAX prenyl protease OS=Cavia porcellus OX=10141 GN=ZMPSTE24 PE=3 SV=1	CAVPO	8
1957	12.25	12.32	75.17	65.52	65.52	tr|H0VG92|H0VG92_CAVPO	NADH dehydrogenase [ubiquinone] 1 alpha subcomplex subunit 12 OS=Cavia porcellus OX=10141 GN=NDUFA12 PE=3 SV=2	CAVPO	7
1958	12.24	17.21	35.14	26.35	24.66	tr|H0UXH2|H0UXH2_CAVPO	Phosphodiesterase OS=Cavia porcellus OX=10141 GN=PDE1C PE=3 SV=2	CAVPO	10
1959	12.24	12.97	13.87	7.397	3.594	tr|H0V6W7|H0V6W7_CAVPO	Uncharacterized protein OS=Cavia porcellus OX=10141 GN=ACACA PE=4 SV=2	CAVPO	7
1960	12.24	12.35	31.57	21.96	21.96	tr|A0A286XRU7|A0A286XRU7_CAVPO	Uncharacterized protein OS=Cavia porcellus OX=10141 GN=TOR1AIP1 PE=4 SV=1	CAVPO	9
1961	12.24	12.31	38	32.67	32.67	tr|A0A286XFQ5|A0A286XFQ5_CAVPO	Uncharacterized protein OS=Cavia porcellus OX=10141 GN=SLC25A35 PE=3 SV=1	CAVPO	7
1962	12.24	12.26	44.98	44.98	38.96	tr|H0WCI4|H0WCI4_CAVPO	Uncharacterized protein OS=Cavia porcellus OX=10141 GN=HDHD3 PE=4 SV=1	CAVPO	8
1963	12.23	12.35	28.6	28.6	19.53	tr|H0WBT2|H0WBT2_CAVPO	Uncharacterized protein OS=Cavia porcellus OX=10141 GN=TAB1 PE=4 SV=2	CAVPO	6
1964	12.23	12.3	20.05	16.84	12.1	tr|H0V3H2|H0V3H2_CAVPO	Uncharacterized protein OS=Cavia porcellus OX=10141 GN=ABCB6 PE=4 SV=1	CAVPO	7
1965	12.22	28.87	48.11	46.55	39.2	tr|H0W2C0|H0W2C0_CAVPO	Uncharacterized protein OS=Cavia porcellus OX=10141 GN=HNRNPH2 PE=4 SV=2	CAVPO	21
1966	12.22	14.39	20.22	15.11	12.98	tr|A0A286XSI6|A0A286XSI6_CAVPO	Uncharacterized protein OS=Cavia porcellus OX=10141 GN=EML1 PE=4 SV=1	CAVPO	7
1967	12.22	12.44	18.85	9.318	6.885	tr|H0UTJ8|H0UTJ8_CAVPO	Uncharacterized protein OS=Cavia porcellus OX=10141 GN=YTHDC2 PE=4 SV=2	CAVPO	7
1968	12.22	12.42	43.04	27.85	27.09	tr|H0VZ48|H0VZ48_CAVPO	Uncharacterized protein OS=Cavia porcellus OX=10141 GN=SERBP1 PE=4 SV=2	CAVPO	7
1969	12.22	12.31	39.57	30.94	20.38	tr|H0VD75|H0VD75_CAVPO	Uncharacterized protein OS=Cavia porcellus OX=10141 GN=TES PE=4 SV=2	CAVPO	8
1970	12.21	13.83	36.61	33.56	33.22	tr|H0VK78|H0VK78_CAVPO	Uncharacterized protein OS=Cavia porcellus OX=10141 GN=ELAVL1 PE=4 SV=2	CAVPO	14
1971	12.21	12.32	24.26	15.38	11.39	tr|A0A286XVN1|A0A286XVN1_CAVPO	Uncharacterized protein OS=Cavia porcellus OX=10141 GN=CUX1 PE=4 SV=1	CAVPO	6
1972	12.2	12.68	72.22	57.58	52.02	tr|A0A286XD95|A0A286XD95_CAVPO	Uncharacterized protein OS=Cavia porcellus OX=10141 GN=SAR1A PE=3 SV=1	CAVPO	8
1973	12.2	12.28	50	41.67	41.67	tr|A0A286Y183|A0A286Y183_CAVPO	Uncharacterized protein OS=Cavia porcellus OX=10141 GN=HMGA1 PE=4 SV=1	CAVPO	16
1974	12.19	12.22	47.37	42.76	42.76	tr|H0W478|H0W478_CAVPO	Uncharacterized protein OS=Cavia porcellus OX=10141 GN=RPS18 PE=3 SV=2	CAVPO	11
1975	12.18	12.52	14.61	7.512	5.81	tr|H0V8E6|H0V8E6_CAVPO	Uncharacterized protein OS=Cavia porcellus OX=10141 GN=PHIP PE=4 SV=2	CAVPO	7
1976	12.18	12.39	31.76	26.23	21.52	tr|H0VS70|H0VS70_CAVPO	Uncharacterized protein OS=Cavia porcellus OX=10141 GN=DNAJC3 PE=4 SV=2	CAVPO	7
1977	12.18	12.2	74.24	69.7	69.7	tr|H0UTX4|H0UTX4_CAVPO	40S ribosomal protein S12 OS=Cavia porcellus OX=10141 GN=Rps12 PE=3 SV=2	CAVPO	9
1978	12.17	18.51	40.73	35.78	28.07	tr|A0A286XBZ6|A0A286XBZ6_CAVPO	Uncharacterized protein OS=Cavia porcellus OX=10141 GN=CAMK2G PE=4 SV=1	CAVPO	13
1979	12.17	12.19	33.21	25.95	24.05	tr|A0A286Y2N1|A0A286Y2N1_CAVPO	Uncharacterized protein OS=Cavia porcellus OX=10141 GN=SRSF10 PE=4 SV=1	CAVPO	8
1980	12.17	12.19	66.67	66.67	61.48	tr|A0A286XYN3|A0A286XYN3_CAVPO	Galectin OS=Cavia porcellus OX=10141 GN=LGALS1 PE=4 SV=1	CAVPO	7
1981	12.17	12.18	56.32	47.37	42.63	tr|A0A286Y4B9|A0A286Y4B9_CAVPO	Uncharacterized protein OS=Cavia porcellus OX=10141 GN=CYGB PE=3 SV=1	CAVPO	7
1982	12.16	12.39	34.92	32.28	24.87	tr|H0VHR8|H0VHR8_CAVPO	Uncharacterized protein OS=Cavia porcellus OX=10141 GN=Nup43 PE=4 SV=1	CAVPO	6
1983	12.16	12.37	29.49	22.86	18.16	tr|H0V6W5|H0V6W5_CAVPO	Uncharacterized protein OS=Cavia porcellus OX=10141 GN=TTC38 PE=4 SV=1	CAVPO	7
1984	12.14	12.42	41.06	25.11	18.09	tr|H0VP96|H0VP96_CAVPO	Uncharacterized protein OS=Cavia porcellus OX=10141 GN=CCDC6 PE=4 SV=2	CAVPO	7
1985	12.13	12.37	26.41	18.68	15.3	tr|H0VN50|H0VN50_CAVPO	Uncharacterized protein OS=Cavia porcellus OX=10141 GN=Acad9 PE=3 SV=2	CAVPO	7
1986	12.13	12.26	14.22	12.03	11.87	tr|H0VAX6|H0VAX6_CAVPO	Uncharacterized protein OS=Cavia porcellus OX=10141 GN=SLC6A11 PE=4 SV=2	CAVPO	7
1987	12.13	12.24	22.13	13.37	9.704	tr|H0V438|H0V438_CAVPO	Serine/threonine-protein kinase OS=Cavia porcellus OX=10141 GN=PRKD1 PE=3 SV=2	CAVPO	7
1988	12.13	12.18	51.65	36.36	35.95	tr|H0V025|H0V025_CAVPO	Methylthioribulose-1-phosphate dehydratase OS=Cavia porcellus OX=10141 GN=APIP PE=3 SV=2	CAVPO	9
1989	12.11	12.38	28.92	20.44	11.44	tr|A0A286XFF6|A0A286XFF6_CAVPO	Uncharacterized protein OS=Cavia porcellus OX=10141 GN=ACAP2 PE=4 SV=1	CAVPO	7
1990	12.11	12.12	55.06	55.06	55.06	tr|A0A286Y3N8|A0A286Y3N8_CAVPO	Uncharacterized protein OS=Cavia porcellus OX=10141 GN=ACP1 PE=4 SV=1	CAVPO	8
1991	12.1	12.13	44.94	32.58	32.58	tr|H0W8T2|H0W8T2_CAVPO	Uncharacterized protein OS=Cavia porcellus OX=10141 GN=PDAP1 PE=4 SV=2	CAVPO	8
1992	12.1	12.12	35.11	27.93	27.93	tr|A0A286Y1R9|A0A286Y1R9_CAVPO	Uncharacterized protein OS=Cavia porcellus OX=10141 GN=ACOT7 PE=4 SV=1	CAVPO	11
1993	12.09	12.56	26.41	21.17	19.15	tr|H0VPA7|H0VPA7_CAVPO	Uncharacterized protein OS=Cavia porcellus OX=10141 GN=GPT2 PE=4 SV=2	CAVPO	7
1994	12.09	12.1	26.68	12.42	12.42	tr|A0A286Y4D3|A0A286Y4D3_CAVPO	Uncharacterized protein OS=Cavia porcellus OX=10141 GN=Rabgef1 PE=4 SV=1	CAVPO	6
1995	12.08	12.22	18.43	17.47	12.93	tr|H0VM74|H0VM74_CAVPO	Transporter OS=Cavia porcellus OX=10141 GN=SLC6A17 PE=3 SV=2	CAVPO	8
1996	12.07	12.08	34.31	19.94	19.94	tr|H0UXH9|H0UXH9_CAVPO	Queuosine salvage protein OS=Cavia porcellus OX=10141 GN=C9orf64 PE=3 SV=1	CAVPO	6
1997	12.07	12.08	40.38	33.33	33.33	tr|H0UW86|H0UW86_CAVPO	Uncharacterized protein OS=Cavia porcellus OX=10141 GN=Rpl23a PE=3 SV=1	CAVPO	8
1998	12.07	12.08	66.67	66.67	60.78	tr|H0W051|H0W051_CAVPO	Gamma-synuclein OS=Cavia porcellus OX=10141 GN=SNCG PE=3 SV=2	CAVPO	11
1999	12.06	12.16	14.3	8.068	5.449	tr|A0A286XVD5|A0A286XVD5_CAVPO	Uncharacterized protein OS=Cavia porcellus OX=10141 GN=ADGRL2 PE=3 SV=1	CAVPO	6
[truncated: 3,962 more rows]
