# Supplementary material for: Combined retinal proteome datasets in response to atropine treatment using iTRAQ and SWATH-MS based proteomics approaches in guinea pig myopia model
Source: Data Brief. 2020 Nov 17;33:106526. doi: 10.1016/j.dib.2020.106526 (PMC7708793; doi:10.1016/j.dib.2020.106526)
Supplement: Supplementary file 5 [file mmc5.xlsx]

## Sheet: peptides summary
N	Unused	Total	%Cov	%Cov(50)	%Cov(95)	Accessions	Names	Used	Annotation	Contrib	Conf	Sequence	Modifications	ProteinModifications	Cleavages	dMass	Obs MW	Obs m/z	Theor MW	Theor m/z	Theor z	Sc	Spectrum	Acq Time	Intensity (Peptide)	PrecursorIntensityAcquisition	Apex Time (Peptide)	Elution Peak Width (Peptide)	MS2Counts	114:113	%Err 114:113	115:113	%Err 115:113	116:113	%Err 116:113	117:113	%Err 117:113	118:113	%Err 118:113	119:113	%Err 119:113	121:113	%Err 121:113	Area 113	Err 113	Area 114	Err 114	Area 115	Err 115
1	124.82	124.82	75.81	74.88	74.88	tr|A9YWS9|A9YWS9_CAVPO	Alpha-enolase OS=Cavia porcellus OX=10141 GN=Eno1 PE=2 SV=1	0	auto - discordant peptide type	2	99	AAVPSGASTGIYEALE	iTRAQ8plex@N-term		cleaved E-L@C-term	-0.00633735	1838.95	920.482	1838.96	920.486	2	14	1.1.1.3883.39	39.2842	14240.4	12940.3	39.35	0.25	4756.86	0.480728	30.9474	0.814298	28.0184	1.19708	26.3096	0.84746	27.8644	0.733779	35.7236	0.466631	45.7115	5.91176	19.2193	382.31	66.8	207.18	52.92	264.76	57.99
1	124.82	124.82	75.81	74.88	74.88	tr|A9YWS9|A9YWS9_CAVPO	Alpha-enolase OS=Cavia porcellus OX=10141 GN=Eno1 PE=2 SV=1	0	auto - discordant peptide type	2	99	AAVPSGASTGIYEALELR	iTRAQ8plex@N-term; iTRAQ8plex(S)@8			-0.000744674	2412.35	604.094	2412.35	604.094	4	18	1.1.1.3858.19	37.7118	91680.6	32665.1	38.55	0.37	12507	1.02765	11.6433	1.24984	11.9359	1.23561	12.6204	1.25842	11.9211	1.07431	15.0308	1.1914	14.8066	1.79571	10.9451	1667.75	139.96	1932.01	155.93	1772.72	150.46
1	124.82	124.82	75.81	74.88	74.88	tr|A9YWS9|A9YWS9_CAVPO	Alpha-enolase OS=Cavia porcellus OX=10141 GN=Eno1 PE=2 SV=1	0	auto - discordant peptide type	2	99	AAVPSGASTGIYEALELRDNDK	iTRAQ8plex@N-term; Deamidated(R)@18; iTRAQ8plex(K)@22	Deamidated(R)@50	missed R-D@18	-0.00493409	2885.52	962.847	2885.52	962.848	3	15	1.1.1.3951.38	43.495	19824.8	17818	43.38	0.37	4920.62	0.52763	20.7508	1.27728	16.9804	1.07116	18.9465	0.686574	20.7795	1.08948	21.2293	0.663616	26.6951	0.729033	19.9447	798.47	96.57	474.92	80.08	867.36	103.38
1	124.82	124.82	75.81	74.88	74.88	tr|A9YWS9|A9YWS9_CAVPO	Alpha-enolase OS=Cavia porcellus OX=10141 GN=Eno1 PE=2 SV=1	1	auto	2	99	AAVPSGASTGIYEALELRDNDKTR	iTRAQ8plex@N-term; iTRAQ8plex(K)@22		missed R-D@18; missed K-T@22	-0.0134426	3141.67	1048.23	3141.69	1048.24	3	12	1.1.1.3878.40	38.9768	1482.32	948.95	39.04	0.74	2592.89	1.46699	24.6855	1.16537	28.2742	1.5947	26.8939	0.716643	32.8229	0.998307	34.9797	0.724263	40.9629	0.723777	31.7301	315.6	61.03	521.91	80.08	312.79	64.52
1	124.82	124.82	75.81	74.88	74.88	tr|A9YWS9|A9YWS9_CAVPO	Alpha-enolase OS=Cavia porcellus OX=10141 GN=Eno1 PE=2 SV=1	0	auto - discordant peptide type	2	99	AAVPSGASTGIYEALELRDNDKTRYMGK	iTRAQ8plex@N-term; Deamidated(N)@20; iTRAQ8plex(K)@22; iTRAQ8plex(K)@28		missed R-D@18; missed K-T@22; missed R-Y@24	-0.0181125	3926.08	982.527	3926.1	982.532	4	11	3.1.1.3910.39	44.7633	3345.47	3234.55	44.71	0.31	3371.33	0.344561	28.6001	0.324898	32.5653	1.19301	21.1175	0.628169	25.0935	0.930379	26.1858	0.444268	37.0376	0.660105	24.0579	583.47	82.46	226.63	56.35	161.22	47.3
1	124.82	124.82	75.81	74.88	74.88	tr|A9YWS9|A9YWS9_CAVPO	Alpha-enolase OS=Cavia porcellus OX=10141 GN=Eno1 PE=2 SV=1	1	auto	2	99	AGYTDKVVIGMDVAASEFFR	iTRAQ8plex@N-term; iTRAQ8plex(K)@6		missed K-V@6	0.00436152	2783.48	696.878	2783.48	696.877	4	16	1.1.1.4344.22	67.8918	14347.7	8200.22	67.73	0.37	6528.94	0.896555	13.4091	0.379437	20.4147	0.294469	23.7184	0.329019	21.0186	0.814511	17.942	0.185812	36.9316	0.191281	29.9979	1343	125.5	1357.33	130.53	433.38	78.66
1	124.82	124.82	75.81	74.88	74.88	tr|A9YWS9|A9YWS9_CAVPO	Alpha-enolase OS=Cavia porcellus OX=10141 GN=Eno1 PE=2 SV=1	0	auto - discordant peptide type	2	99	AILGVSL	iTRAQ8plex@N-term		cleaved N-A@N-term; cleaved L-A@C-term	-0.00657747	975.621	488.818	975.627	488.821	2	9	1.1.1.4001.3	46.5453	14255.5	3405.03	46.78	0.25	2435.93	1.46774	27.5384	1.81716	28.0637	1.4969	30.8533	1.57625	28.9888	1.3624	37.1509	5.5592	25.8672	1.91438	27.92	254.17	54.77	420.54	72.11	392.8	70.62
1	124.82	124.82	75.81	74.88	74.88	tr|A9YWS9|A9YWS9_CAVPO	Alpha-enolase OS=Cavia porcellus OX=10141 GN=Eno1 PE=2 SV=1	0	auto - discordant peptide type	2	99	ASTGIYEALELR	iTRAQ8plex@N-term		cleaved G-A@N-term	-0.00611895	1625.89	542.97	1625.89	542.972	3	18	4.1.1.3753.10	38.8027	15795.6	9895.47	38.67	0.31	7355.77	0.819626	17.1509	1.00836	17.526	1.17838	17.7307	1.53487	15.7132	1.25681	20.1198	2.87448	15.8536	0.85653	18.7982	868.37	100.87	802.33	101.24	744.69	97.73
1	124.82	124.82	75.81	74.88	74.88	tr|A9YWS9|A9YWS9_CAVPO	Alpha-enolase OS=Cavia porcellus OX=10141 GN=Eno1 PE=2 SV=1	0	auto - discordant peptide type	2	99	AVEHINNTIAPALVSK	iTRAQ8plex@N-term; Deamidated(N)@6; iTRAQ8plex(K)@16			-0.0128668	2285.31	458.069	2285.32	458.071	5	12	1.1.1.3787.2	33.3002	12068.6	10162	33.42	0.25	6124.96	0.736876	13.8951	1.40089	12.5096	1.34421	13.3852	1.47677	12.3918	0.674924	19.816	0.956249	17.3073	1.17561	13.0419	1416.97	128.8	1177.03	123.7	1688.18	145.09
1	124.82	124.82	75.81	74.88	74.88	tr|A9YWS9|A9YWS9_CAVPO	Alpha-enolase OS=Cavia porcellus OX=10141 GN=Eno1 PE=2 SV=1	1	auto	2	99	AVEHINNTIAPALVSKK	iTRAQ8plex@N-term; iTRAQ8plex(K)@16; iTRAQ8plex(K)@17		missed K-K@16	-0.00187982	2716.63	544.334	2716.64	544.335	5	13	4.1.1.3623.12	30.7766	10869	9344.07	30.7	0.62	17554.7	1.25917	9.81015	1.28161	10.518	1.62607	10.2417	1.19353	10.737	1.24844	12.5313	1.25422	12.816	1.37459	10.2289	3109.76	191.32	4252.16	229.95	3256.76	205.77
1	124.82	124.82	75.81	74.88	74.88	tr|A9YWS9|A9YWS9_CAVPO	Alpha-enolase OS=Cavia porcellus OX=10141 GN=Eno1 PE=2 SV=1	0	auto - discordant peptide type	2	99	AVPSGASTGIYEALELR	iTRAQ8plex@N-term		cleaved A-A@N-term	-0.000884955	2037.1	680.042	2037.1	680.042	3	20	1.1.1.3961.23	44.0943	32039.7	10895.9	43.82	0.31	9098.97	0.996218	12.4158	0.854717	14.1462	0.748047	15.6996	0.912748	13.733	0.578081	20.2343	0.631907	19.8487	0.980081	13.5664	1486.28	132.1	1669.12	144.7	1080.38	118.9
1	124.82	124.82	75.81	74.88	74.88	tr|A9YWS9|A9YWS9_CAVPO	Alpha-enolase OS=Cavia porcellus OX=10141 GN=Eno1 PE=2 SV=1	1	auto	2	99	DATNVGDEGGFAPNILENK	iTRAQ8plex@N-term; iTRAQ8plex(K)@19			0.00309933	2568.33	643.09	2568.33	643.089	4	15	1.1.1.3830.22	35.9845	120965	33896.7	35.77	0.25	18359.7	0.907383	8.91156	1.01874	9.36054	1.16188	9.46149	0.857279	9.89302	1.08751	11.1179	1.80227	9.59204	0.942309	9.77037	3036.29	188.72	3105.75	198.34	2630.62	184.12
1	124.82	124.82	75.81	74.88	74.88	tr|A9YWS9|A9YWS9_CAVPO	Alpha-enolase OS=Cavia porcellus OX=10141 GN=Eno1 PE=2 SV=1	1	auto	2	99	DATNVGDEGGFAPNILENKEALELLK	iTRAQ8plex@N-term; iTRAQ8plex(K)@19; iTRAQ8plex(K)@26		missed K-E@19	0.00937303	3669.01	734.81	3669	734.808	5	16	1.1.1.4121.28	54.0232	13949.8	13407.4	54.04	0.31	15794.3	0.9941	6.8626	0.31191	11.9482	0.406631	10.7058	0.261382	12.1229	0.363916	13.4213	0.482457	12.2279	0.331541	11.7419	4851.83	238.67	5437.11	260.17	1287.03	140.14
1	124.82	124.82	75.81	74.88	74.88	tr|A9YWS9|A9YWS9_CAVPO	Alpha-enolase OS=Cavia porcellus OX=10141 GN=Eno1 PE=2 SV=1	0	auto - discordant peptide type	2	99	DYPVVSIEDPFDQDDWDAWQK	iTRAQ8plex@N-term; Deamidated(Q)@13; iTRAQ8plex(K)@21			0.00750837	3176.51	795.136	3176.51	795.134	4	17	1.1.1.4289.33	64.477	29506.5	29307.7	64.49	0.69	16420.7	0.871664	11.9257	1.30126	11.5338	1.2396	12.3538	1.2635	11.6691	1.20116	14.1495	1.34315	13.9204	1.36044	11.4923	1737.86	142.74	1707.64	147.65	1923.23	155.73
1	124.82	124.82	75.81	74.88	74.88	tr|A9YWS9|A9YWS9_CAVPO	Alpha-enolase OS=Cavia porcellus OX=10141 GN=Eno1 PE=2 SV=1	0	auto - shared MS/MS	2	99	EALELLK	iTRAQ8plex@N-term; iTRAQ8plex(K)@7			-0.00768872	1422.88	475.302	1422.89	475.304	3	8	3.1.1.3733.4	33.7707	4758.68	4469.93	33.82	0.19	5478.91	1.38666	12.4734	1.32922	13.5617	1.30584	14.2962	1.41407	13.313	1.3155	16.0607	1.16079	17.162	0.70517	16.584	1265.64	122.17	1978.39	156.29	1430.74	136.29
1	124.82	124.82	75.81	74.88	74.88	tr|A9YWS9|A9YWS9_CAVPO	Alpha-enolase OS=Cavia porcellus OX=10141 GN=Eno1 PE=2 SV=1	0	auto - discordant peptide type	2	99	EFMILPVGADSFK	Glu->pyro-Glu@N-term; iTRAQ8plex(K)@13		cleaved Q-E@N-term	-0.0170141	1738.91	870.462	1738.93	870.471	2	13	2.1.1.4281.33	67.8876	25699.8	18266.4	68.03	0.44	9570.87	1.50801	18.1119	9.21783	14.9357	0.592748	33.9758	0.90394	21.946	1.42507	22.5776	0.947828	26.9275	0.597221	26.6933	597.03	83.97	1014.92	115.82	4680.35	235.24
1	124.82	124.82	75.81	74.88	74.88	tr|A9YWS9|A9YWS9_CAVPO	Alpha-enolase OS=Cavia porcellus OX=10141 GN=Eno1 PE=2 SV=1	0	auto - discordant peptide type	2	99	ETEDTFIADLVVGLSTGQIK	iTRAQ8plex@N-term; iTRAQ8plex(K)@20		cleaved G-E@N-term	-0.0181617	2743.49	686.88	2743.51	686.885	4	12	4.1.1.4700.14	97.7926	3307.63	2869	97.83	0.25	3403.57	0.868849	33.4595	1.61145	30.5264	0.327962	63.6611	1.66442	30.5321	2.4785	31.6938	0.829062	46.9939	0.71892	41.2505	221.77	50.99	217.21	52.8	303.93	61.03
1	124.82	124.82	75.81	74.88	74.88	tr|A9YWS9|A9YWS9_CAVPO	Alpha-enolase OS=Cavia porcellus OX=10141 GN=Eno1 PE=2 SV=1	0	auto - discordant peptide type	2	99	FGANAILGVSL	iTRAQ8plex@N-term		cleaved L-A@C-term	-0.00849837	1364.79	683.402	1364.8	683.406	2	10	2.1.1.4296.15	68.7994	8059.13	7452.55	68.65	2	6536.15	1.91258	20.4508	3.41682	19.5621	0.980545	28.6133	2.51025	20.5448	2.27427	24.0282	3.36413	22.1073	1.10312	25.5406	420.46	70.62	906.52	105.77	1221.8	122.53
1	124.82	124.82	75.81	74.88	74.88	tr|A9YWS9|A9YWS9_CAVPO	Alpha-enolase OS=Cavia porcellus OX=10141 GN=Eno1 PE=2 SV=1	0	auto - discordant peptide type	2	99	FGANAILGVSLA	iTRAQ8plex@N-term		cleaved A-V@C-term	-0.00555478	1435.83	718.922	1435.83	718.924	2	10	2.1.1.4306.22	69.4322	3773.16	3639.16	69.52	0.87	3729.57	0.793792	29.2165	1.43622	26.687	0.573453	39.8892	1.57304	26.2415	1.43902	31.4876	0.60645	45.0406	0.928894	31.2	306.26	59.9	274.05	59.48	374.08	67.92
1	124.82	124.82	75.81	74.88	74.88	tr|A9YWS9|A9YWS9_CAVPO	Alpha-enolase OS=Cavia porcellus OX=10141 GN=Eno1 PE=2 SV=1	0	auto - discordant peptide type	2	99	FRAAVPSGASTGIYEALELR	No iTRAQ8plex@N-term		cleaved L-F@N-term; missed R-A@2	0.0181026	2107.12	703.382	2107.11	703.376	3	18	1.1.1.4017.26	47.5686	9991.95	8279.79	47.22	1.55	9297.85	1.01784	15.3219	1.04136	16.534	1.28236	16.2851	0.822715	17.7576	0.835702	21.4845	0.828574	22.159	0.994136	16.7642	966.49	106.54	1108.94	118.01	855.96	105.48
1	124.82	124.82	75.81	74.88	74.88	tr|A9YWS9|A9YWS9_CAVPO	Alpha-enolase OS=Cavia porcellus OX=10141 GN=Eno1 PE=2 SV=1	1	auto	2	99	FTASVGIQVVGDDLTVTNPK	iTRAQ8plex@N-term; iTRAQ8plex(K)@20			-0.00981646	2668.48	668.127	2668.49	668.13	4	14	1.1.1.4099.20	52.6476	15437.8	12809.8	52.37	0.81	8728.83	0.739544	14.6255	0.999558	14.4877	1.06189	15.0633	1.00663	14.5579	1.44997	15.391	1.00081	18.1013	1.54933	12.9768	1270.64	121.97	1059.3	116.89	1080.15	117.21
1	124.82	124.82	75.81	74.88	74.88	tr|A9YWS9|A9YWS9_CAVPO	Alpha-enolase OS=Cavia porcellus OX=10141 GN=Eno1 PE=2 SV=1	0	auto - discordant peptide type	2	99	GMDVAASEFFR	iTRAQ8plex@N-term		cleaved I-G@N-term	-0.000666138	1532.76	511.927	1532.76	511.927	3	14	1.1.1.3879.9	38.9973	10100.3	5761.88	39.11	0.25	7143.48	0.764282	13.1462	1.08669	12.8135	0.799579	15.1227	0.988368	13.175	0.683857	18.4639	0.613682	19.7328	0.774789	14.8541	1542.49	134.4	1328.95	130.82	1425.55	133.93
1	124.82	124.82	75.81	74.88	74.88	tr|A9YWS9|A9YWS9_CAVPO	Alpha-enolase OS=Cavia porcellus OX=10141 GN=Eno1 PE=2 SV=1	0	auto - discordant peptide type	2	99	GNAEVILPVPAFNVINGGSHAGNK	iTRAQ8plex@N-term; Deamidated(N)@16; iTRAQ8plex(K)@24		cleaved A-G@N-term	-0.0111301	2983.62	995.548	2983.63	995.552	3	16	1.1.1.3992.40	46.0369	3022.78	2422.53	45.92	0.43	3103.34	2.01209	31.5148	2.04194	33.3972	2.65957	32.7922	2.80196	31.4913	2.09388	38.1362	2.20169	38.1506	1.937	33.6597	173.68	45.42	393.94	69.28	301.61	62.65
1	124.82	124.82	75.81	74.88	74.88	tr|A9YWS9|A9YWS9_CAVPO	Alpha-enolase OS=Cavia porcellus OX=10141 GN=Eno1 PE=2 SV=1	0	auto - shared MS/MS	2	99	GNPTVEVDLYTAK	iTRAQ8plex@N-term; iTRAQ8plex(K)@13			-8.66129e-05	2014.12	504.537	2014.12	504.537	4	14	1.1.1.3750.7	31.0232	69016.2	15037.4	31.2	0.12	7396.41	0.97098	11.095	0.523799	15.1226	0.735595	13.8641	0.704366	13.2674	0.594469	17.4843	0.356514	22.6531	0.87907	12.3114	1881.81	148.62	2059.77	160.51	838.29	108.11
1	124.82	124.82	75.81	74.88	74.88	tr|A9YWS9|A9YWS9_CAVPO	Alpha-enolase OS=Cavia porcellus OX=10141 GN=Eno1 PE=2 SV=1	1	auto	2	99	GVPLYR	iTRAQ8plex@N-term			-0.00267788	1007.6	504.81	1007.61	504.811	2	7	2.1.1.3543.5	22.2504	133.85	113.91	22.19	0.24	249.038	1.32376	51.9308													74.25	29.58	110.8	36.91	44.59	24.75
1	124.82	124.82	75.81	74.88	74.88	tr|A9YWS9|A9YWS9_CAVPO	Alpha-enolase OS=Cavia porcellus OX=10141 GN=Eno1 PE=2 SV=1	0	auto - discordant peptide type	2	99	HIADLAGNAEVILPVPAFNVIN	iTRAQ8plex@N-term		cleaved N-G@C-term	0.0178298	2590.46	864.494	2590.44	864.488	3	11	2.1.1.4283.35	68.0151	4908	4079.98	68.47	1.43	3844.03	0.821564	29.0213	0.65779	34.31	0.894017	32.4068	0.722884	32.9503	0.685637	42.1332	1.28805	33.7507	1.04561	29.4632	301.9	59.48	279.6	59.58	168.89	47.44
1	124.82	124.82	75.81	74.88	74.88	tr|A9YWS9|A9YWS9_CAVPO	Alpha-enolase OS=Cavia porcellus OX=10141 GN=Eno1 PE=2 SV=1	0	auto - discordant peptide type	2	99	HIADLAGNAEVILPVPAFNVING	iTRAQ8plex@N-term; Deamidated(N)@19; Deamidated(N)@22		cleaved G-G@C-term	0.00387995	2649.44	884.153	2649.43	884.151	3	12	2.1.1.4335.25	71.2414	2626.4	2094.49	72.08	1.99	2441.14	1.54409	44.6236	2.81309	42.1898			1.93331	45.2959	2.32511	49.5241	1.60276	56.4875			95.23	33.54	165.76	45.42	227.83	52.92
1	124.82	124.82	75.81	74.88	74.88	tr|A9YWS9|A9YWS9_CAVPO	Alpha-enolase OS=Cavia porcellus OX=10141 GN=Eno1 PE=2 SV=1	0	auto - discordant peptide type	2	99	HIADLAGNAEVILPVPAFNVINGG	iTRAQ8plex@N-term; Deamidated(N)@22		cleaved G-S@C-term	0.00185032	2705.47	902.831	2705.47	902.83	3	17	1.1.1.4351.35	68.3464	6143.76	5978.19	68.3	0.62	4888.86	0.641643	35.1965	0.637271	38.6081	0.687786	39.8523	0.588218	40.0596	1.31167	36.7299	1.61243	35.3593	1.50213	30.4339	239.44	52.92	173.19	47.44	129.77	41.08
1	124.82	124.82	75.81	74.88	74.88	tr|A9YWS9|A9YWS9_CAVPO	Alpha-enolase OS=Cavia porcellus OX=10141 GN=Eno1 PE=2 SV=1	0	auto - discordant peptide type	2	99	HIADLAGNAEVILPVPAFNVINGGSHAGNK	iTRAQ8plex@N-term; Deamidated(N)@22; iTRAQ8plex(S)@25; iTRAQ8plex(K)@30			-0.00120284	3908.17	559.317	3908.17	559.317	7	17	1.1.1.4011.7	47.1711	31388.7	10854.4	46.91	0.31	7306.52	0.877524	15.6461	1.23559	15.3777	1.22069	16.309	1.2785	15.3019	1.31096	18.0951	1.64767	17.1636	2.32515	13.5757	1005.33	108.57	994.49	112.59	1056.42	115.65
1	124.82	124.82	75.81	74.88	74.88	tr|A9YWS9|A9YWS9_CAVPO	Alpha-enolase OS=Cavia porcellus OX=10141 GN=Eno1 PE=2 SV=1	0	auto - discordant peptide type	2	99	IADLVVGL	iTRAQ8plex@N-term		cleaved F-I@N-term; cleaved L-S@C-term	-0.00790346	1102.68	552.349	1102.69	552.353	2	7	2.1.1.4272.4	67.2875	2980.95	2759.32	67.22	0.56	2372.38	1.18313	43.607	2.20612	40.6317	2.22294	42.2173	1.56155	44.3473	3.55411	41.8716	6.20257	38.4295	4.28674	36.9499	111.56	36.23	148.79	43.3	209.31	51.11
1	124.82	124.82	75.81	74.88	74.88	tr|A9YWS9|A9YWS9_CAVPO	Alpha-enolase OS=Cavia porcellus OX=10141 GN=Eno1 PE=2 SV=1	0	auto - discordant peptide type	2	99	IADLVVGLSTGQIK	No iTRAQ8plex@N-term; iTRAQ8plex(K)@14		cleaved F-I@N-term	-0.00131991	1717.03	859.521	1717.03	859.522	2	13	1.1.1.3872.38	38.6032	2754.98	2744.1	38.67	0.43	2886.79	1.23634	24.0762	0.607686	33.2259	1.06725	28.1945	0.717661	31.1133	2.26468	25.7199	2.39347	26.0126	1.19345	26.0261	355.7	64.71	495.74	78.18	183.83	51.11
1	124.82	124.82	75.81	74.88	74.88	tr|A9YWS9|A9YWS9_CAVPO	Alpha-enolase OS=Cavia porcellus OX=10141 GN=Eno1 PE=2 SV=1	1	auto	2	99	IDKLMIEMDGTENK	iTRAQ8plex@N-term; iTRAQ8plex(K)@3; iTRAQ8plex(K)@14		missed K-L@3	-0.003068	2548.4	850.473	2548.4	850.474	3	15	1.1.1.3912.38	41.0782	17393.6	12109	40.96	0.37	9011.78	1.11547	9.82725	1.26955	10.2576	1.33947	10.5647	0.695544	12.3701	0.935554	13.5039	1.07354	13.2112	1.25747	10.1945	2247.69	162.56	2826.35	188.05	2426.83	176.53
1	124.82	124.82	75.81	74.88	74.88	tr|A9YWS9|A9YWS9_CAVPO	Alpha-enolase OS=Cavia porcellus OX=10141 GN=Eno1 PE=2 SV=1	1	auto	2	99	IGAEVYHNLK	iTRAQ8plex@N-term; iTRAQ8plex(K)@10			0.00501849	1751.02	438.763	1751.02	438.762	4	10	5.1.1.3613.5	29.3559	2326.71	1856.01	29.46	0.19	1778.92	1.19114	22.2717	1.10429	24.6279	1.35626	24.2684	1.02263	25.0445	0.717153	34.5867	0.632798	37.1831	0.605461	29.4945	423.87	70.62	569.15	84.12	398.08	72.2
1	124.82	124.82	75.81	74.88	74.88	tr|A9YWS9|A9YWS9_CAVPO	Alpha-enolase OS=Cavia porcellus OX=10141 GN=Eno1 PE=2 SV=1	0	auto - discordant peptide type	2	99	IGMDVAASEFFR	iTRAQ8plex@N-term		cleaved V-I@N-term	0.00214437	1645.85	549.623	1645.84	549.622	3	17	5.1.1.3926.4	48.7061	27986.5	26259.4	48.76	0.31	14703.1	1.57997	11.8373	1.84251	12.2326	2.01224	12.521	2.53317	11.5086	2.0045	13.9	2.38834	13.4313	1.40829	13.9284	1336.94	125.7	2381.18	171.25	2094.96	163.94
1	124.82	124.82	75.81	74.88	74.88	tr|A9YWS9|A9YWS9_CAVPO	Alpha-enolase OS=Cavia porcellus OX=10141 GN=Eno1 PE=2 SV=1	0	auto - discordant peptide type	2	99	ISPDQLGDLYK	iTRAQ8plex@N-term; iTRAQ8plex(K)@11		cleaved Y-I@N-term	-0.0047658	1856.05	619.689	1856.05	619.691	3	14	3.1.1.3763.19	35.6439	71999.8	38320.8	35.5	0.19	23370.7	0.905422	6.57525	1.22471	6.54005	1.25123	6.87263	1.4504	6.27644	1.1201	8.07887	1.00695	8.5945	2.00297	5.82851	5593.13	256.13	5708.72	269.36	5825.6	272.01
1	124.82	124.82	75.81	74.88	74.88	tr|A9YWS9|A9YWS9_CAVPO	Alpha-enolase OS=Cavia porcellus OX=10141 GN=Eno1 PE=2 SV=1	0	auto - discordant peptide type	2	99	LAHSNGWGVMVSHR	iTRAQ8plex@N-term; Deamidated(N)@5			-0.00371533	1854.94	464.743	1854.95	464.744	4	14	1.1.1.3712.6	28.6741	3814.28	3519.75	28.72	0.25	3533.09	1.4343	21.7797	1.05596	25.4575	0.71042	30.8382	1.08365	24.9788	0.904636	32.0727	0.654938	37.3732	0.119975	63.4801	408.94	69.46	661.2	90.14	367.25	69.64
1	124.82	124.82	75.81	74.88	74.88	tr|A9YWS9|A9YWS9_CAVPO	Alpha-enolase OS=Cavia porcellus OX=10141 GN=Eno1 PE=2 SV=1	1	auto	2	99	LAMQEFMILPVGADSFK	iTRAQ8plex@N-term; iTRAQ8plex(K)@17			-0.00316895	2504.36	627.097	2504.36	627.098	4	13	1.1.1.4344.12	67.8784	7355.19	6435.63	67.8	0.31	3098.79	2.89687	25.8938	1.02677	35.1071	0.737593	40.5603	1.35577	31.3589	1.31334	37.6368	1.48358	36.9539	1.77207	31.0622	233.48	52.92	762.45	95.46	203.88	54.66
1	124.82	124.82	75.81	74.88	74.88	tr|A9YWS9|A9YWS9_CAVPO	Alpha-enolase OS=Cavia porcellus OX=10141 GN=Eno1 PE=2 SV=1	1	auto	2	99	LAMQEFMILPVGADSFKEAMR	iTRAQ8plex@N-term; iTRAQ8plex(K)@17		missed K-E@17	0.00330733	2991.59	748.904	2991.58	748.903	4	10	4.1.1.4209.20	67.1131	1988.24	1836.18	67.15	1.12	4006.58	1.21909	27.0741	1.6758	26.9554	1.80944	27.642	1.46093	27.9219	1.40414	33.2339	1.47762	33.4008	1.5127	27.9778	284.62	57.88	391.14	69.91	405.64	71.77
1	124.82	124.82	75.81	74.88	74.88	tr|A9YWS9|A9YWS9_CAVPO	Alpha-enolase OS=Cavia porcellus OX=10141 GN=Eno1 PE=2 SV=1	1	auto	2	99	LMIEMDGTENK	iTRAQ8plex@N-term; iTRAQ8plex(K)@11			-0.0070301	1887.98	630.335	1887.99	630.337	3	17	3.1.1.3714.20	32.6189	60458.2	42118.7	32.53	0.25	31196.8	1.00805	5.6367	0.987916	6.17091	1.35644	5.90071	1.27899	5.73	1.16212	7.07278	1.54876	6.53997	1.08606	5.92284	7173.87	290.24	8152.05	319.95	6027.36	280.85
1	124.82	124.82	75.81	74.88	74.88	tr|A9YWS9|A9YWS9_CAVPO	Alpha-enolase OS=Cavia porcellus OX=10141 GN=Eno1 PE=2 SV=1	0	auto - discordant peptide type	2	99	MDVAASEFFR	iTRAQ8plex@N-term		cleaved G-M@N-term	-0.000712362	1475.74	492.92	1475.74	492.92	3	12	1.1.1.3917.3	41.3414	4813.7	3030.59	41.46	0.25	3359.34	0.990119	22.3253	1.15021	23.1539	0.89472	26.6305	1.15119	23.148	1.10167	28.3637	1.50466	25.988	0.756137	28.0489	462.1	73.66	515.77	80.62	452.03	75.91
1	124.82	124.82	75.81	74.88	74.88	tr|A9YWS9|A9YWS9_CAVPO	Alpha-enolase OS=Cavia porcellus OX=10141 GN=Eno1 PE=2 SV=1	0	auto - discordant peptide type	2	99	MILPVGADSFK	iTRAQ8plex@N-term; iTRAQ8plex(K)@11		cleaved F-M@N-term	-0.00280089	1785.03	447.265	1785.03	447.265	4	13	1.1.1.3899.2	40.2244	148063	10722.2	40.53	0.37	3143.58	0.874407	19.974	0.877292	21.8278	1.478	19.5988	1.10258	20.4186	1.40304	22.4943	1.50867	22.5057	0.509302	31.6661	616.23	85	607.42	87.75	459.77	77.78
1	124.82	124.82	75.81	74.88	74.88	tr|A9YWS9|A9YWS9_CAVPO	Alpha-enolase OS=Cavia porcellus OX=10141 GN=Eno1 PE=2 SV=1	1	auto	2	99	SFIKDYPVVSIEDPFDQDDWDAWQK	iTRAQ8plex@N-term; iTRAQ8plex(K)@4; iTRAQ8plex(K)@25		missed K-D@4	0.00235458	3955.01	989.76	3955.01	989.759	4	11	1.1.1.4278.38	63.7979	19938.7	8680.65	64.05	0.44	3329.81	1.40626	20.1403	0.585938	28.9626	0.36247	36.6102	0.379016	32.824	0.447286	39.0937	0.563563	36.4196	0.235366	40.6101	481.14	75.33	762.73	96.63	239.76	58.42
1	124.82	124.82	75.81	74.88	74.88	tr|A9YWS9|A9YWS9_CAVPO	Alpha-enolase OS=Cavia porcellus OX=10141 GN=Eno1 PE=2 SV=1	1	auto	2	99	SGETEDTFIADLVVGLSTGQIK	iTRAQ8plex@N-term; iTRAQ8plex(K)@22			0.00172294	2887.57	722.899	2887.56	722.898	4	11	1.1.1.4596.24	83.6432	1752.93	1531.41	83.49	0.81	2701.12	1.70858	43.7298	1.43225	48.6178					5.5736	41.529	1.94115	53.9685	1.30588	52.9427	95.06	33.54	183.09	47.3	115.79	38.73
1	124.82	124.82	75.81	74.88	74.88	tr|A9YWS9|A9YWS9_CAVPO	Alpha-enolase OS=Cavia porcellus OX=10141 GN=Eno1 PE=2 SV=1	0	auto - discordant peptide type	2	99	STGIYEALELR	iTRAQ8plex@N-term		cleaved A-S@N-term	-0.00735687	1554.85	778.432	1554.86	778.435	2	17	4.1.1.3732.35	37.5383	15177	10968.1	37.67	0.31	7768.15	1.90707	13.9576	1.78211	15.0912	2.25287	14.857	2.16043	14.4489	1.26551	19.8932	2.8295	15.699	3.15385	13.5261	899.98	103.32	1934.78	153.59	1364.02	133.61
1	124.82	124.82	75.81	74.88	74.88	tr|A9YWS9|A9YWS9_CAVPO	Alpha-enolase OS=Cavia porcellus OX=10141 GN=Eno1 PE=2 SV=1	0	auto - discordant peptide type	2	99	SVGIQVVGDDLTVTNPK	iTRAQ8plex@N-term; iTRAQ8plex(K)@17		cleaved A-S@N-term	-0.00707703	2349.33	784.117	2349.34	784.119	3	14	1.1.1.3835.36	36.3122	4494.05	4121.64	36.38	0.68	4502.39	1.74055	21.5	2.27665	21.6603	1.93545	23.3335	1.66573	23.1123	1.35926	29.0071	2.30078	25.0516	2.92833	20.7402	391.7	68.1	768.55	97.21	758.41	97.98
1	124.82	124.82	75.81	74.88	74.88	tr|A9YWS9|A9YWS9_CAVPO	Alpha-enolase OS=Cavia porcellus OX=10141 GN=Eno1 PE=2 SV=1	0	auto - discordant peptide type	2	99	TASVGIQVVGDDLTVTNPK	iTRAQ8plex@N-term; iTRAQ8plex(K)@19		cleaved F-T@N-term	-0.00033052	2521.42	631.362	2521.42	631.363	4	20	1.1.1.3866.22	38.2107	38466.2	33217.2	38.12	0.37	21445	1.05875	8.68479	1.23988	8.9896	1.09082	9.85256	1.10623	9.28874	1.30427	10.4947	1.11509	11.401	1.25722	8.93113	2952.38	186.25	3523.71	210.33	3113.18	199.38
1	124.82	124.82	75.81	74.88	74.88	tr|A9YWS9|A9YWS9_CAVPO	Alpha-enolase OS=Cavia porcellus OX=10141 GN=Eno1 PE=2 SV=1	0	auto - discordant peptide type	2	99	VNQIGSVTESLQACK	iTRAQ8plex@N-term; Deamidated(Q)@12; Carbamidomethyl(C)@14; iTRAQ8plex(K)@15			0.0146015	2242.22	1122.12	2242.21	1122.11	2	12	2.1.1.3870.40	42.3704	4110.14	2481.7	42.13	0.56	1713.34	1.23704	36.1502	2.54229	33.1615	2.38626	35.0392	3.10361	32.2793	2.97656	36.1009	1.15965	49.0276	2.06506	34.3683	159.27	43.3	222.1	52.92	344.36	65.39
1	124.82	124.82	75.81	74.88	74.88	tr|A9YWS9|A9YWS9_CAVPO	Alpha-enolase OS=Cavia porcellus OX=10141 GN=Eno1 PE=2 SV=1	0	auto - discordant peptide type	2	99	VPSGASTGIYEALELR	iTRAQ8plex@N-term		cleaved A-V@N-term	0.0088901	1966.08	656.366	1966.07	656.363	3	17	1.1.1.3978.20	45.1418	29780.7	7948.91	44.37	0.74	9183.46	0.966545	13.0593	1.01837	13.9501	0.881065	15.5324	1.15712	13.4553	1.30387	15.4792	1.36193	15.6404	1.45962	12.7102	1366.43	126.64	1488.82	136.98	1183.44	123.39
1	124.82	124.82	75.81	74.88	74.88	tr|A9YWS9|A9YWS9_CAVPO	Alpha-enolase OS=Cavia porcellus OX=10141 GN=Eno1 PE=2 SV=1	0	auto - discordant peptide type	2	99	VVIGMDVAASEFFR	iTRAQ8plex@N-term; Oxidation(M)@5			0.00133896	1859.98	621	1859.98	620.999	3	15	1.1.1.4018.17	47.6186	26347	22547.6	47.78	0.81	9144.58	0.752883	10.5115	0.839598	11.0523	0.735207	12.3084	0.741182	11.461	0.477742	17.2364	0.710911	14.7595	0.534972	13.6394	2428.8	168.64	2061.35	162.68	1734.27	149.13
1	124.82	124.82	75.81	74.88	74.88	tr|A9YWS9|A9YWS9_CAVPO	Alpha-enolase OS=Cavia porcellus OX=10141 GN=Eno1 PE=2 SV=1	1	auto	2	99	YISPDQLGDLYK	iTRAQ8plex@N-term; iTRAQ8plex(K)@12			0.000131341	2019.11	674.045	2019.11	674.045	3	14	1.1.1.3889.26	39.6382	532199	25253.8	39.23	0.43	12425.8	1.22288	8.92904	0.967353	10.3343	0.900612	11.1266	0.95096	10.3204	1.15057	11.7431	1.61294	10.7237	1.13903	9.73958	2603.92	175.08	3589.59	210.9	2142.23	168.12
1	124.82	124.82	75.81	74.88	74.88	tr|A9YWS9|A9YWS9_CAVPO	Alpha-enolase OS=Cavia porcellus OX=10141 GN=Eno1 PE=2 SV=1	1	auto	2	99	YNQLLR	iTRAQ8plex@N-term			0.000932292	1109.65	370.891	1109.65	370.891	3	7	3.1.1.3625.2	27.0967	722.6	614.99	27.15	0.19	934.806	2.95444	57.7114					3.52887	58.9222	5.56582	59.6585					46.87	23.72	156.1	43.3	84.91	33.54
1	124.82	124.82	75.81	74.88	74.88	tr|A9YWS9|A9YWS9_CAVPO	Alpha-enolase OS=Cavia porcellus OX=10141 GN=Eno1 PE=2 SV=1	1	auto	1.74473	98.75	IGAEVYHNLKNVIK	iTRAQ8plex@N-term; iTRAQ8plex(K)@10; iTRAQ8plex(K)@14		missed K-N@10	-0.00872148	2509.51	502.909	2509.51	502.91	5	8	4.1.1.3771.7	39.9113	1305.25	1015.98	40.08	0.68	2345.7	1.38562	23.3714	1.90475	23.2434	1.02521	28.9861	0.814875	29.401	1.97565	26.2721	0.930763	35.0598	1.29463	25.809	361.47	65.29	564.61	83.74	585.55	85.66
1	124.82	124.82	75.81	74.88	74.88	tr|A9YWS9|A9YWS9_CAVPO	Alpha-enolase OS=Cavia porcellus OX=10141 GN=Eno1 PE=2 SV=1	0	auto - discordant peptide type	1.67778	99	ILPVGADSFK	iTRAQ8plex@N-term; iTRAQ8plex(K)@10		cleaved M-I@N-term	-0.00855353	1653.98	552.335	1653.99	552.338	3	14	3.1.1.3770.13	36.0686	46021.2	20152	36.24	0.25	12054.2	1.02501	9.99579	1.54382	9.68752	1.22472	10.9012	1.39063	9.95024	0.92677	13.8749	1.96019	10.8307	1.75216	9.57701	2270.21	163.29	2623.17	182.08	2980.69	193.43
1	124.82	124.82	75.81	74.88	74.88	tr|A9YWS9|A9YWS9_CAVPO	Alpha-enolase OS=Cavia porcellus OX=10141 GN=Eno1 PE=2 SV=1	0	auto - discordant peptide type	1.4318	99	AMQEFMILPVGADSFK	iTRAQ8plex@N-term; iTRAQ8plex(K)@16		cleaved L-A@N-term	-0.00737307	2391.27	598.825	2391.28	598.827	4	15	2.1.1.4162.10	60.4478	17324.3	15067.6	60.49	0.25	7658.15	0.982542	19.3385	1.22282	19.7476	1.7359	18.8766	1.57359	18.5458	1.00927	25.3217	0.958232	26.5021	5.73479	15.3876	618.67	85.22	685.24	93.01	643.39	91.04
1	124.82	124.82	75.81	74.88	74.88	tr|A9YWS9|A9YWS9_CAVPO	Alpha-enolase OS=Cavia porcellus OX=10141 GN=Eno1 PE=2 SV=1	1	auto	1.35655	96.25	EIFDSRGNPTVEVDLYTAK	iTRAQ8plex@N-term; iTRAQ8plex(K)@19		missed R-G@6	0.00915675	2761.48	691.378	2761.47	691.376	4	10	5.1.1.3748.22	37.7122	6610.02	5950.71	37.74	0.49	10076.7	1.17888	9.59902	0.760304	11.964	0.940728	11.6305	0.884514	11.2142	0.68146	15.2608	0.896258	13.9648	1.25339	10.2151	2288.59	164.09	3041.39	194.11	1479.82	141.73
1	124.82	124.82	75.81	74.88	74.88	tr|A9YWS9|A9YWS9_CAVPO	Alpha-enolase OS=Cavia porcellus OX=10141 GN=Eno1 PE=2 SV=1	0	no quant - weak signal	1.31876	95.7	GLFR	iTRAQ8plex@N-term			-0.00233394	795.489	398.752	795.491	398.753	2	5	2.1.1.3540.3	22.0989	232.02	230.64	22.13	0.3	155.763															29.79	18.71	35.82	21.21	33.89	20.92
1	124.82	124.82	75.81	74.88	74.88	tr|A9YWS9|A9YWS9_CAVPO	Alpha-enolase OS=Cavia porcellus OX=10141 GN=Eno1 PE=2 SV=1	0	auto - discordant peptide type	1.13077	99	HIADLAGNAEVILPVPAFN	iTRAQ8plex@N-term		cleaved N-V@C-term	-0.0100683	2264.24	755.753	2264.25	755.756	3	17	2.1.1.4212.22	63.5718	6631.43	4857.19	63.23	1.06	5513.54	1.18093	22.4337	0.731411	28.3346	0.770575	29.1889	0.920198	25.9145	0.943871	31.4317	1.29602	28.6587	0.796249	30.485	418.61	70.18	557.27	83.07	260.39	59.48
1	124.82	124.82	75.81	74.88	74.88	tr|A9YWS9|A9YWS9_CAVPO	Alpha-enolase OS=Cavia porcellus OX=10141 GN=Eno1 PE=2 SV=1	0	no quant - weak signal	1.11919	99	DATNVGDEGGFAPN	iTRAQ8plex@N-term		cleaved N-I@C-term	0.00249531	1666.78	834.396	1666.77	834.394	2	13	1.1.1.3616.7	22.8519	294.28	289.94	22.86	0.18	182.651															12.78	12.25	13.78	13.23	16.18	14.14
1	124.82	124.82	75.81	74.88	74.88	tr|A9YWS9|A9YWS9_CAVPO	Alpha-enolase OS=Cavia porcellus OX=10141 GN=Eno1 PE=2 SV=1	0	auto - discordant peptide type	1.07058	99	VNQIGSVTESLQA	iTRAQ8plex@N-term		cleaved A-C@C-term	-0.00494313	1648.89	825.452	1648.89	825.454	2	11	5.1.1.3717.38	35.818	3957.04	3901.97	35.83	0.68	3673.71	1.77499	19.4969	1.27511	22.5814	0.910533	26.1939	0.831953	25.4248	1.51738	25.031	1.53317	25.6736	1.26454	22.2626	471.76	74.75	943.95	107.24	511.59	82.31
1	124.82	124.82	75.81	74.88	74.88	tr|A9YWS9|A9YWS9_CAVPO	Alpha-enolase OS=Cavia porcellus OX=10141 GN=Eno1 PE=2 SV=1	0	auto - discordant peptide type	0.966576	99	HIADLAGNAEVILPVPAFNVINGGSH	iTRAQ8plex@N-term; Deamidated(N)@22		cleaved H-A@C-term	0.00809812	2929.57	733.399	2929.56	733.397	4	14	1.1.1.4234.27	61.047	3679.37	2973.51	60.82	1.55	5458.84	0.547453	23.4146	0.923959	21.4297	1.4164	19.9535	0.993505	21.1421	1.0085	25.3562	1.07539	25.3822	0.821786	22.6633	606.74	84.19	374.44	70.62	476.77	77.86
1	124.82	124.82	75.81	74.88	74.88	tr|A9YWS9|A9YWS9_CAVPO	Alpha-enolase OS=Cavia porcellus OX=10141 GN=Eno1 PE=2 SV=1	0	no quant - weak signal	0.876148	99	AHSNGWGVMVSHR	iTRAQ8plex@N-term; Deamidated(N)@4		cleaved L-A@N-term	0.00160786	1741.86	436.473	1741.86	436.473	4	11	3.1.1.3570.4	23.7619	253.35	220.26	23.8	0.18	407.2															52.08	24.75	67.69	29.16	77.55	31.02
1	124.82	124.82	75.81	74.88	74.88	tr|A9YWS9|A9YWS9_CAVPO	Alpha-enolase OS=Cavia porcellus OX=10141 GN=Eno1 PE=2 SV=1	0	auto - discordant peptide type	0.79588	99	HIADLAGNAEVILPVPAF	iTRAQ8plex@N-term		cleaved F-N@C-term	-0.00194694	2150.2	717.741	2150.2	717.742	3	15	3.1.1.4213.23	63.548	7695.59	6088.69	63.7	2.12	5858.19	0.993831	20.9208	1.0649	22.204	0.768977	26.3928	1.14797	21.7176	1.13205	26.4519	1.82163	23.0055	0.941528	23.7935	524.9	78.5	588.06	86.03	475.38	78.02
1	124.82	124.82	75.81	74.88	74.88	tr|A9YWS9|A9YWS9_CAVPO	Alpha-enolase OS=Cavia porcellus OX=10141 GN=Eno1 PE=2 SV=1	0	auto - discordant peptide type	0.764472	99	VVIGMDVAASEFF	iTRAQ8plex@N-term		cleaved F-R@C-term	0.00139453	1687.88	844.948	1687.88	844.947	2	8	1.1.1.4626.35	85.5329	1548.6	1459.47	85.8	1.94	1450.15	0.327804	53.3837	0.697092	43.0157	0.83923	42.908	0.267629	66.0261	1.11073	44.4523	0.64024	57.5466	0.681359	45.8561	177.01	45.42	65.41	30.62	104.94	36.23
1	124.82	124.82	75.81	74.88	74.88	tr|A9YWS9|A9YWS9_CAVPO	Alpha-enolase OS=Cavia porcellus OX=10141 GN=Eno1 PE=2 SV=1	0	auto - discordant peptide type	0.688246	99	AAVPSGASTGIYEALEL	iTRAQ8plex@N-term		cleaved L-R@C-term	-0.0101477	1952.03	977.023	1952.04	977.028	2	15	2.1.1.4078.38	55.2625	26009.4	23319.2	55.33	0.5	7604.24	0.703089	27.1129	0.923093	26.9308	0.289042	49.5474	1.41671	24.0567	1.37277	28.7633	1.09662	31.9571	2.09329	22.1481	381.35	66.8	302.25	62.55	299.38	61.24
1	124.82	124.82	75.81	74.88	74.88	tr|A9YWS9|A9YWS9_CAVPO	Alpha-enolase OS=Cavia porcellus OX=10141 GN=Eno1 PE=2 SV=1	0	auto - discordant peptide type	0.623423	99	LAMQEFMILPVGADSF	iTRAQ8plex@N-term		cleaved F-K@C-term	-0.00324775	2072.06	691.694	2072.06	691.695	3	9	4.1.1.4456.18	82.5298	2299.54	2214.33	82.57	1.19	2256.18	0.471564	38.3227	1.42155	29.0918	0.414425	49.4334	0.541309	40.1173	1.81958	31.6856	0.417553	58.6427	0.521295	44.4191	255.97	54.66	136.07	43.3	309.46	61.14
1	124.82	124.82	75.81	74.88	74.88	tr|A9YWS9|A9YWS9_CAVPO	Alpha-enolase OS=Cavia porcellus OX=10141 GN=Eno1 PE=2 SV=1	0	auto - discordant peptide type	0.607303	99	AGNAEVILPVPAFNVINGGSHAGNK	iTRAQ8plex@N-term; iTRAQ8plex(K)@25		cleaved L-A@N-term	-0.00696321	3053.68	764.427	3053.69	764.429	4	12	2.1.1.3921.31	45.5155	3567.21	3524.42	45.41	0.81	6344.31	1.0464	15.0299	1.41755	14.9468	0.885381	18.2638	0.874861	17.1526	1.18037	18.7079	1.19118	19.1805	0.944591	16.7636	992.78	108	1171.07	121.45	1196.86	122.68
1	124.82	124.82	75.81	74.88	74.88	tr|A9YWS9|A9YWS9_CAVPO	Alpha-enolase OS=Cavia porcellus OX=10141 GN=Eno1 PE=2 SV=1	0	auto - discordant peptide type	0.575118	99	FGANAILGV	iTRAQ8plex@N-term		cleaved V-S@C-term	-0.00681909	1164.67	583.344	1164.68	583.348	2	10	1.1.1.4015.11	47.4245	27078.5	19156.6	47.34	0.31	8384.3	0.852738	12.021	1.06843	12.1705	0.556274	16.6088	1.07503	12.1929	1.47432	13.2123	1.58756	13.2316	0.91746	12.7932	1728.63	142.35	1661.69	145.52	1570.73	140.76
1	124.82	124.82	75.81	74.88	74.88	tr|A9YWS9|A9YWS9_CAVPO	Alpha-enolase OS=Cavia porcellus OX=10141 GN=Eno1 PE=2 SV=1	0	auto - discordant peptide type	0.492144	99	NPTVEVDLYTAKGLFRAAVPSGASTGIYEALELR	iTRAQ8plex@N-term; iTRAQ8plex(K)@12		cleaved G-N@N-term; missed K-G@12; missed R-A@16	-0.00411843	4216.29	1406.44	4216.3	1406.44	3	15	3.1.1.3904.41	44.3957	6150.94	6052.55	44.34	0.37	848.095	0.378069	52.1608			0.537395	52.1733	0.455342	52.8226	0.374968	73.4606	0.482497	67.0747			160.82	43.3	68.54	30.62	9.46	13.69
1	124.82	124.82	75.81	74.88	74.88	tr|A9YWS9|A9YWS9_CAVPO	Alpha-enolase OS=Cavia porcellus OX=10141 GN=Eno1 PE=2 SV=1	0	auto - discordant peptide type	0.455932	99	MQEFMILPVGADSFK	iTRAQ8plex@N-term; iTRAQ8plex(K)@15		cleaved A-M@N-term	0.0013392	2320.24	581.068	2320.24	581.068	4	12	1.1.1.4237.10	61.2104	7986.82	7622.54	61.25	0.31	5320.76	0.738265	16.2394	0.687283	18.1508	0.485884	22.2973	0.740295	17.5986	0.697235	22.147	0.396576	29.3359	1.33022	15.6037	1028.27	109.72	855.76	104.76	601.03	88.25
1	124.82	124.82	75.81	74.88	74.88	tr|A9YWS9|A9YWS9_CAVPO	Alpha-enolase OS=Cavia porcellus OX=10141 GN=Eno1 PE=2 SV=1	0	auto - discordant peptide type	0.438899	99	AVEHINNTIAPALV	iTRAQ8plex@N-term		cleaved V-S@C-term	-0.0124612	1764.99	883.503	1765	883.509	2	11	3.1.1.3759.39	35.4234	3176.88	3153.02	35.43	0.49	3135.1	1.37032	22.8801	0.956825	27.3095	0.738385	31.2731	0.645342	30.9734	1.52059	27.8011	1.20595	31.0878	1.53603	23.7158	377.43	66.71	583.03	84.71	307.13	63.94
1	124.82	124.82	75.81	74.88	74.88	tr|A9YWS9|A9YWS9_CAVPO	Alpha-enolase OS=Cavia porcellus OX=10141 GN=Eno1 PE=2 SV=1	0	auto - discordant peptide type	0.340084	99	AVEHINNTIAPAL	iTRAQ8plex@N-term		cleaved L-V@C-term	-0.0153804	1665.92	833.967	1665.94	833.975	2	10	4.1.1.3654.41	32.7268	2959.53	2663.16	32.67	0.49	3600.28	1.77231	19.9396	0.775759	27.3217	1.18211	24.4937	1.18424	23.4061	1.45728	26.3052	2.52249	22.7913	1.02589	24.1451	450.67	73.06	900.39	104.53	297.33	65.39
1	124.82	124.82	75.81	74.88	74.88	tr|A9YWS9|A9YWS9_CAVPO	Alpha-enolase OS=Cavia porcellus OX=10141 GN=Eno1 PE=2 SV=1	0	auto - discordant peptide type	0.328827	99	DYPVVSIEDPFDQDDWDAWQKF	iTRAQ8plex@N-term; iTRAQ8plex(K)@21		cleaved F-T@C-term; missed K-F@21	0.0117431	3322.6	1108.54	3322.59	1108.54	3	12	5.1.1.4323.40	73.4371	3081	2658.94	73.57	1.37	1761.9	0.471597	32.9029	0.394684	38.6066	0.294247	46.8932	0.268379	44.7141	0.226414	68.0202	1.14603	32.913	0.388001	39.3175	340.58	63.05	181.06	49.25	114.32	38.73
1	124.82	124.82	75.81	74.88	74.88	tr|A9YWS9|A9YWS9_CAVPO	Alpha-enolase OS=Cavia porcellus OX=10141 GN=Eno1 PE=2 SV=1	0	auto - discordant peptide type	0.325139	99	VIGMDVAASEFFR	iTRAQ8plex@N-term		cleaved V-V@N-term	0.00420799	1744.92	582.646	1744.91	582.645	3	16	2.1.1.4122.10	57.9601	7049.06	6057.2	57.82	0.68	4139.15	1.32506	25.93	2.5628	24.1209	1.88179	26.872	1.77185	26.082	2.42134	27.5301	1.36696	33.6162	2.8995	24.0691	300.19	59.48	448.4	75	654.28	90
1	124.82	124.82	75.81	74.88	74.88	tr|A9YWS9|A9YWS9_CAVPO	Alpha-enolase OS=Cavia porcellus OX=10141 GN=Eno1 PE=2 SV=1	0	auto - discordant peptide type	0.31158	99	HIADLAGNAEVILPVPAFNVINGGSHA	iTRAQ8plex@N-term; Deamidated(N)@22		cleaved A-G@C-term	0.0177019	3000.62	751.161	3000.6	751.157	4	15	2.1.1.4151.29	59.7893	5577.21	5392.17	59.75	1.37	9012.25	0.701509	13.4604	0.58484	15.7009	0.451651	18.5693	0.528607	16.0943	0.411384	22.7272	0.44817	22.3919	0.287016	22.2444	1543.58	134.4	1220.66	125.3	767.75	100.31
1	124.82	124.82	75.81	74.88	74.88	tr|A9YWS9|A9YWS9_CAVPO	Alpha-enolase OS=Cavia porcellus OX=10141 GN=Eno1 PE=2 SV=1	0	auto - discordant peptide type	0.303644	99	AEVILPVPAFNVINGGSHAGNK	iTRAQ8plex@N-term; Deamidated(N)@11; iTRAQ8plex(K)@22		cleaved N-A@N-term	0.00383912	2812.57	938.532	2812.57	938.531	3	11	5.1.1.3914.37	48.0058	2516.41	2468.85	48.02	0.99	3896.1	1.17094	21.978	1.14717	23.879	1.00972	26.1639	1.02895	24.5371	0.951029	30.7747	1.49548	26.7317	1.46454	22.3519	438.84	71.85	579.26	84.93	428.14	74.42
1	124.82	124.82	75.81	74.88	74.88	tr|A9YWS9|A9YWS9_CAVPO	Alpha-enolase OS=Cavia porcellus OX=10141 GN=Eno1 PE=2 SV=1	0	auto - discordant peptide type	0.271646	99	LAMQEFMILPV	iTRAQ8plex@N-term		cleaved V-G@C-term	-0.000887242	1594.88	798.445	1594.88	798.446	2	8	1.1.1.4551.24	80.829	2026.51	1475.8	80.42	1.81	2052.59	1.18708	33.2724	1.06151	37.1781	1.20617	37.3932	0.768089	40.7002	0.317432	72.6657			0.347141	58.086	190.17	47.3	254.48	56.24	171.68	47.44
1	124.82	124.82	75.81	74.88	74.88	tr|A9YWS9|A9YWS9_CAVPO	Alpha-enolase OS=Cavia porcellus OX=10141 GN=Eno1 PE=2 SV=1	0	no quant - weak signal	0.263604	60.69	SFIK	iTRAQ8plex@N-term; iTRAQ8plex(K)@4			-0.014175	1101.69	368.236	1101.7	368.241	3	4	5.1.1.3502.2	22.5873	63.14	61.32	22.56	0.3	243.038															49.05	23.98	47.5	24.5	23.84	18.03
1	124.82	124.82	75.81	74.88	74.88	tr|A9YWS9|A9YWS9_CAVPO	Alpha-enolase OS=Cavia porcellus OX=10141 GN=Eno1 PE=2 SV=1	1	auto	0.231362	44.07	FTASVGIQVVGDDLTVTNPKR	iTRAQ8plex@N-term; iTRAQ8plex(K)@20		missed K-R@20	0.00283763	2824.59	707.156	2824.59	707.155	4	10	4.1.1.3821.29	43.0373	8081.64	4057.98	42.56	1.12	10095.5	1.21442	10.499	0.767089	13.1572	1.02448	12.4599	0.919009	12.2284	0.806432	15.6327	0.821345	15.9257	1.3602	10.9985	1887.28	149.04	2583.68	178.75	1231.22	129.57
1	124.82	124.82	75.81	74.88	74.88	tr|A9YWS9|A9YWS9_CAVPO	Alpha-enolase OS=Cavia porcellus OX=10141 GN=Eno1 PE=2 SV=1	0	auto - discordant peptide type	0.221126	99	MILPVGADSF	iTRAQ8plex@N-term		cleaved F-M@N-term; cleaved F-K@C-term	-0.00167506	1352.73	677.372	1352.73	677.373	2	12	1.1.1.4107.22	53.1472	36908.6	25056.5	53.3	0.31	12445.7	0.822167	14.3594	1.26926	13.7169	0.932698	16.2005	1.8198	12.6959	2.58435	13.3736	2.47066	13.8169	1.43569	13.916	1239.58	120.52	1148.86	121.4	1338.07	129.47
1	124.82	124.82	75.81	74.88	74.88	tr|A9YWS9|A9YWS9_CAVPO	Alpha-enolase OS=Cavia porcellus OX=10141 GN=Eno1 PE=2 SV=1	0	auto - discordant peptide type	0.171985	99	NAEVILPVPAFNVINGGSHAGNK	iTRAQ8plex@N-term; Deamidated(N)@15; iTRAQ8plex(K)@23		cleaved G-N@N-term	0.000858419	2926.61	732.661	2926.61	732.66	4	19	3.1.1.3930.28	45.9882	13159.7	13156.8	45.95	0.31	14612.3	0.725714	11.074	0.652699	12.5979	0.869007	12.0871	1.05324	10.7758	0.99951	13.1982	0.724736	15.3919	1.03113	10.9044	2234.11	161.71	1827.69	153.18	1240.14	127.87
1	124.82	124.82	75.81	74.88	74.88	tr|A9YWS9|A9YWS9_CAVPO	Alpha-enolase OS=Cavia porcellus OX=10141 GN=Eno1 PE=2 SV=1	0	auto - discordant peptide type	0.167491	99	YPVVSIEDPFDQDDWDAWQK	iTRAQ8plex@N-term; iTRAQ8plex(K)@20		cleaved D-Y@N-term	-0.00182267	3060.49	1021.17	3060.5	1021.17	3	16	5.1.1.4166.40	63.6524	7412.91	6961.56	63.6	0.5	3629.65	1.08039	26.3687	1.21171	27.7535	2.05731	25.3364	1.635	25.7968	1.78257	29.1143	1.18954	34.1973	2.87022	23.0857	316.97	61.03	386.04	69.55	326.64	65.29
1	124.82	124.82	75.81	74.88	74.88	tr|A9YWS9|A9YWS9_CAVPO	Alpha-enolase OS=Cavia porcellus OX=10141 GN=Eno1 PE=2 SV=1	0	auto - discordant peptide type	0.149354	99	AAVPSGASTGIYEAL	iTRAQ8plex@N-term		cleaved L-E@C-term	-0.00743596	1709.91	855.961	1709.91	855.964	2	11	1.1.1.3869.35	38.4137	11002.3	8239.64	38.49	0.31	5103.08	1.02386	20.04	0.983037	21.9717	0.683603	26.5563	0.981341	21.9638	1.37845	23.6242	1.42343	24.007	0.907522	22.3561	563.04	81.32	649.85	90.28	470.72	77.94
1	124.82	124.82	75.81	74.88	74.88	tr|A9YWS9|A9YWS9_CAVPO	Alpha-enolase OS=Cavia porcellus OX=10141 GN=Eno1 PE=2 SV=1	0	auto - discordant peptide type	0.145694	99	VNQIGSVTESL	iTRAQ8plex@N-term		cleaved L-Q@C-term	-0.00392811	1449.79	725.904	1449.8	725.906	2	13	4.1.1.3713.34	36.3629	25798.7	18823.3	36.44	0.31	12100.4	1.28643	10.7707	1.38703	11.3956	1.7962	11.1262	1.29238	11.5951	1.0572	14.7691	1.19446	14.4485	2.46871	10.0509	1753.1	143.7	2542.29	177.63	2067.98	163.71
1	124.82	124.82	75.81	74.88	74.88	tr|A9YWS9|A9YWS9_CAVPO	Alpha-enolase OS=Cavia porcellus OX=10141 GN=Eno1 PE=2 SV=1	0	auto - discordant peptide type	0.144481	99	FMILPVGADSFK	iTRAQ8plex@N-term; iTRAQ8plex(K)@12		cleaved E-F@N-term	-0.0173551	1932.08	645.035	1932.1	645.041	3	12	2.1.1.4077.14	55.1685	25126	13411.8	55.33	0.31	9578.31	1.74896	16.8007	1.36072	19.0924	1.4462	19.553	1.33272	19.2159	2.85508	18.3632	4.89248	16.716	8.49808	14.5818	638.7	86.96	1259.24	123.95	739.13	98.93
1	124.82	124.82	75.81	74.88	74.88	tr|A9YWS9|A9YWS9_CAVPO	Alpha-enolase OS=Cavia porcellus OX=10141 GN=Eno1 PE=2 SV=1	0	auto - discordant peptide type	0.130768	99	VNQIGSVTESLQ	iTRAQ8plex@N-term		cleaved Q-A@C-term	-0.00737501	1577.85	789.932	1577.86	789.936	2	9	4.1.1.3667.35	33.5217	4688.56	4355.94	33.6	0.56	5141.33	0.870757	17.1846	0.928223	18.3348	0.932155	19.3919	0.9902	17.9724	0.985582	22.1149	1.8898	18.0382	1.29954	16.6261	834.82	98.93	819.45	101.98	659.02	92.2
1	124.82	124.82	75.81	74.88	74.88	tr|A9YWS9|A9YWS9_CAVPO	Alpha-enolase OS=Cavia porcellus OX=10141 GN=Eno1 PE=2 SV=1	0	auto - discordant peptide type	0.118045	99	GNPTVEVDLY	iTRAQ8plex@N-term; iTRAQ8plex(Y)@10		cleaved Y-T@C-term	-0.00262615	1713.94	857.976	1713.94	857.977	2	17	1.1.1.3758.39	31.5599	6242.37	6217.43	31.56	0.19	3271.5	0.991895	17.7499	1.3648	17.6012	1.3707	18.446	0.919088	19.8299	1.51967	20.0702	1.4987	20.7548	2.10291	15.9597	731.47	92.67	817.89	101.68	849.02	103.74
1	124.82	124.82	75.81	74.88	74.88	tr|A9YWS9|A9YWS9_CAVPO	Alpha-enolase OS=Cavia porcellus OX=10141 GN=Eno1 PE=2 SV=1	0	auto - discordant peptide type	0.104025	99	HIADLAGNAEVILP	iTRAQ8plex@N-term		cleaved P-V@C-term	-0.00581902	1735.97	868.993	1735.98	868.996	2	12	5.1.1.3838.36	43.2988	4902.91	4799.56	43.31	0.93	4580.64	0.745304	25.2162	1.14274	24.0605	1.06747	26.051	1.07905	24.6476	1.53139	26.5129	2.53673	23.3626	2.54181	20.2976	426.01	70.62	357.92	68.01	414.02	72.2
1	124.82	124.82	75.81	74.88	74.88	tr|A9YWS9|A9YWS9_CAVPO	Alpha-enolase OS=Cavia porcellus OX=10141 GN=Eno1 PE=2 SV=1	0	auto - discordant peptide type	0.102373	99	HIADLAGNAEVILPVPAFNVINGGSHAG	iTRAQ8plex@N-term; Deamidated(N)@22		cleaved G-N@C-term	0.00526628	3057.62	765.413	3057.62	765.412	4	14	2.1.1.4141.25	59.1622	10951.9	8777.4	58.88	0.87	9826.77	1.6209	18.2542	1.42847	20.2104	2.16832	18.9827	1.83747	19.026	2.12154	20.9262	0.932311	28.3057	1.50736	20.4018	556.1	81.09	1016.11	111.58	675.58	94.54
1	124.82	124.82	75.81	74.88	74.88	tr|A9YWS9|A9YWS9_CAVPO	Alpha-enolase OS=Cavia porcellus OX=10141 GN=Eno1 PE=2 SV=1	0	auto - discordant peptide type	0.0952845	97.4	SGETEDTFIADLVVGL	iTRAQ8plex@N-term		cleaved L-S@C-term	0.00893053	1969.03	985.522	1969.02	985.517	2	9	3.1.1.4528.38	83.2314	882.14	694.53	82.37	1.56	1142.34	1.18223	51.3888													79.68	30.62	106.19	36.23	40.03	23.72
1	124.82	124.82	75.81	74.88	74.88	tr|A9YWS9|A9YWS9_CAVPO	Alpha-enolase OS=Cavia porcellus OX=10141 GN=Eno1 PE=2 SV=1	0	auto - discordant peptide type	0.0867161	99	GANAILGVSL	iTRAQ8plex@N-term		cleaved F-G@N-term; cleaved L-A@C-term	-0.0125459	1217.72	609.865	1217.73	609.872	2	10	1.1.1.4003.11	46.6802	48860.5	35754.8	46.48	0.62	14626.3	1.08034	14.2381	2.2831	12.8563	1.35716	15.6391	3.7897	11.9437	2.43667	14.539	1.53601	16.8817	0.638248	18.3129	1094.51	113.42	1332.94	130.15	2125.19	161.71
1	124.82	124.82	75.81	74.88	74.88	tr|A9YWS9|A9YWS9_CAVPO	Alpha-enolase OS=Cavia porcellus OX=10141 GN=Eno1 PE=2 SV=1	0	auto - discordant peptide type	0.080399	98.44	DYPVVSIED	iTRAQ8plex@N-term		cleaved D-P@C-term	0.000964756	1339.68	670.848	1339.68	670.848	2	9	3.1.1.3703.26	31.948	7471.36	7434.47	31.97	0.31	10626.8	1.06882	10.307	0.813488	12.1993	0.881414	12.4785	0.860397	11.8475	0.627201	16.6969	1.11721	13.5063	1.28024	10.568	2080.79	156.37	2507.06	176.85	1439.57	138.34
1	124.82	124.82	75.81	74.88	74.88	tr|A9YWS9|A9YWS9_CAVPO	Alpha-enolase OS=Cavia porcellus OX=10141 GN=Eno1 PE=2 SV=1	0	auto - discordant peptide type	0.079355	99	FGANAILG	iTRAQ8plex@N-term		cleaved G-V@C-term	-0.00379697	1065.61	533.812	1065.61	533.814	2	8	2.1.1.3780.7	36.7574	3645.94	3384.99	36.81	0.49	4043.55	0.979432	16.8385	0.938359	18.5214	0.811226	20.7236	1.26161	16.9713	0.948933	22.7389	1.64799	19.0098	1.29883	17.0212	815.69	97.85	900.6	106.42	650.95	91.86
1	124.82	124.82	75.81	74.88	74.88	tr|A9YWS9|A9YWS9_CAVPO	Alpha-enolase OS=Cavia porcellus OX=10141 GN=Eno1 PE=2 SV=1	0	auto - discordant peptide type	0.0777937	99	YISPDQLGDLY	iTRAQ8plex@N-term		cleaved Y-K@C-term	-0.00393386	1586.81	794.412	1586.81	794.414	2	11	1.1.1.4034.34	48.633	26473.6	22257.9	48.58	0.31	8819.71	1.14838	13.7113	0.871574	16.2177	1.35236	14.7848	0.930527	15.8938	1.86203	15.148	1.63163	16.2319	1.63924	13.4874	1136.18	115.6	1470.84	135.19	842.18	106.36
1	124.82	124.82	75.81	74.88	74.88	tr|A9YWS9|A9YWS9_CAVPO	Alpha-enolase OS=Cavia porcellus OX=10141 GN=Eno1 PE=2 SV=1	0	auto - discordant peptide type	0.075204	99	AVEHINNTIAPALVS	iTRAQ8plex@N-term		cleaved S-K@C-term	-0.00317017	1852.03	927.024	1852.04	927.025	2	10	5.1.1.3678.39	33.4108	10849.4	9361.66	33.36	0.25	4050.01	1.08896	26.6391	1.28202	27.4999	0.866688	33.2453	1.59784	26.0782	1.51216	30.9612	0.976606	37.0689	1.7704	25.4218	309.5	60.31	379.93	69.01	337.45	65.48
1	124.82	124.82	75.81	74.88	74.88	tr|A9YWS9|A9YWS9_CAVPO	Alpha-enolase OS=Cavia porcellus OX=10141 GN=Eno1 PE=2 SV=1	0	auto - shared MS/MS	0.0649968	16.8	YGKDATNVGDEGGFAPNILENKEALELLK	iTRAQ8plex@N-term; iTRAQ8plex(K)@3; iTRAQ8plex(K)@22; iTRAQ8plex(K)@29		missed K-D@3; missed K-E@22	0.0159402	4321.4	721.241	4321.39	721.239	6	9	5.1.1.3929.29	48.9259	8568.69	7739.34	48.89	0.25	16800.3	1.10085	8.75904	0.959391	9.9224	1.42458	9.22267	0.973687	9.83583	0.912985	12.245	1.32437	10.9252	1.49256	8.85539	2842.51	182.8	3527.47	209.77	2319.27	175.25
1	124.82	124.82	75.81	74.88	74.88	tr|A9YWS9|A9YWS9_CAVPO	Alpha-enolase OS=Cavia porcellus OX=10141 GN=Eno1 PE=2 SV=1	0	auto - discordant peptide type	0.0644927	99	EVILPVPAFNVINGGSHAGNK	iTRAQ8plex@N-term; Deamidated(N)@13; iTRAQ8plex(K)@21		cleaved A-E@N-term	-0.00604623	2741.53	686.389	2741.53	686.39	4	14	1.1.1.4007.22	46.9432	6901.83	6508.5	46.91	0.74	12781.6	0.885177	11.8458	0.851199	13.0721	0.943497	13.3526	0.95826	12.5792	1.04305	14.7985	1.15169	14.6587	1.58005	11.1409	1739.72	142.83	1735.97	148.24	1259.4	128.11
1	124.82	124.82	75.81	74.88	74.88	tr|A9YWS9|A9YWS9_CAVPO	Alpha-enolase OS=Cavia porcellus OX=10141 GN=Eno1 PE=2 SV=1	0	auto - discordant peptide type	0.0338583	97.26	HIADLAGNAEVILPVPAFNVINGGSHAGNKL	iTRAQ8plex@N-term; iTRAQ8plex(K)@30		cleaved L-A@C-term; missed K-L@30	-0.0279824	3716.03	744.214	3716.06	744.22	5	12	3.1.1.4094.21	56.1479	3548.47	3439.53	56.12	0.93	7152.05	1.44284	13.0816	0.667443	17.9966	0.565132	19.8277	0.469916	19.8865	0.71039	21.0491	0.785122	20.8993	0.652391	18.0875	1129.25	115.44	1836.71	149.92	641	94.94
1	124.82	124.82	75.81	74.88	74.88	tr|A9YWS9|A9YWS9_CAVPO	Alpha-enolase OS=Cavia porcellus OX=10141 GN=Eno1 PE=2 SV=1	0	auto - discordant peptide type	0.0301184	98.56	VEHINNTIAPALVSK	iTRAQ8plex@N-term; iTRAQ8plex(K)@15		cleaved A-V@N-term	0.0123505	2213.31	554.335	2213.3	554.332	4	10	4.1.1.3618.18	30.4759	4225.44	3902.21	30.39	0.43	7206.42	1.12449	11.9219	1.15255	12.814	1.22044	13.2462	1.17955	12.7182	1.21518	14.8872	0.475128	22.5451	1.99978	11.2068	1520.28	133.7	1927.14	155.12	1490.18	138.88
1	124.82	124.82	75.81	74.88	74.88	tr|A9YWS9|A9YWS9_CAVPO	Alpha-enolase OS=Cavia porcellus OX=10141 GN=Eno1 PE=2 SV=1	0	auto - discordant peptide type	0.0291884	99	GANAILGVSLA	iTRAQ8plex@N-term		cleaved F-G@N-term; cleaved A-V@C-term	-0.00731185	1288.76	645.386	1288.77	645.39	2	10	1.1.1.3970.18	44.6437	21113.8	5293.03	43.81	0.8	5459.63	0.932666	20.3477	1.39192	19.7247	1.32065	21.197	1.8478	18.5562	1.70291	21.9194	1.04841	26.4814	1.18417	20.7635	575.34	82.16	604.9	87.68	681.07	92.67
1	124.82	124.82	75.81	74.88	74.88	tr|A9YWS9|A9YWS9_CAVPO	Alpha-enolase OS=Cavia porcellus OX=10141 GN=Eno1 PE=2 SV=1	0	no quant - weak signal	0.0277972	99	DYPVVSIEDPFDQDDWDAW	iTRAQ8plex@N-term		cleaved W-Q@C-term	0.000712814	2615.17	1308.59	2615.16	1308.59	2	9	5.1.1.4377.41	76.8119	3421.89	2893.35	76.69	0.87	741.296															47.84	23.72	61.08	27.39	0	5.42
1	124.82	124.82	75.81	74.88	74.88	tr|A9YWS9|A9YWS9_CAVPO	Alpha-enolase OS=Cavia porcellus OX=10141 GN=Eno1 PE=2 SV=1	0	auto - discordant peptide type	0.021363	99	TGIYEALELR	iTRAQ8plex@N-term		cleaved S-T@N-term	-0.0171732	1467.81	490.276	1467.82	490.282	3	13	1.1.1.3867.4	38.2487	2198.34	2038.62	38.31	0.56	3550.68	0.788739	20.6541	1.36041	19.1123	0.878844	23.1775	0.732156	23.0291	0.832897	27.185	1.31556	23.514	1.31628	19.5492	614.69	84.85	546.54	83.97	711.18	94.01
1	124.82	124.82	75.81	74.88	74.88	tr|A9YWS9|A9YWS9_CAVPO	Alpha-enolase OS=Cavia porcellus OX=10141 GN=Eno1 PE=2 SV=1	0	auto - discordant peptide type	0.0195421	99	HIADLAGNAEVILPVPA	iTRAQ8plex@N-term		cleaved A-F@C-term	-0.00426721	2003.13	1002.57	2003.14	1002.58	2	11	2.1.1.3972.40	48.6896	3509.53	3369.92	48.64	1.24	2628.09	1.63743	27.9232	1.38481	31.1794	1.65134	30.9793	1.36192	31.2278	1.75297	33.7663	0.953237	42.8609	1.34317	31.15	236.77	52.92	437.04	73.15	278.85	60.62
1	124.82	124.82	75.81	74.88	74.88	tr|A9YWS9|A9YWS9_CAVPO	Alpha-enolase OS=Cavia porcellus OX=10141 GN=Eno1 PE=2 SV=1	0	auto - discordant peptide type	0.0150229	99	RAAVPSGASTGIYEALELR	Carbamidomethyl@N-term		cleaved F-R@N-term; missed R-A@1	0.010052	2017.07	673.364	2017.06	673.36	3	18	3.1.1.3882.24	43.0124	9261.82	8266.33	42.98	0.68	13393.4	1.04922	11.6874	1.63553	11.2395	1.1899	12.9113	1.0531	12.6569	1.40298	13.7363	1.22225	14.8035	0.944538	13.2308	1641.81	138.88	1941.88	156.61	2283.68	169.01
1	124.82	124.82	75.81	74.88	74.88	tr|A9YWS9|A9YWS9_CAVPO	Alpha-enolase OS=Cavia porcellus OX=10141 GN=Eno1 PE=2 SV=1	0	no quant - weak signal	0.0136762	99	VVIGMDVAASEF	iTRAQ8plex@N-term; iTRAQ8plex(S)@10		cleaved F-F@C-term	-0.0369083	1844.98	616	1845.02	616.013	3	10	3.1.1.4694.17	93.5577	367.09	363.82	93.59	0.69	746.26															96.66	33.54	24.49	19.37	29.99	19.37
1	124.82	124.82	75.81	74.88	74.88	tr|A9YWS9|A9YWS9_CAVPO	Alpha-enolase OS=Cavia porcellus OX=10141 GN=Eno1 PE=2 SV=1	0	auto - discordant peptide type	0.0109954	99	LAMQEFMILP	iTRAQ8plex@N-term		cleaved P-V@C-term	-0.0097389	1495.8	748.907	1495.81	748.912	2	10	2.1.1.4380.23	74.0509	4287.19	2821.13	73.7	1.12	3545.48	0.777171	28.4798	1.8061	24.4899	0.691743	35.0502	0.486913	36.5541	0.771354	37.6915	0.703163	40.5086	0.505854	39.3956	327.66	61.95	287.06	61.14	503.29	78.34
1	124.82	124.82	75.81	74.88	74.88	tr|A9YWS9|A9YWS9_CAVPO	Alpha-enolase OS=Cavia porcellus OX=10141 GN=Eno1 PE=2 SV=1	0	auto - discordant peptide type	0.0109954	96.87	SGASTGIYEALELR	iTRAQ8plex@N-term		cleaved P-S@N-term	-0.0058997	1769.94	590.987	1769.95	590.99	3	10	5.1.1.3748.12	37.6988	4036.72	3743.05	37.74	0.87	7157.7	0.927283	13.3597	1.12479	13.6987	1.07398	14.6263	0.745638	15.6312	1.17844	16.1934	1.60554	14.9837	1.16467	13.736	1336.14	125.2	1396.68	133	1278.14	127.72
1	124.82	124.82	75.81	74.88	74.88	tr|A9YWS9|A9YWS9_CAVPO	Alpha-enolase OS=Cavia porcellus OX=10141 GN=Eno1 PE=2 SV=1	0	auto - discordant peptide type	0.00348834	99	HIADLAGNAEVILPVPAFNVINGGSHAGN	iTRAQ8plex@N-term; Deamidated(N)@22		cleaved N-K@C-term	-0.000626182	3171.66	793.923	3171.66	793.923	4	15	5.1.1.4083.30	58.4813	7240.79	4427.04	58.75	0.87	5340.2	0.925565	21.2715	0.829118	23.9583	0.707599	26.9827	1.01033	22.4517	1.01522	26.9502	0.57199	35.001	0.914069	23.5344	526.37	78.58	549.2	83.22	371.16	69.55
1	124.82	124.82	75.81	74.88	74.88	tr|A9YWS9|A9YWS9_CAVPO	Alpha-enolase OS=Cavia porcellus OX=10141 GN=Eno1 PE=2 SV=1	0	auto - discordant peptide type	0.00348834	99	VGIQVVGDDLTVTNPK	iTRAQ8plex@N-term; iTRAQ8plex(K)@16		cleaved S-V@N-term	-0.0187148	2262.29	755.102	2262.3	755.109	3	10	5.1.1.3732.31	36.7359	4109.53	3925.61	36.76	0.49	6229.67	0.984737	14.5746	0.706501	17.7199	0.810695	17.6914	0.618407	18.4481	1.02249	18.8361	1.31303	17.7472	1.4186	14.3247	1083.98	112.81	1203.3	122.78	651.31	93.41
1	124.82	124.82	75.81	74.88	74.88	tr|A9YWS9|A9YWS9_CAVPO	Alpha-enolase OS=Cavia porcellus OX=10141 GN=Eno1 PE=2 SV=1	0	auto - discordant peptide type	0.00261361	99	PVPAFNVINGGSHAGNK	No iTRAQ8plex@N-term; Deamidated(N)@9; iTRAQ8plex(K)@17		cleaved L-P@N-term	-0.00684655	1983.04	992.528	1983.05	992.531	2	13	3.1.1.4027.40	52.016	3896.42	3796.44	51.9	1.43	3736.51	2.23563	23.6622	1.37185	28.227	2.65111	24.8658	1.06857	30.1938	2.25939	28.0746	1.26293	34.6382	1.77419	26.1746	298.2	59.58	751.52	95.27	347.91	69.37
1	124.82	124.82	75.81	74.88	74.88	tr|A9YWS9|A9YWS9_CAVPO	Alpha-enolase OS=Cavia porcellus OX=10141 GN=Eno1 PE=2 SV=1	0	auto - discordant peptide type	0.00217692	99	AILGVSLA	iTRAQ8plex@N-term		cleaved N-A@N-term; cleaved A-V@C-term	-0.00850446	1046.66	524.335	1046.66	524.339	2	8	1.1.1.3953.3	43.5724	11636.3	7387.9	43.69	0.25	4666.94	0.959687	17.4709	1.10872	18.1181	0.522161	26.5214	2.23084	15.4325	1.40441	20.4685	1.81716	19.0674	1.12856	18.2871	766.88	94.87	829.64	102.35	723.11	95.72
1	124.82	124.82	75.81	74.88	74.88	tr|A9YWS9|A9YWS9_CAVPO	Alpha-enolase OS=Cavia porcellus OX=10141 GN=Eno1 PE=2 SV=1	0	auto - discordant peptide type	0.00217692	96.47	VVIGMDVAASE	iTRAQ8plex@N-term		cleaved E-F@C-term	-0.00274215	1393.74	697.877	1393.74	697.879	2	10	2.1.1.3868.32	42.2357	6373.42	6017.9	42.19	0.74	8944.02	0.881108	12.3417	0.904157	13.3594	1.24668	12.7154	0.914125	13.2794	0.685129	18.0634	0.656624	18.84	1.39741	11.8549	1607.61	137.3	1596.77	142.26	1236.17	126.99
1	124.82	124.82	75.81	74.88	74.88	tr|A9YWS9|A9YWS9_CAVPO	Alpha-enolase OS=Cavia porcellus OX=10141 GN=Eno1 PE=2 SV=1	0	auto - discordant peptide type	0.00130485	87.18	SPDQLGDLYK	iTRAQ8plex@N-term; iTRAQ8plex(K)@10		cleaved I-S@N-term	-0.00550106	1742.96	581.994	1742.97	581.996	3	10	1.1.1.3724.15	29.428	9921.39	9255.13	29.46	0.19	9970.05	0.83936	9.59056	0.78262	10.7168	0.941993	10.6183	0.796901	10.6187	0.828493	12.7949	0.781704	13.472	0.907332	10.095	2733.59	178.99	2586.51	181.25	1819.44	154.36
1	124.82	124.82	75.81	74.88	74.88	tr|A9YWS9|A9YWS9_CAVPO	Alpha-enolase OS=Cavia porcellus OX=10141 GN=Eno1 PE=2 SV=1	0	auto - discordant peptide type	0.000869447	32.07	SFIKDYPVVSIED	iTRAQ8plex@N-term; iTRAQ8plex(K)@4		cleaved D-P@C-term; missed K-D@4	-0.00873782	2119.16	707.393	2119.17	707.396	3	9	5.1.1.3792.27	40.4378	8808.42	8785.67	40.4	0.37	16059.9	1.63252	7.85042	0.901235	9.97623	0.971951	10.0619	0.61714	11.121	0.827846	12.1185	0.482333	15.7573	0.807924	10.1715	2993.66	188.15	5509.25	259.16	2294.53	177.77
1	124.82	124.82	75.81	74.88	74.88	tr|A9YWS9|A9YWS9_CAVPO	Alpha-enolase OS=Cavia porcellus OX=10141 GN=Eno1 PE=2 SV=1	0	auto - discordant peptide type	0.000434506	99	HIADLAGNAEVILPVPAFNVINGGSHAGNKLAMQEFM	iTRAQ8plex@N-term; Dehydrated(S)@25; Deamidated(N)@29; iTRAQ8plex(K)@30	Dehydrated(S)@157	cleaved M-I@C-term; missed K-L@30	-0.00463515	4436.32	1110.09	4436.32	1110.09	4	12	1.1.1.4086.40	51.8673	5905.45	4421.96	52	0.31	3043.35	1.20348	30.7765	1.1372	33.8523	1.52049	32.5425	0.83407	37.8077	2.83356	30.728	1.1777	41.3137	1.48018	31.3013	220.94	50.99	299.74	61.03	213.68	52.92
1	124.82	124.82	75.81	74.88	74.88	tr|A9YWS9|A9YWS9_CAVPO	Alpha-enolase OS=Cavia porcellus OX=10141 GN=Eno1 PE=2 SV=1	0	auto - discordant peptide type	0.000434506	37.9	IADLAGNAEVILPVPAFNVINGGSHAGNK	iTRAQ8plex@N-term; Deamidated(N)@18; iTRAQ8plex(K)@29		cleaved H-I@N-term	0.00553451	3466.91	694.389	3466.9	694.388	5	10	2.1.1.4258.14	66.4282	1471.9	1423.16	66.41	1	4629.44	0.761937	25.6171	0.774141	27.9495	1.29224	25.1291	1.47379	23.2729	1.76357	25.8452	1.59903	27.3083	1.83796	22.1905	405.65	68.92	348.42	66.8	267.07	59.27
1	124.82	124.82	75.81	74.88	74.88	tr|A9YWS9|A9YWS9_CAVPO	Alpha-enolase OS=Cavia porcellus OX=10141 GN=Eno1 PE=2 SV=1	0	auto - discordant peptide type	0.000434506	95.99	ILGVSL	iTRAQ8plex@N-term		cleaved A-I@N-term; cleaved L-A@C-term	-0.00660189	904.583	453.299	904.59	453.302	2	6	3.1.1.3978.3	48.9295	2396.96	2032.37	48.99	0.37	958.725	1.52676	48.9089	1.94906	49.6253	2.60451	48.5228	2.26164	48.4427	3.04724	54.1238	21.1358	40.7406	3.29549	45.3352	79.38	30.62	136.62	41.08	131.58	41.08
1	124.82	124.82	75.81	74.88	74.88	tr|A9YWS9|A9YWS9_CAVPO	Alpha-enolase OS=Cavia porcellus OX=10141 GN=Eno1 PE=2 SV=1	0	auto - discordant peptide type	0.000434506	99	NPTVEVDLY	iTRAQ8plex@N-term		cleaved G-N@N-term; cleaved Y-T@C-term	0.000711247	1352.71	677.364	1352.71	677.364	2	10	4.1.1.3685.28	34.624	10639.8	9914.63	34.46	0.8	9325.68	1.11096	10.8304	0.992041	12.1236	0.880585	13.2854	0.859159	12.6207	1.07949	14.0864	0.877262	15.7228	1.56516	10.6887	1851.2	147.52	2318.38	170.04	1561.84	142.7
1	124.82	124.82	75.81	74.88	74.88	tr|A9YWS9|A9YWS9_CAVPO	Alpha-enolase OS=Cavia porcellus OX=10141 GN=Eno1 PE=2 SV=1	0	auto - discordant peptide type	0.000434506	36.34	VVIGMDVA	iTRAQ8plex@N-term		cleaved A-A@C-term	-0.00761373	1106.62	554.319	1106.63	554.323	2	7	5.1.1.3739.13	37.144	13167.5	10610.1	36.94	0.43	7681.76	1.33593	11.0065	0.914162	13.314	1.35931	12.2457	0.693183	14.5228	1.208	14.4425	1.55363	13.6532	1.71344	11.159	1648.18	139.38	2482.1	174.86	1281.39	131.77
1	124.82	124.82	75.81	74.88	74.88	tr|A9YWS9|A9YWS9_CAVPO	Alpha-enolase OS=Cavia porcellus OX=10141 GN=Eno1 PE=2 SV=1	0	auto - discordant peptide type	0	99	AAVPSGASTGIYEAL	iTRAQ8plex@N-term		cleaved L-E@C-term	-0.00437518	1709.91	855.962	1709.91	855.964	2	11	3.1.1.3806.38	38.3272	10932.1	9263.49	38.4	0.31	5693.54	0.822017	20.6861	1.46607	19.0773	1.6502	19.3829	0.837768	22.5023	0.705372	30.0684	1.85588	21.3976	1.56843	18.7924	598.46	83.74	554.56	84.49	746.18	96.76
1	124.82	124.82	75.81	74.88	74.88	tr|A9YWS9|A9YWS9_CAVPO	Alpha-enolase OS=Cavia porcellus OX=10141 GN=Eno1 PE=2 SV=1	0	auto - discordant peptide type	0	99	AAVPSGASTGIYEALE	iTRAQ8plex@N-term		cleaved E-L@C-term	-0.00585607	1838.95	920.483	1838.96	920.486	2	15	4.1.1.3757.37	39.0859	15653.6	15343.8	39.1	0.25	5971.29	1.06205	24.0761	1.00806	26.4545	0.675183	32.0618	0.51655	32.9368	0.639622	37.9265	0.88326	34.6391	5.52146	19.376	383	67.08	458.54	75.75	328.35	65.1
1	124.82	124.82	75.81	74.88	74.88	tr|A9YWS9|A9YWS9_CAVPO	Alpha-enolase OS=Cavia porcellus OX=10141 GN=Eno1 PE=2 SV=1	0	auto - discordant peptide type	0	99	AAVPSGASTGIYEALE	iTRAQ8plex@N-term		cleaved E-L@C-term	-0.00239986	1838.95	920.485	1838.96	920.486	2	13	2.1.1.3818.40	39.1504	14917.3	14399.7	39.22	0.31	5334.52	1.06971	29.5262	1.318	30.142	1.12668	33.4122	1.53647	28.9733	0.645165	48.5293	1.48463	35.4119	8.06246	23.0835	254.25	54.66	306.59	62.05	284.99	60.21
1	124.82	124.82	75.81	74.88	74.88	tr|A9YWS9|A9YWS9_CAVPO	Alpha-enolase OS=Cavia porcellus OX=10141 GN=Eno1 PE=2 SV=1	0	auto - discordant peptide type	0	99	AAVPSGASTGIYEALE	iTRAQ8plex@N-term		cleaved E-L@C-term	-0.00717879	1838.95	920.482	1838.96	920.486	2	15	3.1.1.3820.39	39.1932	14992.1	13987	39.26	0.25	5393.8	0.908782	27.5129	0.322601	45.9473	0.644231	35.5966	1.05236	28.5413	0.770268	38.8988	0.70272	41.8056	5.11918	21.45	316.52	60.93	324.26	63.74	86.84	36.23
1	124.82	124.82	75.81	74.88	74.88	tr|A9YWS9|A9YWS9_CAVPO	Alpha-enolase OS=Cavia porcellus OX=10141 GN=Eno1 PE=2 SV=1	0	auto - discordant peptide type	0	99	AAVPSGASTGIYEALE	iTRAQ8plex@N-term		cleaved E-L@C-term	-0.00327721	1838.95	920.484	1838.96	920.486	2	12	5.1.1.3769.39	39.0319	15605.8	12886.7	39.1	0.25	4836.7	0.725657	26.8474	0.933667	26.9149	0.598836	34.1394	1.15662	25.2627	0.428075	47.1084	0.898482	34.3227	4.45707	19.8083	381.25	66.8	311.87	63.44	302.73	61.85
1	124.82	124.82	75.81	74.88	74.88	tr|A9YWS9|A9YWS9_CAVPO	Alpha-enolase OS=Cavia porcellus OX=10141 GN=Eno1 PE=2 SV=1	0	auto - discordant peptide type	0	99	AAVPSGASTGIYEALEL	iTRAQ8plex@N-term		cleaved L-R@C-term	-0.00231387	1952.04	977.027	1952.04	977.028	2	13	3.1.1.4081.39	55.3642	26747.2	22596.6	55.25	0.5	6978.91	0.999417	25.0804	0.622055	32.1747	0.811931	30.9133	1.40523	24.8393	1.67874	27.8829	2.22252	26.2186	1.98304	22.9872	363.04	65.29	409.01	71.5	192.06	51.24
1	124.82	124.82	75.81	74.88	74.88	tr|A9YWS9|A9YWS9_CAVPO	Alpha-enolase OS=Cavia porcellus OX=10141 GN=Eno1 PE=2 SV=1	0	auto - discordant peptide type	0	99	AAVPSGASTGIYEALEL	iTRAQ8plex@N-term		cleaved L-R@C-term	-0.00389618	1952.04	977.026	1952.04	977.028	2	14	5.1.1.4033.40	55.3868	28473.7	21872.7	55.27	0.43	6684.37	0.680371	28.2382	0.904549	28.0132	0.768454	31.7539	1.11939	26.4497	1.28963	30.2886	1.37414	30.4355	2.29494	22.4088	359.01	64.81	275.35	59.79	276.18	59.16
1	124.82	124.82	75.81	74.88	74.88	tr|A9YWS9|A9YWS9_CAVPO	Alpha-enolase OS=Cavia porcellus OX=10141 GN=Eno1 PE=2 SV=1	0	auto - discordant peptide type	0	99	AAVPSGASTGIYEALEL	iTRAQ8plex@N-term		cleaved L-R@C-term	-0.00342227	1952.04	977.026	1952.04	977.028	2	14	1.1.1.4144.39	55.4659	25333.2	24852.9	55.48	0.5	7713.2	1.55499	25.085	1.72776	26.1908	1.57459	27.9764	1.36693	27.7755	2.10834	28.6246	1.78577	30.8364	2.45201	24.3949	299.41	59.48	524.84	80.39	439.95	75.09
1	124.82	124.82	75.81	74.88	74.88	tr|A9YWS9|A9YWS9_CAVPO	Alpha-enolase OS=Cavia porcellus OX=10141 GN=Eno1 PE=2 SV=1	0	auto - discordant peptide type	0	99	AAVPSGASTGIYEALEL	iTRAQ8plex@N-term		cleaved L-R@C-term	-0.00454152	1952.04	977.025	1952.04	977.028	2	13	4.1.1.4017.40	55.1989	26742.2	26297.2	55.27	0.43	8241.49	1.16604	29.8777	1.21333	31.9471	1.27904	33.0913	1.347	31.26	2.60481	30.5208	3.17987	29.7114	2.73447	26.8249	238.03	52.92	312.88	62.45	245.62	56.35
1	124.82	124.82	75.81	74.88	74.88	tr|A9YWS9|A9YWS9_CAVPO	Alpha-enolase OS=Cavia porcellus OX=10141 GN=Eno1 PE=2 SV=1	0	auto - discordant peptide type	0	99	AAVPSGASTGIYEALEL	iTRAQ8plex@N-term		cleaved L-R@C-term	-0.00342227	1952.04	977.026	1952.04	977.028	2	11	1.1.1.4151.38	55.8995	25333.2	9367.56	55.48	0.5	2696.24	1.20198	33.1643	1.92814	31.8376	1.34894	36.6628	1.46423	33.8421	0.592939	57.0821	0.802527	50.4521	1.92731	31.812	191.2	47.44	259.07	57.01	313.53	62.55
1	124.82	124.82	75.81	74.88	74.88	tr|A9YWS9|A9YWS9_CAVPO	Alpha-enolase OS=Cavia porcellus OX=10141 GN=Eno1 PE=2 SV=1	0	auto - discordant peptide type	0	98.42	AAVPSGASTGIYEALEL	iTRAQ8plex@N-term		cleaved L-R@C-term	-0.00328363	1952.04	651.687	1952.04	651.688	3	11	1.1.1.4145.17	55.4986	18549.8	18457.3	55.53	0.5	11197.9	1.3059	20.0824	2.21945	19.0938	0.975814	25.3378	1.4452	21.0036	1.6786	23.7977	2.63007	21.3721	4.49537	17.3127	502.9	76.98	740.33	96.24	949.25	108.34
1	124.82	124.82	75.81	74.88	74.88	tr|A9YWS9|A9YWS9_CAVPO	Alpha-enolase OS=Cavia porcellus OX=10141 GN=Eno1 PE=2 SV=1	0	auto - discordant peptide type	0	81.35	AAVPSGASTGIYEALEL	iTRAQ8plex@N-term		cleaved L-R@C-term	-0.00389618	1952.04	977.026	1952.04	977.028	2	8	5.1.1.4038.39	55.696	28473.7	9193.13	55.27	0.43	3035.1	0.857307	27.8535	0.673303	33.0585	0.814357	32.872	1.32515	26.7904	1.26724	32.1669	0.827307	38.7489	1.45617	26.3745	319.9	61.24	309.16	62.55	183.18	49.37
1	124.82	124.82	75.81	74.88	74.88	tr|A9YWS9|A9YWS9_CAVPO	Alpha-enolase OS=Cavia porcellus OX=10141 GN=Eno1 PE=2 SV=1	0	auto - discordant peptide type	0	37.63	AAVPSGASTGIYEALEL	iTRAQ8plex@N-term		cleaved L-R@C-term	-0.00152062	1952.04	651.687	1952.04	651.688	3	8	3.1.1.4082.17	55.3969	19390	15579.4	55.25	0.5	8190.94	1.13044	19.6442	1.0221	21.956	1.39558	21.0081	1.31088	20.5353	2.22118	20.7146	2.47436	20.588	1.81598	19.0786	558.11	81.01	711.21	94.14	485.14	79.92
1	124.82	124.82	75.81	74.88	74.88	tr|A9YWS9|A9YWS9_CAVPO	Alpha-enolase OS=Cavia porcellus OX=10141 GN=Eno1 PE=2 SV=1	0	auto - discordant peptide type	0	99	AAVPSGASTGIYEALELR	iTRAQ8plex@N-term; iTRAQ8plex(S)@8			-0.00248369	2412.35	805.122	2412.35	805.123	3	20	1.1.1.3859.37	37.7976	29878.9	29170.1	37.81	0.49	13418.7	0.695909	9.05442	0.999838	8.78422	0.989927	9.38545	1.20967	8.35271	0.935099	10.94	0.745269	12.2451	0.998728	8.72421	3445.24	200.78	2702.74	187.29	2929.56	192.55
1	124.82	124.82	75.81	74.88	74.88	tr|A9YWS9|A9YWS9_CAVPO	Alpha-enolase OS=Cavia porcellus OX=10141 GN=Eno1 PE=2 SV=1	0	auto - shared MS/MS	0	99	AAVPSGASTGIYEALELR	iTRAQ8plex@N-term			-0.00509793	2108.14	1055.08	2108.14	1055.08	2	26	1.1.1.3941.41	42.8796	15378.5	15123.4	42.89	0.31	5776.02	3.71147	20.3141	2.96331	21.8408	2.1284	23.952	1.49118	25.283	5.74573	21.3801	2.32586	26.4171	4.48623	20.5626	362.59	66.24	1517.03	134.77	913.79	109.38
1	124.82	124.82	75.81	74.88	74.88	tr|A9YWS9|A9YWS9_CAVPO	Alpha-enolase OS=Cavia porcellus OX=10141 GN=Eno1 PE=2 SV=1	0	auto - shared MS/MS	0	99	AAVPSGASTGIYEALELR	iTRAQ8plex@N-term			0.0011581	2108.14	528.043	2108.14	528.043	4	16	1.1.1.3943.7	42.9581	5645.58	5194.25	42.89	0.37	5705.7	1.35365	16.1499	1.27105	17.7044	1.62764	17.2183	0.677206	21.6702	1.35748	20.2953	1.16252	22.1137	0.970132	19.1595	762.42	94.8	1163.41	119.9	824.16	103.87
1	124.82	124.82	75.81	74.88	74.88	tr|A9YWS9|A9YWS9_CAVPO	Alpha-enolase OS=Cavia porcellus OX=10141 GN=Eno1 PE=2 SV=1	0	auto - shared MS/MS	0	99	AAVPSGASTGIYEALELR	iTRAQ8plex@N-term			-0.00205115	2108.14	703.721	2108.14	703.721	3	23	1.1.1.3943.32	42.9914	42786.8	31038.7	42.89	0.37	16643.4	0.975844	9.09561	0.869154	10.2314	0.601164	12.3911	0.600312	11.5236	0.823121	12.5649	0.574333	15.1044	0.923908	9.96705	2799.67	181.28	3079.78	196.73	2069.46	163.94
1	124.82	124.82	75.81	74.88	74.88	tr|A9YWS9|A9YWS9_CAVPO	Alpha-enolase OS=Cavia porcellus OX=10141 GN=Eno1 PE=2 SV=1	0	auto - shared MS/MS	0	99	AAVPSGASTGIYEALELR	iTRAQ8plex@N-term			0.00600545	2108.15	703.723	2108.14	703.721	3	18	1.1.1.3958.31	43.9195	759542	11970.1	44.56	0.68	8585.88	0.68067	14.9963	1.11385	13.9771	0.951365	15.5955	0.867471	15.1568	1.0819	17.0518	1.29572	16.4185	1.0002	14.476	1275.76	122.17	978.9	112.97	1208.51	123.04
1	124.82	124.82	75.81	74.88	74.88	tr|A9YWS9|A9YWS9_CAVPO	Alpha-enolase OS=Cavia porcellus OX=10141 GN=Eno1 PE=2 SV=1	0	auto - shared MS/MS	0	99	AAVPSGASTGIYEALELR	iTRAQ8plex@N-term			0.00311122	2108.15	528.044	2108.14	528.043	4	18	1.1.1.3961.6	44.0717	107984	10121.1	44.56	0.62	7002.51	0.687708	16.9618	0.911532	16.8671	0.934404	17.8261	1.11968	15.9481	1.15711	18.982	1.36206	18.356	1.06961	16.4392	988.26	107.53	766.14	99.69	766.12	98.74
1	124.82	124.82	75.81	74.88	74.88	tr|A9YWS9|A9YWS9_CAVPO	Alpha-enolase OS=Cavia porcellus OX=10141 GN=Eno1 PE=2 SV=1	0	auto - shared MS/MS	0	99	AAVPSGASTGIYEALELR	iTRAQ8plex@N-term			0.00600545	2108.15	703.723	2108.14	703.721	3	17	1.1.1.3961.27	44.0997	759542	118532	44.56	0.68	18291	1.58617	9.42778	1.41627	10.3727	1.11818	11.6347	1.12767	10.9629	1.22934	12.767	1.42714	12.4283	1.42959	10.2786	2101.52	157.6	3757.65	214.69	2531.24	181.39
1	124.82	124.82	75.81	74.88	74.88	tr|A9YWS9|A9YWS9_CAVPO	Alpha-enolase OS=Cavia porcellus OX=10141 GN=Eno1 PE=2 SV=1	0	auto - shared MS/MS	0	99	AAVPSGASTGIYEALELR	iTRAQ8plex@N-term			0.0107711	2108.15	1055.08	2108.14	1055.08	2	27	1.1.1.3961.41	44.1183	433503	63639	44.56	0.68	15488.8	0.915762	10.6121	1.39087	10.2369	1.37111	10.8528	1.59889	9.93364	1.26129	12.6104	1.46624	12.2009	1.26138	10.4196	2136.61	158.32	2205.67	167.56	2527.34	178.51
1	124.82	124.82	75.81	74.88	74.88	tr|A9YWS9|A9YWS9_CAVPO	Alpha-enolase OS=Cavia porcellus OX=10141 GN=Eno1 PE=2 SV=1	0	auto - shared MS/MS	0	99	AAVPSGASTGIYEALELR	iTRAQ8plex@N-term			0.00311122	2108.15	528.044	2108.14	528.043	4	22	1.1.1.3968.5	44.503	107984	107149	44.56	0.62	74521.2	1.01509	6.56053	1.24764	6.708	1.28838	7.02329	1.64277	6.27892	1.41447	7.71763	1.65873	7.4677	1.30299	6.58346	5286.04	249.15	6048.76	276.03	5608.84	267.71
1	124.82	124.82	75.81	74.88	74.88	tr|A9YWS9|A9YWS9_CAVPO	Alpha-enolase OS=Cavia porcellus OX=10141 GN=Eno1 PE=2 SV=1	0	auto - shared MS/MS	0	99	AAVPSGASTGIYEALELR	iTRAQ8plex@N-term			0.00311122	2108.15	528.044	2108.14	528.043	4	24	1.1.1.3972.2	44.7458	107984	90972.5	44.56	0.62	45842.4	0.847421	9.11571	1.47808	8.46044	1.37744	9.1209	1.72646	8.20484	1.49339	9.97974	1.30179	10.6776	1.4995	8.42006	3027.69	188.39	2892.3	192.68	3805.95	218.18
1	124.82	124.82	75.81	74.88	74.88	tr|A9YWS9|A9YWS9_CAVPO	Alpha-enolase OS=Cavia porcellus OX=10141 GN=Eno1 PE=2 SV=1	0	auto - shared MS/MS	0	99	AAVPSGASTGIYEALELR	iTRAQ8plex@N-term			0.00311122	2108.15	528.044	2108.14	528.043	4	21	1.1.1.3978.5	45.1218	107984	30018.8	44.56	0.62	16076.5	0.848254	13.7454	1.12206	13.7437	1.18454	14.2652	0.985898	14.3088	0.996553	17.2012	0.969117	17.8407	0.900286	14.6772	1326.67	124.7	1268.59	127.23	1266	126.94
1	124.82	124.82	75.81	74.88	74.88	tr|A9YWS9|A9YWS9_CAVPO	Alpha-enolase OS=Cavia porcellus OX=10141 GN=Eno1 PE=2 SV=1	0	auto - shared MS/MS	0	99	AAVPSGASTGIYEALELR	iTRAQ8plex@N-term			0.00600545	2108.15	703.723	2108.14	703.721	3	24	1.1.1.3979.23	45.2078	759542	180225	44.56	0.68	101307	1.1621	6.71466	1.6407	6.63476	1.58299	7.02701	1.67009	6.62457	1.43568	8.11105	1.5351	8.09235	1.46183	6.77939	4731.07	235.91	6197.77	278.71	6601.48	288.93
1	124.82	124.82	75.81	74.88	74.88	tr|A9YWS9|A9YWS9_CAVPO	Alpha-enolase OS=Cavia porcellus OX=10141 GN=Eno1 PE=2 SV=1	0	auto - shared MS/MS	0	99	AAVPSGASTGIYEALELR	iTRAQ8plex@N-term			0.00311122	2108.15	528.044	2108.14	528.043	4	18	1.1.1.3980.6	45.2471	107984	22094.5	44.56	0.62	11565.1	1.18474	13.5313	1.54199	13.6263	1.27207	15.1678	1.74418	13.2741	1.58894	15.9174	1.76362	15.7039	1.16408	14.6626	1153.78	116.51	1540.92	138.79	1513.07	138.43
1	124.82	124.82	75.81	74.88	74.88	tr|A9YWS9|A9YWS9_CAVPO	Alpha-enolase OS=Cavia porcellus OX=10141 GN=Eno1 PE=2 SV=1	0	auto - shared MS/MS	0	99	AAVPSGASTGIYEALELR	iTRAQ8plex@N-term			0.00600545	2108.15	703.723	2108.14	703.721	3	25	1.1.1.3985.22	45.5786	759542	94656.2	44.56	0.68	48609.9	1.00416	8.65638	1.08721	9.17908	1.17834	9.45699	1.32783	8.70629	1.49119	9.9263	1.45653	10.2481	1.29582	8.71151	3050.01	189.25	3452.51	208.39	2820.13	190.76
1	124.82	124.82	75.81	74.88	74.88	tr|A9YWS9|A9YWS9_CAVPO	Alpha-enolase OS=Cavia porcellus OX=10141 GN=Eno1 PE=2 SV=1	0	auto - shared MS/MS	0	99	AAVPSGASTGIYEALELR	iTRAQ8plex@N-term			0.00311122	2108.15	528.044	2108.14	528.043	4	19	1.1.1.3986.6	45.6193	107984	9184.27	44.56	0.62	10046.8	1.15109	12.4551	1.41359	12.7285	1.25886	13.8527	1.43699	12.6535	0.700028	19.7917	1.06385	16.921	2.2953	11.4725	1379.53	127.38	1790.08	149.63	1658.47	145.3
1	124.82	124.82	75.81	74.88	74.88	tr|A9YWS9|A9YWS9_CAVPO	Alpha-enolase OS=Cavia porcellus OX=10141 GN=Eno1 PE=2 SV=1	0	auto - shared MS/MS	0	99	AAVPSGASTGIYEALELR	iTRAQ8plex@N-term			0.00600545	2108.15	703.723	2108.14	703.721	3	18	1.1.1.3986.21	45.6392	759542	85110.7	44.56	0.68	26644.8	1.21012	9.52262	1.52901	9.66092	1.29531	10.636	1.4209	9.87766	2.06288	10.3625	1.68472	11.2878	1.50039	9.72767	2306.9	164.78	3146.94	198.18	2999.8	195.13
1	124.82	124.82	75.81	74.88	74.88	tr|A9YWS9|A9YWS9_CAVPO	Alpha-enolase OS=Cavia porcellus OX=10141 GN=Eno1 PE=2 SV=1	0	auto - shared MS/MS	0	99	AAVPSGASTGIYEALELR	iTRAQ8plex@N-term			0.00600545	2108.15	703.723	2108.14	703.721	3	23	1.1.1.3991.27	45.9575	759542	56085.2	44.56	0.68	33429.5	1.02051	9.85661	1.44555	9.70671	1.40955	10.2888	1.47685	9.66475	0.837563	14.1675	1.44644	11.6866	0.938874	10.9014	2338.44	165.72	2690.14	184.29	2874.83	190.69
1	124.82	124.82	75.81	74.88	74.88	tr|A9YWS9|A9YWS9_CAVPO	Alpha-enolase OS=Cavia porcellus OX=10141 GN=Eno1 PE=2 SV=1	0	auto - shared MS/MS	0	99	AAVPSGASTGIYEALELR	iTRAQ8plex@N-term			0.00311122	2108.15	528.044	2108.14	528.043	4	19	1.1.1.3992.9	45.9956	107984	6950.54	44.56	0.62	5838.35	1.40833	20.7846	1.66489	21.4014	1.20275	24.7828	2.16593	20.2533	1.47005	25.9336	0.777414	33.5364	2.36761	20.0379	453.57	73.15	720.08	94.41	642.22	90.35
1	124.82	124.82	75.81	74.88	74.88	tr|A9YWS9|A9YWS9_CAVPO	Alpha-enolase OS=Cavia porcellus OX=10141 GN=Eno1 PE=2 SV=1	0	auto - shared MS/MS	0	99	AAVPSGASTGIYEALELR	iTRAQ8plex@N-term			0.00600545	2108.15	703.723	2108.14	703.721	3	23	1.1.1.3992.23	46.0142	759542	52782.7	44.56	0.68	33536.6	1.39065	8.18507	2.31997	7.8274	0.941294	10.6103	1.31351	8.86066	1.07618	11.3471	1.38669	10.5768	1.17044	9.13189	2947.74	186.45	4621.03	240.06	5816.02	268.17
1	124.82	124.82	75.81	74.88	74.88	tr|A9YWS9|A9YWS9_CAVPO	Alpha-enolase OS=Cavia porcellus OX=10141 GN=Eno1 PE=2 SV=1	0	auto - shared MS/MS	0	99	AAVPSGASTGIYEALELR	iTRAQ8plex@N-term			0.00311122	2108.15	528.044	2108.14	528.043	4	16	1.1.1.3994.7	46.1169	107984	5748.82	44.56	0.62	4587.68	1.34427	22.9566	1.38007	24.5213	1.22319	26.5805	1.01979	26.6223	1.31446	29.2833	1.31331	30.0918	1.20347	25.826	378.6	66.8	573.72	84.26	444.36	75.67
1	124.82	124.82	75.81	74.88	74.88	tr|A9YWS9|A9YWS9_CAVPO	Alpha-enolase OS=Cavia porcellus OX=10141 GN=Eno1 PE=2 SV=1	0	auto - shared MS/MS	0	99	AAVPSGASTGIYEALELR	iTRAQ8plex@N-term			0.00600545	2108.15	703.723	2108.14	703.721	3	15	1.1.1.3994.23	46.1382	759542	45504	44.56	0.68	7977.99	0.916454	13.5853	0.983954	14.4236	0.693241	17.2839	0.716786	15.9102	0.791698	19.2963	1.79403	14.6649	0.713104	15.9814	1299	123.44	1342	130.29	1087.02	117.95
1	124.82	124.82	75.81	74.88	74.88	tr|A9YWS9|A9YWS9_CAVPO	Alpha-enolase OS=Cavia porcellus OX=10141 GN=Eno1 PE=2 SV=1	0	auto - shared MS/MS	0	99	AAVPSGASTGIYEALELR	iTRAQ8plex@N-term			0.00311122	2108.15	528.044	2108.14	528.043	4	14	1.1.1.3995.6	46.1775	107984	4767.28	44.56	0.62	3713.64	1.29436	22.4809	1.26003	24.3616	0.880783	28.7648	0.986027	26.022	1.20518	29.5398	1.89885	26.0266	0.967051	26.9683	401.1	68.74	585.25	85.15	429.82	74.42
1	124.82	124.82	75.81	74.88	74.88	tr|A9YWS9|A9YWS9_CAVPO	Alpha-enolase OS=Cavia porcellus OX=10141 GN=Eno1 PE=2 SV=1	0	auto - discordant peptide type	0	99	AAVPSGASTGIYEALELR	iTRAQ8plex@N-term; Deamidated(R)@18	Deamidated(R)@50		0.00764152	2109.13	704.052	2109.13	704.049	3	17	1.1.1.4005.26	46.8245	25820	19348.5	46.42	0.81	17506.1	0.780799	11.5004	1.46776	10.4051	0.878455	13.006	1.33114	10.7123	1.23396	13.0794	1.34602	12.9721	1.07245	11.3147	1996.85	152.93	1757.59	150.79	2492.61	175.57
1	124.82	124.82	75.81	74.88	74.88	tr|A9YWS9|A9YWS9_CAVPO	Alpha-enolase OS=Cavia porcellus OX=10141 GN=Eno1 PE=2 SV=1	0	auto - discordant peptide type	0	99	AAVPSGASTGIYEALELR	iTRAQ8plex@N-term; Dehydrated(T)@9	Dehydrated(T)@41		0.00164862	2090.13	697.718	2090.13	697.718	3	19	1.1.1.4009.24	47.0698	9578.96	9577.22	47.1	0.74	12665.9	1.2388	14.0071	1.21844	15.1988	1.40074	15.3518	1.62835	14.1195	1.58327	16.4787	0.515088	26.2306	1.45968	14.6674	1053.27	111.36	1470.87	135.14	1091.43	119.17
1	124.82	124.82	75.81	74.88	74.88	tr|A9YWS9|A9YWS9_CAVPO	Alpha-enolase OS=Cavia porcellus OX=10141 GN=Eno1 PE=2 SV=1	0	auto - shared MS/MS	0	99	AAVPSGASTGIYEALELR	iTRAQ8plex@N-term			-0.00421296	2108.14	528.042	2108.14	528.043	4	13	1.1.1.4010.4	47.1052	4425.63	3002.09	46.54	1.24	3783.55	1.07953	17.9434	0.741733	22.0617	1.09587	20.204	0.687282	22.5015	1.11118	23.2096	1.83537	20.1209	0.601916	24.2207	682.88	89.58	831.02	101.74	430.77	76.41
1	124.82	124.82	75.81	74.88	74.88	tr|A9YWS9|A9YWS9_CAVPO	Alpha-enolase OS=Cavia porcellus OX=10141 GN=Eno1 PE=2 SV=1	0	auto - discordant peptide type	0	99	AAVPSGASTGIYEALELR	iTRAQ8plex@N-term; Deamidated(R)@18	Deamidated(R)@50		0.016497	2109.14	1055.58	2109.13	1055.57	2	12	1.1.1.4016.41	47.5264	6816.86	5349.36	47.28	0.93	2750.8	0.551334	34.2191	1.85132	25.9997	1.08044	31.9529	1.08807	29.8133	0.808996	40.8559	1.62736	32.1439	1.53158	27.1903	286.77	57.88	178.23	49.25	451.51	74
1	124.82	124.82	75.81	74.88	74.88	tr|A9YWS9|A9YWS9_CAVPO	Alpha-enolase OS=Cavia porcellus OX=10141 GN=Eno1 PE=2 SV=1	0	auto - discordant peptide type	0	99	AAVPSGASTGIYEALELR	iTRAQ8plex@N-term; Methyl(E)@16	Methyl(E)@48		-0.00123303	2122.16	708.393	2122.16	708.393	3	15	1.1.1.4018.24	47.6279	5784.44	5770.52	47.59	1.18	9213.52	0.882231	13.7737	1.01821	14.3581	1.26639	14.1161	0.702359	16.175	0.623966	20.9904	0.85978	18.8596	1.02821	14.3873	1290.98	123.04	1283.91	127.67	1117.92	120.05
1	124.82	124.82	75.81	74.88	74.88	tr|A9YWS9|A9YWS9_CAVPO	Alpha-enolase OS=Cavia porcellus OX=10141 GN=Eno1 PE=2 SV=1	0	auto - shared MS/MS	0	99	AAVPSGASTGIYEALELR	iTRAQ8plex@N-term			-0.00168494	2108.14	703.721	2108.14	703.721	3	20	1.1.1.4023.22	47.9351	17298.2	17168	48.21	0.68	7693.21	1.08289	17.1373	1.25441	17.7583	0.7274	22.604	0.965281	19.0844	1.0189	22.7044	1.02045	23.3109	1.21999	18.0621	749.86	93.88	915.37	107.12	799.97	100.75
1	124.82	124.82	75.81	74.88	74.88	tr|A9YWS9|A9YWS9_CAVPO	Alpha-enolase OS=Cavia porcellus OX=10141 GN=Eno1 PE=2 SV=1	0	auto - shared MS/MS	0	99	AAVPSGASTGIYEALELR	iTRAQ8plex@N-term			0.000469157	2108.14	703.721	2108.14	703.721	3	21	1.1.1.4029.26	48.3124	17298.2	16780.3	48.21	0.68	14930.3	1.13545	14.0488	1.29493	14.6455	1.23192	15.6337	1.24817	14.7836	1.14343	18.1815	1.28804	17.8234	1.31486	14.5644	1090.64	113.25	1395.99	132.1	1201.11	124.05
1	124.82	124.82	75.81	74.88	74.88	tr|A9YWS9|A9YWS9_CAVPO	Alpha-enolase OS=Cavia porcellus OX=10141 GN=Eno1 PE=2 SV=1	0	auto - shared MS/MS	0	99	AAVPSGASTGIYEALELR	iTRAQ8plex@N-term			0.00468057	2108.15	703.723	2108.14	703.721	3	19	1.1.1.4035.26	48.6846	19572.6	18168	48.83	1.49	15970.6	0.917086	12.1106	0.950529	13.0551	1.27852	12.5592	1.17175	12.263	0.836486	16.698	0.997671	15.8991	1.33675	11.8174	1633.6	138.43	1688.84	146.12	1320.58	131.15
1	124.82	124.82	75.81	74.88	74.88	tr|A9YWS9|A9YWS9_CAVPO	Alpha-enolase OS=Cavia porcellus OX=10141 GN=Eno1 PE=2 SV=1	0	auto - shared MS/MS	0	99	AAVPSGASTGIYEALELR	iTRAQ8plex@N-term			0.00468057	2108.15	703.723	2108.14	703.721	3	20	1.1.1.4041.25	49.0558	19572.6	16489.1	48.83	1.49	19821.5	0.849637	9.46427	1.08969	9.54195	1.03695	10.2406	0.90784	10.0955	0.967414	12.0335	1.27355	11.1585	1.29855	9.08398	2795.13	181.01	2677.12	184.77	2590.34	181.53
1	124.82	124.82	75.81	74.88	74.88	tr|A9YWS9|A9YWS9_CAVPO	Alpha-enolase OS=Cavia porcellus OX=10141 GN=Eno1 PE=2 SV=1	0	auto - shared MS/MS	0	99	AAVPSGASTGIYEALELR	iTRAQ8plex@N-term			0.00468057	2108.15	703.723	2108.14	703.721	3	17	1.1.1.4043.24	49.1788	19572.6	15425.5	48.83	1.49	9583.36	0.852489	13.668	1.06211	13.909	1.13584	14.4109	1.16122	13.5787	0.932422	17.6922	1.13028	16.798	0.910151	14.6219	1337.27	125.2	1285.11	127.97	1207.93	124.25
1	124.82	124.82	75.81	74.88	74.88	tr|A9YWS9|A9YWS9_CAVPO	Alpha-enolase OS=Cavia porcellus OX=10141 GN=Eno1 PE=2 SV=1	0	auto - shared MS/MS	0	99	AAVPSGASTGIYEALELR	iTRAQ8plex@N-term			0.000102947	2108.14	703.721	2108.14	703.721	3	16	1.1.1.4049.23	49.5498	16016.8	15610	49.77	1.24	8251.65	1.79401	17.5138	1.22209	20.6183	1.29531	21.0503	1.01752	21.5277	1.38071	23.4136	2.01435	21.2853	1.472	19.8412	582.46	83.07	1177.94	119.74	605.37	90.14
1	124.82	124.82	75.81	74.88	74.88	tr|A9YWS9|A9YWS9_CAVPO	Alpha-enolase OS=Cavia porcellus OX=10141 GN=Eno1 PE=2 SV=1	0	auto - shared MS/MS	0	99	AAVPSGASTGIYEALELR	iTRAQ8plex@N-term			0.00124766	2108.14	1055.08	2108.14	1055.08	2	14	1.1.1.4049.40	49.5725	6135.44	5276.88	49.83	1.3	2370.18	0.616437	32.7124	1.10489	29.5257	0.996102	32.3333	0.751914	33.5198	0.983565	37.0106	0.937645	38.8475	0.930589	30.8856	286.56	57.88	199.13	51.24	269.27	57.99
1	124.82	124.82	75.81	74.88	74.88	tr|A9YWS9|A9YWS9_CAVPO	Alpha-enolase OS=Cavia porcellus OX=10141 GN=Eno1 PE=2 SV=1	0	auto - shared MS/MS	0	99	AAVPSGASTGIYEALELR	iTRAQ8plex@N-term			0.000102947	2108.14	703.721	2108.14	703.721	3	17	1.1.1.4058.20	50.1043	16016.8	11985	49.77	1.24	10944.3	0.731333	14.7989	1.05496	14.3747	1.14064	14.9288	1.49132	13.1772	1.25074	16.4791	1.33436	16.4512	1.56542	13.0907	1250.47	120.99	1030.91	115.44	1121.92	119.27
1	124.82	124.82	75.81	74.88	74.88	tr|A9YWS9|A9YWS9_CAVPO	Alpha-enolase OS=Cavia porcellus OX=10141 GN=Eno1 PE=2 SV=1	0	auto - shared MS/MS	0	99	AAVPSGASTGIYEALELR	iTRAQ8plex@N-term			-0.0127144	2108.13	703.717	2108.14	703.721	3	17	1.1.1.4065.17	50.5348	11491.1	8098.06	50.88	0.62	8174.47	0.903214	15.155	1.20269	15.1055	0.786262	18.5258	1.16617	15.2492	1.05895	18.8594	0.786533	21.7144	1.14376	15.407	1054.07	111.19	1073.23	116.78	1078.14	116.57
1	124.82	124.82	75.81	74.88	74.88	tr|A9YWS9|A9YWS9_CAVPO	Alpha-enolase OS=Cavia porcellus OX=10141 GN=Eno1 PE=2 SV=1	0	auto - shared MS/MS	0	99	AAVPSGASTGIYEALELR	iTRAQ8plex@N-term			-0.00612262	2108.14	703.719	2108.14	703.721	3	15	1.1.1.4089.20	52.027	8320.14	6393.79	51.81	1.49	6475.74	1.24503	17.7784	1.41389	18.4862	0.664397	25.6849	1.77595	17.5095	1.14909	23.4367	0.689256	29.1435	1.14159	19.7642	652.94	87.68	916.4	106.77	785.13	99.75
1	124.82	124.82	75.81	74.88	74.88	tr|A9YWS9|A9YWS9_CAVPO	Alpha-enolase OS=Cavia porcellus OX=10141 GN=Eno1 PE=2 SV=1	0	auto - shared MS/MS	0	99	AAVPSGASTGIYEALELR	iTRAQ8plex@N-term			-0.00612262	2108.14	703.719	2108.14	703.721	3	16	1.1.1.4089.21	52.0283	8320.14	6382.09	51.81	1.49	7787.44	1.47803	14.4935	1.72919	14.9478	1.16091	17.58	1.6235	15.1352	1.18666	19.7431	1.48615	18.5712	0.828609	18.4402	914.9	103.93	1524.37	137.21	1345.46	130.72
1	124.82	124.82	75.81	74.88	74.88	tr|A9YWS9|A9YWS9_CAVPO	Alpha-enolase OS=Cavia porcellus OX=10141 GN=Eno1 PE=2 SV=1	0	auto - shared MS/MS	0	99	AAVPSGASTGIYEALELR	iTRAQ8plex@N-term			-0.00319294	2108.14	703.72	2108.14	703.721	3	16	1.1.1.4105.17	53.0166	5972.04	5018.41	53.43	0.93	7460.97	1.3563	19.2058	2.17255	18.5296	1.84972	20.0516	1.7328	19.4894	1.79101	22.3019	1.25778	25.6234	1.17078	22.495	540.79	79.85	826.83	101.55	999.2	111.86
1	124.82	124.82	75.81	74.88	74.88	tr|A9YWS9|A9YWS9_CAVPO	Alpha-enolase OS=Cavia porcellus OX=10141 GN=Eno1 PE=2 SV=1	0	auto - shared MS/MS	0	99	AAVPSGASTGIYEALELR	iTRAQ8plex@N-term			-0.00429157	2108.14	703.72	2108.14	703.721	3	19	1.1.1.4122.20	54.0747	6616.95	5439.63	54.29	1.06	9228.98	0.993604	14.8922	1.05644	15.8338	0.66271	19.9385	1.1593	15.3926	1.02034	19.3318	0.912908	20.653	0.837453	17.3725	1035.96	110.29	1160.35	120.83	930.77	109.09
1	124.82	124.82	75.81	74.88	74.88	tr|A9YWS9|A9YWS9_CAVPO	Alpha-enolase OS=Cavia porcellus OX=10141 GN=Eno1 PE=2 SV=1	0	auto - shared MS/MS	0	99	AAVPSGASTGIYEALELR	iTRAQ8plex@N-term			-0.00571787	2108.14	703.719	2108.14	703.721	3	14	1.1.1.4221.21	60.2311	2759.84	2298.73	60.64	0.68	5072.7	0.988278	21.2318	1.35292	21.0571	1.07906	23.8118	1.23823	21.5769	1.05225	27.2357	0.969166	28.7314	0.8438	24.5587	512.15	77.54	570.57	84.93	589.28	86.24
1	124.82	124.82	75.81	74.88	74.88	tr|A9YWS9|A9YWS9_CAVPO	Alpha-enolase OS=Cavia porcellus OX=10141 GN=Eno1 PE=2 SV=1	0	auto - shared MS/MS	0	99	AAVPSGASTGIYEALELR	iTRAQ8plex@N-term			-0.00571787	2108.14	703.719	2108.14	703.721	3	13	1.1.1.4228.22	60.6681	2759.84	2656.55	60.64	0.68	5883.14	1.43995	18.7105	1.40319	20.199	1.05678	22.9715	0.74922	24.2229	1.0622	26.02	1.24354	25.3066	1.21305	21.2238	554.05	80.86	899.35	105.3	661.18	92.33
1	124.82	124.82	75.81	74.88	74.88	tr|A9YWS9|A9YWS9_CAVPO	Alpha-enolase OS=Cavia porcellus OX=10141 GN=Eno1 PE=2 SV=1	0	auto - shared MS/MS	0	99	AAVPSGASTGIYEALELR	iTRAQ8plex@N-term			-0.00150647	2108.14	703.721	2108.14	703.721	3	12	1.1.1.4245.27	61.7292	1914.89	1530.2	61.32	0.56	3183.82	1.14515	29.0373	1.11367	31.7706	1.75163	29.2557	0.806637	35.4153	1.76873	32.3858	1.18589	38.1549	1.32422	30.2015	254.03	54.66	327.93	63.94	240.6	56.24
1	124.82	124.82	75.81	74.88	74.88	tr|A9YWS9|A9YWS9_CAVPO	Alpha-enolase OS=Cavia porcellus OX=10141 GN=Eno1 PE=2 SV=1	0	auto - shared MS/MS	0	99	AAVPSGASTGIYEALELR	iTRAQ8plex@N-term			-0.0068165	2108.14	703.719	2108.14	703.721	3	9	1.1.1.4275.19	63.5855	2205.57	2179.53	63.56	0.37	3607.64	0.939164	24.2153	0.737631	28.5705	0.794662	29.52	1.13608	24.8684	1.18181	29.131	0.359882	49.5438	0.887189	27.1106	402.71	68.74	426.35	73.23	252.63	57.88
1	124.82	124.82	75.81	74.88	74.88	tr|A9YWS9|A9YWS9_CAVPO	Alpha-enolase OS=Cavia porcellus OX=10141 GN=Eno1 PE=2 SV=1	0	auto - shared MS/MS	0	99	AAVPSGASTGIYEALELR	iTRAQ8plex@N-term			-0.00417274	2108.14	703.72	2108.14	703.721	3	9	1.1.1.4455.24	74.8239	1423.49	1165.26	74.98	1.38	3300.62	0.921212	29.7755	0.942928	32.1197	0.812344	35.9228	1.08146	30.8511	1.3001	34.5763	0.696152	45.248	1.18646	30.4965	269.59	56.24	279.96	59.48	216.19	52.8
1	124.82	124.82	75.81	74.88	74.88	tr|A9YWS9|A9YWS9_CAVPO	Alpha-enolase OS=Cavia porcellus OX=10141 GN=Eno1 PE=2 SV=1	0	auto - shared MS/MS	0	99	AAVPSGASTGIYEALELR	iTRAQ8plex@N-term			0.011163	2108.15	703.725	2108.14	703.721	3	19	2.1.1.3973.22	48.7278	19203.3	18262.3	48.57	1.37	14785.1	1.04209	9.75262	0.903894	11.0444	0.729807	12.6037	0.893263	10.9786	0.54525	16.6057	0.818559	14.2154	0.884664	11.0132	2354.9	166.32	2766.36	186.05	1810.27	153.71
1	124.82	124.82	75.81	74.88	74.88	tr|A9YWS9|A9YWS9_CAVPO	Alpha-enolase OS=Cavia porcellus OX=10141 GN=Eno1 PE=2 SV=1	0	auto - shared MS/MS	0	99	AAVPSGASTGIYEALELR	iTRAQ8plex@N-term			0.011163	2108.15	703.725	2108.14	703.721	3	20	2.1.1.3979.18	49.0949	19203.3	14969.1	48.57	1.37	9381.52	1.02584	13.7114	0.985106	15.0387	0.753958	17.4868	0.967433	15.0646	1.00911	17.9273	0.773438	20.4379	0.647303	17.777	1201.61	118.8	1389.55	132.01	1006.7	114.08
1	124.82	124.82	75.81	74.88	74.88	tr|A9YWS9|A9YWS9_CAVPO	Alpha-enolase OS=Cavia porcellus OX=10141 GN=Eno1 PE=2 SV=1	0	auto - shared MS/MS	0	99	AAVPSGASTGIYEALELR	iTRAQ8plex@N-term			-0.00458392	2108.14	703.72	2108.14	703.721	3	20	2.1.1.3985.27	49.4794	15386.3	14742.6	49.75	1.24	9641.59	0.849284	16.5499	1.0465	16.9175	1.31905	16.6852	1.39249	15.6756	0.950339	21.2341	0.876916	22.3236	1.16288	16.4465	913.94	103.5	874.99	105.6	813.41	102.23
1	124.82	124.82	75.81	74.88	74.88	tr|A9YWS9|A9YWS9_CAVPO	Alpha-enolase OS=Cavia porcellus OX=10141 GN=Eno1 PE=2 SV=1	0	auto - shared MS/MS	0	99	AAVPSGASTGIYEALELR	iTRAQ8plex@N-term			-0.00458392	2108.14	703.72	2108.14	703.721	3	21	2.1.1.3991.24	49.8475	15386.3	12608.2	49.75	1.24	14857.4	1.16615	11.9194	1.69377	11.7097	1.88699	11.9353	1.74251	11.6568	1.09334	15.927	1.44783	14.6191	1.25572	12.5962	1499.38	132.81	1971.06	157.21	2159.83	165.42
1	124.82	124.82	75.81	74.88	74.88	tr|A9YWS9|A9YWS9_CAVPO	Alpha-enolase OS=Cavia porcellus OX=10141 GN=Eno1 PE=2 SV=1	0	auto - shared MS/MS	0	99	AAVPSGASTGIYEALELR	iTRAQ8plex@N-term			-0.0113588	2108.13	703.717	2108.14	703.721	3	24	2.1.1.4003.25	50.5931	11703	11598.1	50.62	1.12	13417.6	0.720736	14.9841	1.48278	13.1851	1.04805	15.4327	0.902343	15.2171	1.04619	17.6256	1.56939	15.6709	1.25789	13.9591	1236.73	120.32	1004.81	114.51	1559.57	138.79
1	124.82	124.82	75.81	74.88	74.88	tr|A9YWS9|A9YWS9_CAVPO	Alpha-enolase OS=Cavia porcellus OX=10141 GN=Eno1 PE=2 SV=1	0	auto - shared MS/MS	0	99	AAVPSGASTGIYEALELR	iTRAQ8plex@N-term			-0.0113588	2108.13	703.717	2108.14	703.721	3	19	2.1.1.4015.23	51.3342	11703	8723.36	50.62	1.12	11171.5	1.19941	12.9601	1.31045	13.6401	0.979164	15.6653	0.774157	15.9142	1.00009	17.6057	0.826328	19.5438	0.872389	15.3372	1249.19	121.25	1688.99	145.05	1392.2	133.42
1	124.82	124.82	75.81	74.88	74.88	tr|A9YWS9|A9YWS9_CAVPO	Alpha-enolase OS=Cavia porcellus OX=10141 GN=Eno1 PE=2 SV=1	0	auto - shared MS/MS	0	99	AAVPSGASTGIYEALELR	iTRAQ8plex@N-term			0.00219093	2108.14	703.722	2108.14	703.721	3	20	2.1.1.4022.17	51.7597	9466.4	8107.4	51.61	1.3	9181.3	1.73255	15.5574	1.97515	16.0885	0.958426	20.8632	1.5234	16.9735	1.14123	21.9078	0.757172	26.1919	0.852873	20.1983	748.63	94.14	1462.13	133.93	1257.54	126.2
1	124.82	124.82	75.81	74.88	74.88	tr|A9YWS9|A9YWS9_CAVPO	Alpha-enolase OS=Cavia porcellus OX=10141 GN=Eno1 PE=2 SV=1	0	auto - shared MS/MS	0	99	AAVPSGASTGIYEALELR	iTRAQ8plex@N-term			-0.00311908	2108.14	703.72	2108.14	703.721	3	17	2.1.1.4039.21	52.8201	6552.19	5539.63	53.16	1.12	8098.87	0.981117	15.665	1.04442	16.7376	1.49897	15.8191	1.09688	16.5146	1.15029	19.3276	0.762193	23.2651	0.928783	18.24	942.4	105.18	1042.29	114.57	837.07	104.41
1	124.82	124.82	75.81	74.88	74.88	tr|A9YWS9|A9YWS9_CAVPO	Alpha-enolase OS=Cavia porcellus OX=10141 GN=Eno1 PE=2 SV=1	0	auto - shared MS/MS	0	99	AAVPSGASTGIYEALELR	iTRAQ8plex@N-term			-0.0164453	2108.13	703.716	2108.14	703.721	3	12	3.1.1.4172.22	60.997	2760.89	1607.69	60.22	1.12	3522.37	0.686548	25.8525	0.99776	24.924	0.647634	30.9734	0.693904	27.9016	0.3807	46.9922	1.19323	29.0685	0.700141	28.483	426.29	70.62	329.92	65.48	361.73	67.36
1	124.82	124.82	75.81	74.88	74.88	tr|A9YWS9|A9YWS9_CAVPO	Alpha-enolase OS=Cavia porcellus OX=10141 GN=Eno1 PE=2 SV=1	0	auto - shared MS/MS	0	99	AAVPSGASTGIYEALELR	iTRAQ8plex@N-term			-0.0155298	2108.13	703.716	2108.14	703.721	3	13	3.1.1.4205.15	63.0388	2112.66	1966.54	62.77	2.3	4815.35	0.727854	21.4893	0.728229	23.4719	0.742262	24.8495	0.937927	21.5782	0.712599	29.3921	0.838962	28.0802	0.503488	27.6767	592.69	83.29	486.3	79.06	367.07	69.01
1	124.82	124.82	75.81	74.88	74.88	tr|A9YWS9|A9YWS9_CAVPO	Alpha-enolase OS=Cavia porcellus OX=10141 GN=Eno1 PE=2 SV=1	0	auto - shared MS/MS	0	99	AAVPSGASTGIYEALELR	iTRAQ8plex@N-term			-0.0067331	2108.14	703.719	2108.14	703.721	3	11	3.1.1.4391.17	74.638	1305.83	1143.42	74.8	0.81	3337.17	1.41615	28.7258	1.03158	33.925	1.68798	30.7069	1.27794	31.8326	2.07649	32.0301	0.27901	75.677	1.1803	32.7954	236.3	52.8	377.23	68.1	207.31	52.92
1	124.82	124.82	75.81	74.88	74.88	tr|A9YWS9|A9YWS9_CAVPO	Alpha-enolase OS=Cavia porcellus OX=10141 GN=Eno1 PE=2 SV=1	0	auto - discordant peptide type	0	99	AAVPSGASTGIYEALELR	iTRAQ8plex@N-term; iTRAQ8plex(S)@5			0.00145169	2412.35	805.124	2412.35	805.123	3	16	4.1.1.3726.36	37.1692	30466	13149.9	37.55	0.49	7948.81	0.697671	12.1948	1.14897	11.3591	0.944098	12.8882	1.23364	11.177	0.761525	16.2471	1.31421	13.3649	0.830893	12.4286	1899.38	149.08	1493.81	139.42	1855.98	152.4
1	124.82	124.82	75.81	74.88	74.88	tr|A9YWS9|A9YWS9_CAVPO	Alpha-enolase OS=Cavia porcellus OX=10141 GN=Eno1 PE=2 SV=1	0	auto - discordant peptide type	0	99	AAVPSGASTGIYEALELR	iTRAQ8plex@N-term; iTRAQ8plex(S)@8			0.00145169	2412.35	805.124	2412.35	805.123	3	18	4.1.1.3732.36	37.5396	30466	30079.6	37.55	0.49	15491.6	0.732965	8.39164	1.06376	8.13259	1.06055	8.63823	1.11042	8.08177	1.33173	9.04839	0.818607	11.162	1.07201	8.07013	3883.75	213.22	3208.98	203.66	3513.58	210.81
1	124.82	124.82	75.81	74.88	74.88	tr|A9YWS9|A9YWS9_CAVPO	Alpha-enolase OS=Cavia porcellus OX=10141 GN=Eno1 PE=2 SV=1	0	auto - discordant peptide type	0	99	AAVPSGASTGIYEALELR	iTRAQ8plex@N-term; iTRAQ8plex(Y)@12			-0.00129487	2412.35	805.123	2412.35	805.123	3	16	4.1.1.3739.34	37.9698	74974.2	9230.44	38.23	0.31	5687.47	1.10773	14.4529	0.82086	17.2634	1.17216	16.0963	0.905217	16.5781	0.837569	20.7202	0.802592	21.6445	1.19388	15.2125	1039.94	110.57	1298.6	127.13	725.99	98.74
1	124.82	124.82	75.81	74.88	74.88	tr|A9YWS9|A9YWS9_CAVPO	Alpha-enolase OS=Cavia porcellus OX=10141 GN=Eno1 PE=2 SV=1	0	auto - shared MS/MS	0	99	AAVPSGASTGIYEALELR	iTRAQ8plex@N-term			-0.0123405	2108.13	703.717	2108.14	703.721	3	13	4.1.1.4116.22	61.326	2785.28	1664.52	60.3	1.49	3136.46	2.5038	29.3262	1.45313	34.951	1.64609	34.8212	1.11616	37.1533	2.05352	36.2528	1.20098	44.3173	1.73627	33.0685	188.44	47.44	531.87	80	232.88	56.46
1	124.82	124.82	75.81	74.88	74.88	tr|A9YWS9|A9YWS9_CAVPO	Alpha-enolase OS=Cavia porcellus OX=10141 GN=Eno1 PE=2 SV=1	0	auto - shared MS/MS	0	99	AAVPSGASTGIYEALELR	iTRAQ8plex@N-term			-0.00150531	2108.14	703.721	2108.14	703.721	3	19	5.1.1.3826.19	42.5328	47288.8	30902.6	42.63	0.37	15009.7	1.00954	12.6239	1.58651	12.1091	1.37697	13.2016	1.07021	13.479	1.23276	15.395	1.36513	15.2375	1.05667	13.5361	1434.96	129.81	1633.04	143.79	1936.14	155.85
1	124.82	124.82	75.81	74.88	74.88	tr|A9YWS9|A9YWS9_CAVPO	Alpha-enolase OS=Cavia porcellus OX=10141 GN=Eno1 PE=2 SV=1	0	auto - shared MS/MS	0	99	AAVPSGASTGIYEALELR	iTRAQ8plex@N-term			0.00056278	2108.14	1055.08	2108.14	1055.08	2	15	5.1.1.3827.39	42.6215	17716.3	17367.2	42.63	0.31	3869.95	1.32493	23.5672	1.49695	24.5537	1.13224	28.0476	1.47009	24.7453	2.3373	25.2232	1.02519	33.9352	2.30922	22.3711	361.71	65.29	540.24	81.86	460.49	76.65
1	124.82	124.82	75.81	74.88	74.88	tr|A9YWS9|A9YWS9_CAVPO	Alpha-enolase OS=Cavia porcellus OX=10141 GN=Eno1 PE=2 SV=1	0	auto - shared MS/MS	0	99	AAVPSGASTGIYEALELR	iTRAQ8plex@N-term			0.00432871	2108.15	528.044	2108.14	528.043	4	15	5.1.1.3829.8	42.7041	5811.8	5477.85	42.63	0.5	5858.51	0.983785	18.1472	1.15145	18.848	1.57858	18.0922	1.03349	19.5005	1.19354	22.0826	0.747151	27.2552	1.77038	17.0198	701.72	90.76	778.21	99.06	687.17	94.21
1	124.82	124.82	75.81	74.88	74.88	tr|A9YWS9|A9YWS9_CAVPO	Alpha-enolase OS=Cavia porcellus OX=10141 GN=Eno1 PE=2 SV=1	0	auto - shared MS/MS	0	99	AAVPSGASTGIYEALELR	iTRAQ8plex@N-term			0.00056278	2108.14	1055.08	2108.14	1055.08	2	18	5.1.1.3829.40	42.7468	17716.3	11383.6	42.63	0.31	4372.58	1.73991	19.2778	1.11197	23.2269	1.41792	22.3735	0.688469	27.0919	1.89732	22.9869	1.31854	26.6973	2.77143	18.7562	485.67	75.83	952.58	107.71	459.29	78.98
1	124.82	124.82	75.81	74.88	74.88	tr|A9YWS9|A9YWS9_CAVPO	Alpha-enolase OS=Cavia porcellus OX=10141 GN=Eno1 PE=2 SV=1	0	auto - shared MS/MS	0	99	AAVPSGASTGIYEALELR	iTRAQ8plex@N-term			0.000875035	2108.14	703.722	2108.14	703.721	3	19	5.1.1.3845.30	43.7242	827648	22643.3	44.3	0.62	11146.9	0.915945	13.2981	1.31597	12.9884	0.846111	15.9068	1.18419	13.393	1.24023	15.7817	1.27552	16.0134	1.07626	13.7052	1359.75	126.3	1403.98	133.61	1521.8	138.16
1	124.82	124.82	75.81	74.88	74.88	tr|A9YWS9|A9YWS9_CAVPO	Alpha-enolase OS=Cavia porcellus OX=10141 GN=Eno1 PE=2 SV=1	0	auto - shared MS/MS	0	99	AAVPSGASTGIYEALELR	iTRAQ8plex@N-term			0.00691037	2108.15	1055.08	2108.14	1055.08	2	19	5.1.1.3846.41	43.8008	480034	28162.2	44.3	0.56	2708.16	1.37494	27.9116	1.06724	32.6467	3.12921	26.1321	1.76537	28.45	1.25778	37.2169	2.45158	30.5678	1.06063	31.6703	253.37	54.66	392.71	69.55	229.97	56.35
1	124.82	124.82	75.81	74.88	74.88	tr|A9YWS9|A9YWS9_CAVPO	Alpha-enolase OS=Cavia porcellus OX=10141 GN=Eno1 PE=2 SV=1	0	auto - shared MS/MS	0	99	AAVPSGASTGIYEALELR	iTRAQ8plex@N-term			0.00691037	2108.15	1055.08	2108.14	1055.08	2	24	5.1.1.3847.40	43.8612	480034	64036.6	44.3	0.56	15262.5	1.11035	11.325	1.87599	10.7246	1.50781	11.93	2.0343	10.5927	1.82295	12.6507	2.65785	11.568	1.99585	10.5671	1702.35	141.47	2130.8	163.94	2716.02	184.12
1	124.82	124.82	75.81	74.88	74.88	tr|A9YWS9|A9YWS9_CAVPO	Alpha-enolase OS=Cavia porcellus OX=10141 GN=Eno1 PE=2 SV=1	0	auto - shared MS/MS	0	99	AAVPSGASTGIYEALELR	iTRAQ8plex@N-term			-0.00494853	2108.14	528.042	2108.14	528.043	4	22	5.1.1.3855.5	44.3085	115696	114919	44.3	0.56	84488.1	0.907239	6.0941	1.33647	5.92508	1.38706	6.17781	1.30592	5.9747	0.928789	8.08026	1.31091	7.24025	1.33442	5.89256	6509.55	276.32	6657.41	291.1	7398.86	305.85
1	124.82	124.82	75.81	74.88	74.88	tr|A9YWS9|A9YWS9_CAVPO	Alpha-enolase OS=Cavia porcellus OX=10141 GN=Eno1 PE=2 SV=1	0	auto - shared MS/MS	0	99	AAVPSGASTGIYEALELR	iTRAQ8plex@N-term			-0.00494853	2108.14	528.042	2108.14	528.043	4	19	5.1.1.3856.5	44.37	115696	114878	44.3	0.56	8615.15	0.960374	14.2152	1.46095	13.732	1.51635	14.2632	1.0917	14.8516	0.622421	22.5774	1.09627	18.1813	0.745334	16.8806	1160.96	116.73	1256.87	126.3	1442.47	134.91
1	124.82	124.82	75.81	74.88	74.88	tr|A9YWS9|A9YWS9_CAVPO	Alpha-enolase OS=Cavia porcellus OX=10141 GN=Eno1 PE=2 SV=1	0	auto - shared MS/MS	0	99	AAVPSGASTGIYEALELR	iTRAQ8plex@N-term			-0.00494853	2108.14	528.042	2108.14	528.043	4	22	5.1.1.3856.6	44.3714	115696	114747	44.3	0.56	77713.5	0.956239	6.57975	1.19354	6.70923	1.59159	6.51854	1.52776	6.30445	0.973308	8.79322	1.79933	7.18277	1.36734	6.42631	5420.56	252.22	5843.1	271.83	5502.17	265.95
1	124.82	124.82	75.81	74.88	74.88	tr|A9YWS9|A9YWS9_CAVPO	Alpha-enolase OS=Cavia porcellus OX=10141 GN=Eno1 PE=2 SV=1	0	auto - shared MS/MS	0	99	AAVPSGASTGIYEALELR	iTRAQ8plex@N-term			-0.00494853	2108.14	528.042	2108.14	528.043	4	23	5.1.1.3858.4	44.4919	115696	95240.6	44.3	0.56	59338.7	1.10876	8.27208	1.99039	7.74545	2.29154	7.82681	1.64371	8.12788	1.8579	9.08834	1.64808	9.64828	1.70543	7.97279	3195.28	193.82	3993.72	224.62	5408.8	260.51
1	124.82	124.82	75.81	74.88	74.88	tr|A9YWS9|A9YWS9_CAVPO	Alpha-enolase OS=Cavia porcellus OX=10141 GN=Eno1 PE=2 SV=1	0	auto - shared MS/MS	0	99	AAVPSGASTGIYEALELR	iTRAQ8plex@N-term			0.000875035	2108.14	703.722	2108.14	703.721	3	24	5.1.1.3865.28	44.9575	827648	182101	44.3	0.62	105772	0.990358	6.41334	1.51686	6.18636	1.33476	6.7478	1.37163	6.37008	1.49239	7.3121	1.3705	7.70762	1.36297	6.32652	5613.32	256.72	6266.78	281.76	7241.35	301.67
1	124.82	124.82	75.81	74.88	74.88	tr|A9YWS9|A9YWS9_CAVPO	Alpha-enolase OS=Cavia porcellus OX=10141 GN=Eno1 PE=2 SV=1	0	auto - shared MS/MS	0	99	AAVPSGASTGIYEALELR	iTRAQ8plex@N-term			-0.00494853	2108.14	528.042	2108.14	528.043	4	20	5.1.1.3866.5	44.9887	115696	19325.9	44.3	0.56	10163	0.990874	15.8619	0.578377	21.0166	1.25787	16.7585	0.788276	18.519	0.731933	23.3652	0.855372	22.4991	0.697813	20.2194	911.41	103.44	1018.04	112.81	448.31	79.3
1	124.82	124.82	75.81	74.88	74.88	tr|A9YWS9|A9YWS9_CAVPO	Alpha-enolase OS=Cavia porcellus OX=10141 GN=Eno1 PE=2 SV=1	0	auto - shared MS/MS	0	99	AAVPSGASTGIYEALELR	iTRAQ8plex@N-term			0.000875035	2108.14	703.722	2108.14	703.721	3	24	5.1.1.3871.23	45.3225	827648	93293.6	44.3	0.62	49432.9	0.828388	8.39906	1.01534	8.5875	1.09805	8.87382	1.16662	8.27449	1.14816	9.95225	1.12116	10.2861	0.997031	8.59892	3599.02	205.37	3360.86	207.13	3107.78	199.44
1	124.82	124.82	75.81	74.88	74.88	tr|A9YWS9|A9YWS9_CAVPO	Alpha-enolase OS=Cavia porcellus OX=10141 GN=Eno1 PE=2 SV=1	0	auto - shared MS/MS	0	99	AAVPSGASTGIYEALELR	iTRAQ8plex@N-term			-0.00494853	2108.14	528.042	2108.14	528.043	4	17	5.1.1.3872.6	45.3618	115696	8728.56	44.3	0.56	11334.3	0.864284	13.2695	1.48491	12.3998	1.94457	12.164	1.51516	12.4221	1.56119	14.3312	1.01189	17.1503	2.66908	11.0386	1412.79	128.7	1376.47	132.81	1784.15	150.09
1	124.82	124.82	75.81	74.88	74.88	tr|A9YWS9|A9YWS9_CAVPO	Alpha-enolase OS=Cavia porcellus OX=10141 GN=Eno1 PE=2 SV=1	0	auto - shared MS/MS	0	99	AAVPSGASTGIYEALELR	iTRAQ8plex@N-term			0.000875035	2108.14	703.722	2108.14	703.721	3	19	5.1.1.3872.25	45.3871	827648	84600.6	44.3	0.62	32300.5	0.97523	9.49471	1.25173	9.59604	1.39954	9.79536	1.41796	9.31806	1.34439	11.1884	1.37638	11.3479	1.22013	9.75036	2577.12	173.93	2833.18	189.21	2743.47	187.15
1	124.82	124.82	75.81	74.88	74.88	tr|A9YWS9|A9YWS9_CAVPO	Alpha-enolase OS=Cavia porcellus OX=10141 GN=Eno1 PE=2 SV=1	0	auto - shared MS/MS	0	99	AAVPSGASTGIYEALELR	iTRAQ8plex@N-term			0.000875035	2108.14	703.722	2108.14	703.721	3	24	5.1.1.3877.24	45.6956	827648	64291	44.3	0.62	37040.2	0.960882	9.39479	1.37122	9.21416	1.13704	10.3202	1.59908	8.89392	1.04874	12.0597	1.04721	12.269	1.14385	9.638	2655.29	176.53	2876.17	190.92	3096.5	197.55
1	124.82	124.82	75.81	74.88	74.88	tr|A9YWS9|A9YWS9_CAVPO	Alpha-enolase OS=Cavia porcellus OX=10141 GN=Eno1 PE=2 SV=1	0	auto - shared MS/MS	0	99	AAVPSGASTGIYEALELR	iTRAQ8plex@N-term			0.000875035	2108.14	703.722	2108.14	703.721	3	17	5.1.1.3878.23	45.7563	827648	59259.2	44.3	0.62	9698.86	1.00843	11.9719	0.624087	15.3723	0.793194	14.7873	0.899581	13.4604	1.40862	13.9684	1.47971	14.1201	0.55177	16.0935	1586.14	136.48	1803.11	150.09	841.86	107.24
1	124.82	124.82	75.81	74.88	74.88	tr|A9YWS9|A9YWS9_CAVPO	Alpha-enolase OS=Cavia porcellus OX=10141 GN=Eno1 PE=2 SV=1	0	auto - shared MS/MS	0	99	AAVPSGASTGIYEALELR	iTRAQ8plex@N-term			-0.00494853	2108.14	528.042	2108.14	528.043	4	14	5.1.1.3880.3	45.8536	115696	4762.95	44.3	0.56	4014.03	0.630505	24.0703	1.50909	20.17	1.36354	21.9742	1.66169	19.8654	1.28713	25.1293	0.945547	28.7205	0.985293	23.0944	523.85	78.26	372.33	70.27	672.32	91.11
1	124.82	124.82	75.81	74.88	74.88	tr|A9YWS9|A9YWS9_CAVPO	Alpha-enolase OS=Cavia porcellus OX=10141 GN=Eno1 PE=2 SV=1	0	auto - shared MS/MS	0	99	AAVPSGASTGIYEALELR	iTRAQ8plex@N-term			0.000875035	2108.14	703.722	2108.14	703.721	3	24	5.1.1.3883.25	46.0688	827648	45324.1	44.3	0.62	24580.3	0.818309	11.7986	0.900172	12.4762	0.974866	12.8662	0.951126	12.2851	1.11363	13.9911	0.825536	16.1606	1.32528	11.1757	1834.92	146.63	1692.65	146.93	1404.74	134.59
1	124.82	124.82	75.81	74.88	74.88	tr|A9YWS9|A9YWS9_CAVPO	Alpha-enolase OS=Cavia porcellus OX=10141 GN=Eno1 PE=2 SV=1	0	auto - shared MS/MS	0	99	AAVPSGASTGIYEALELR	iTRAQ8plex@N-term			-0.000554046	2108.14	528.043	2108.14	528.043	4	13	5.1.1.3887.8	46.2941	4885.34	4494.73	46.22	1.55	3756.91	1.02624	21.5597	0.469378	31.4958	0.983412	24.8251	1.04289	23.2206	0.799216	31.2364	1.08729	28.2788	0.820656	25.63	484.26	75.42	560.22	83.52	193.31	52.92
1	124.82	124.82	75.81	74.88	74.88	tr|A9YWS9|A9YWS9_CAVPO	Alpha-enolase OS=Cavia porcellus OX=10141 GN=Eno1 PE=2 SV=1	0	auto - shared MS/MS	0	99	AAVPSGASTGIYEALELR	iTRAQ8plex@N-term			-0.00132221	2108.14	703.721	2108.14	703.721	3	23	5.1.1.3889.25	46.4407	47331.8	41883	46.28	1.18	21312.8	1.15211	10.2331	1.78932	9.8799	1.2971	11.3232	1.47758	10.3491	1.34628	12.5069	0.993579	14.2847	1.13685	11.0508	2046.96	155.16	2658.5	182.76	3114.95	197.39
1	124.82	124.82	75.81	74.88	74.88	tr|A9YWS9|A9YWS9_CAVPO	Alpha-enolase OS=Cavia porcellus OX=10141 GN=Eno1 PE=2 SV=1	0	auto - shared MS/MS	0	99	AAVPSGASTGIYEALELR	iTRAQ8plex@N-term			0.00056278	2108.14	1055.08	2108.14	1055.08	2	21	5.1.1.3889.41	46.4621	18730.2	16183.1	46.22	1.3	4783.98	1.21428	20.0711	1.08067	22.4658	1.43252	21.799	2.02168	19.2303	1.63315	23.5784	1.55519	24.3915	1.24209	21.2719	517.22	78.02	707.99	93.74	475.36	79.14
1	124.82	124.82	75.81	74.88	74.88	tr|A9YWS9|A9YWS9_CAVPO	Alpha-enolase OS=Cavia porcellus OX=10141 GN=Eno1 PE=2 SV=1	0	auto - shared MS/MS	0	99	AAVPSGASTGIYEALELR	iTRAQ8plex@N-term			-0.00132221	2108.14	703.721	2108.14	703.721	3	21	5.1.1.3894.24	46.7494	47331.8	31695.1	46.28	1.18	13011.1	0.714139	12.518	0.735784	13.5235	0.658766	14.9487	0.566336	14.8619	0.958062	14.8963	0.546034	19.4692	0.996788	12.3673	1767.66	143.83	1423.03	135.37	1106.12	119.48
1	124.82	124.82	75.81	74.88	74.88	tr|A9YWS9|A9YWS9_CAVPO	Alpha-enolase OS=Cavia porcellus OX=10141 GN=Eno1 PE=2 SV=1	0	auto - shared MS/MS	0	99	AAVPSGASTGIYEALELR	iTRAQ8plex@N-term			0.00056278	2108.14	1055.08	2108.14	1055.08	2	20	5.1.1.3897.40	46.9567	18730.2	11362.9	46.22	1.3	3621.64	1.10433	24.5771	1.47065	24.6234	1.54483	25.5619	1.76173	23.6315	0.9766	33.7283	1.06111	33.1151	1.73903	23.588	361.55	65.19	450.09	75.17	452.2	75.83
1	124.82	124.82	75.81	74.88	74.88	tr|A9YWS9|A9YWS9_CAVPO	Alpha-enolase OS=Cavia porcellus OX=10141 GN=Eno1 PE=2 SV=1	0	auto - shared MS/MS	0	99	AAVPSGASTGIYEALELR	iTRAQ8plex@N-term			-0.00132221	2108.14	703.721	2108.14	703.721	3	20	5.1.1.3901.20	47.1778	47331.8	22696.4	46.28	1.18	10888.6	0.657406	16.3591	0.999699	15.5407	0.754585	18.3676	1.17964	14.9079	1.17303	17.8298	0.855917	20.6051	0.805199	16.7284	1095.48	113.2	811.84	102.96	931.38	108.11
1	124.82	124.82	75.81	74.88	74.88	tr|A9YWS9|A9YWS9_CAVPO	Alpha-enolase OS=Cavia porcellus OX=10141 GN=Eno1 PE=2 SV=1	0	auto - shared MS/MS	0	99	AAVPSGASTGIYEALELR	iTRAQ8plex@N-term			-0.00132221	2108.14	703.721	2108.14	703.721	3	19	5.1.1.3901.21	47.1792	47331.8	22681.2	46.28	1.18	19020.6	0.959847	10.3404	1.15701	10.6259	1.13514	11.3319	1.56852	9.8338	0.944878	13.9612	1.57199	11.777	1.69714	9.67882	2189.86	160.32	2369.47	173.03	2154.79	165.95
1	124.82	124.82	75.81	74.88	74.88	tr|A9YWS9|A9YWS9_CAVPO	Alpha-enolase OS=Cavia porcellus OX=10141 GN=Eno1 PE=2 SV=1	0	auto - shared MS/MS	0	99	AAVPSGASTGIYEALELR	iTRAQ8plex@N-term			0.00056278	2108.14	1055.08	2108.14	1055.08	2	17	5.1.1.3903.40	47.3285	18730.2	8336.57	46.22	1.3	3053.99	0.52427	27.5856	0.686183	27.3226	0.753031	28.2431	0.773525	26.3578	0.812106	32.0039	1.11439	29.0706	0.764227	26.3069	449.56	72.46	265.69	59.48	262.35	57.88
1	124.82	124.82	75.81	74.88	74.88	tr|A9YWS9|A9YWS9_CAVPO	Alpha-enolase OS=Cavia porcellus OX=10141 GN=Eno1 PE=2 SV=1	0	auto - shared MS/MS	0	99	AAVPSGASTGIYEALELR	iTRAQ8plex@N-term			-0.00132221	2108.14	703.721	2108.14	703.721	3	20	5.1.1.3907.24	47.5548	47331.8	18428.4	46.28	1.18	9225.76	0.930061	15.7537	0.916868	17.2154	0.961027	17.9431	1.10788	16.2346	0.92589	20.7648	0.660944	24.3859	0.953034	17.1722	957.86	106.01	1004.26	112.59	746.9	98.49
1	124.82	124.82	75.81	74.88	74.88	tr|A9YWS9|A9YWS9_CAVPO	Alpha-enolase OS=Cavia porcellus OX=10141 GN=Eno1 PE=2 SV=1	0	auto - shared MS/MS	0	99	AAVPSGASTGIYEALELR	iTRAQ8plex@N-term			0.00056278	2108.14	1055.08	2108.14	1055.08	2	16	5.1.1.3909.40	47.7	18730.2	6526.31	46.22	1.3	2308.27	0.507228	36.4616	1.06614	30.9091	0.938993	34.8095	1.95069	26.8679	0.848161	42.1795	1.45333	34.6058	1.1414	30.4256	265.5	55.68	151.81	45.28	240.73	54.66
1	124.82	124.82	75.81	74.88	74.88	tr|A9YWS9|A9YWS9_CAVPO	Alpha-enolase OS=Cavia porcellus OX=10141 GN=Eno1 PE=2 SV=1	0	auto - shared MS/MS	0	99	AAVPSGASTGIYEALELR	iTRAQ8plex@N-term			0.00893159	2108.15	703.724	2108.14	703.721	3	19	5.1.1.3912.20	47.8593	20178.3	19098.9	48.14	0.87	15595.3	0.789401	11.0746	0.561791	13.7601	0.946383	12.0178	0.990051	11.253	0.75404	15.2358	0.968452	14.0824	0.853483	11.8411	2120.45	157.6	1886.94	154.92	1013.11	117.32
1	124.82	124.82	75.81	74.88	74.88	tr|A9YWS9|A9YWS9_CAVPO	Alpha-enolase OS=Cavia porcellus OX=10141 GN=Eno1 PE=2 SV=1	0	auto - shared MS/MS	0	99	AAVPSGASTGIYEALELR	iTRAQ8plex@N-term			0.00798593	2108.15	703.724	2108.14	703.721	3	22	5.1.1.3922.14	48.4711	18318	17829.5	48.51	0.87	18491.8	1.10659	10.7464	1.12491	11.5798	1.14214	12.1354	1.15194	11.5007	1.36272	12.9513	1.15438	14.1069	1.63426	10.5196	1885.32	148.87	2351.82	171.43	1803.67	152.77
1	124.82	124.82	75.81	74.88	74.88	tr|A9YWS9|A9YWS9_CAVPO	Alpha-enolase OS=Cavia porcellus OX=10141 GN=Eno1 PE=2 SV=1	0	auto - shared MS/MS	0	99	AAVPSGASTGIYEALELR	iTRAQ8plex@N-term			0.00798593	2108.15	703.724	2108.14	703.721	3	21	5.1.1.3928.27	48.8611	18318	15168	48.51	0.87	10383.5	0.927471	12.4706	0.852186	13.9317	0.778344	15.1776	0.681327	14.941	0.818036	17.204	0.936027	16.8004	0.807088	14.2393	1530.06	133.98	1599.71	142.04	1108.91	120.16
1	124.82	124.82	75.81	74.88	74.88	tr|A9YWS9|A9YWS9_CAVPO	Alpha-enolase OS=Cavia porcellus OX=10141 GN=Eno1 PE=2 SV=1	0	auto - shared MS/MS	0	99	AAVPSGASTGIYEALELR	iTRAQ8plex@N-term			-0.0048581	2108.14	1055.08	2108.14	1055.08	2	14	5.1.1.3934.40	49.2505	6114.76	5736.3	49.5	1.24	2391.38	1.34409	39.6883	2.41275	37.5038	2.75501	37.9452	2.28756	38.0348	1.89657	45.739	2.42832	43.3304	2.35793	37.764	127.26	38.73	192.82	49.12	261.13	57.23
1	124.82	124.82	75.81	74.88	74.88	tr|A9YWS9|A9YWS9_CAVPO	Alpha-enolase OS=Cavia porcellus OX=10141 GN=Eno1 PE=2 SV=1	0	auto - shared MS/MS	0	99	AAVPSGASTGIYEALELR	iTRAQ8plex@N-term			0.00743663	2108.15	703.724	2108.14	703.721	3	21	5.1.1.3942.22	49.7227	16640.3	13627	49.38	1.3	17604.8	1.03879	11.6161	1.35381	11.6982	1.49486	11.9587	1.32021	11.7889	1.02487	15.2776	0.998514	15.755	1.18331	12.0845	1667.54	139.96	1952.7	156.81	1919.94	156.45
1	124.82	124.82	75.81	74.88	74.88	tr|A9YWS9|A9YWS9_CAVPO	Alpha-enolase OS=Cavia porcellus OX=10141 GN=Eno1 PE=2 SV=1	0	auto - shared MS/MS	0	99	AAVPSGASTGIYEALELR	iTRAQ8plex@N-term			-0.0106906	2108.13	703.718	2108.14	703.721	3	20	5.1.1.3949.21	50.1553	11960.8	10209.2	50.56	0.87	11659.2	0.974777	12.9238	1.41666	12.582	0.398406	21.7727	0.723202	15.1755	0.387731	25.1678	0.688389	19.7218	0.507486	17.7343	1392.93	127.87	1530.62	139.24	1678.22	144.4
1	124.82	124.82	75.81	74.88	74.88	tr|A9YWS9|A9YWS9_CAVPO	Alpha-enolase OS=Cavia porcellus OX=10141 GN=Eno1 PE=2 SV=1	0	auto - shared MS/MS	0	99	AAVPSGASTGIYEALELR	iTRAQ8plex@N-term			-0.0106906	2108.13	703.718	2108.14	703.721	3	21	5.1.1.3955.16	50.5206	11960.8	11629.4	50.56	0.87	14494.8	1.00805	13.2488	1.01162	14.4038	1.45531	13.554	0.828609	15.493	2.03087	13.7747	1.27798	16.4535	1.0422	14.3742	1298.73	123.49	1475.82	136.16	1117.35	120.89
1	124.82	124.82	75.81	74.88	74.88	tr|A9YWS9|A9YWS9_CAVPO	Alpha-enolase OS=Cavia porcellus OX=10141 GN=Eno1 PE=2 SV=1	0	auto - shared MS/MS	0	99	AAVPSGASTGIYEALELR	iTRAQ8plex@N-term			0.00176044	2108.14	703.722	2108.14	703.721	3	20	5.1.1.3967.23	51.2729	9801.6	8928.9	51.49	0.81	9724.54	1.70909	18.5063	2.41505	18.3645	1.74237	20.6407	2.20735	18.6613	1.06537	27.3254	1.71929	23.287	1.61097	20.1622	532.31	79.37	1025.56	112.42	1093.31	117.21
1	124.82	124.82	75.81	74.88	74.88	tr|A9YWS9|A9YWS9_CAVPO	Alpha-enolase OS=Cavia porcellus OX=10141 GN=Eno1 PE=2 SV=1	0	auto - shared MS/MS	0	99	AAVPSGASTGIYEALELR	iTRAQ8plex@N-term			-0.000803001	2108.14	703.721	2108.14	703.721	3	18	5.1.1.3991.17	52.7522	6289.37	6271.64	53.16	1.12	8127.36	0.803156	15.6118	0.996931	15.8571	0.703479	19.1276	0.996446	15.8659	0.92045	19.738	0.679577	22.8981	0.841791	17.5509	1060.59	111.47	960.24	110.85	899.22	106.77
1	124.82	124.82	75.81	74.88	74.88	tr|A9YWS9|A9YWS9_CAVPO	Alpha-enolase OS=Cavia porcellus OX=10141 GN=Eno1 PE=2 SV=1	0	auto - shared MS/MS	0	99	AAVPSGASTGIYEALELR	iTRAQ8plex@N-term			-0.00719956	2108.14	703.719	2108.14	703.721	3	12	5.1.1.4124.27	61.0238	2856.91	1421.26	60.3	1.12	3402.29	1.21189	29.6136	1.14074	32.5249	1.07716	35.0592	1.71252	29.2978	1.25955	37.9489	1.61494	35.4831	1.18039	32.6064	237.91	52.92	325.02	63.54	230.81	54.77
1	124.82	124.82	75.81	74.88	74.88	tr|A9YWS9|A9YWS9_CAVPO	Alpha-enolase OS=Cavia porcellus OX=10141 GN=Eno1 PE=2 SV=1	0	auto - shared MS/MS	0	99	AAVPSGASTGIYEALELR	iTRAQ8plex@N-term			-0.0194675	2108.12	703.715	2108.14	703.721	3	10	5.1.1.4138.18	61.8795	2112.87	1834.87	62.41	1.37	3810.19	1.02294	28.1294	1.74397	26.5322	2.0384	26.6754	1.02445	30.8501	1.9182	29.6968	0.765267	42.6325	2.69087	24.539	287.37	58.1	331.38	64.81	426.22	73.23
1	124.82	124.82	75.81	74.88	74.88	tr|A9YWS9|A9YWS9_CAVPO	Alpha-enolase OS=Cavia porcellus OX=10141 GN=Eno1 PE=2 SV=1	0	auto - shared MS/MS	0	99	AAVPSGASTGIYEALELR	iTRAQ8plex@N-term			-0.0194675	2108.12	703.715	2108.14	703.721	3	12	5.1.1.4144.17	62.2514	2112.87	1892.97	62.41	1.37	4474.88	0.633871	28.5809	1.67386	23.3967	1.28711	26.4591	0.938142	27.6808	1.79651	26.7218	1.44498	29.4726	0.925028	27.8219	370.96	65.86	265.07	59.37	528.08	80.47
1	124.82	124.82	75.81	74.88	74.88	tr|A9YWS9|A9YWS9_CAVPO	Alpha-enolase OS=Cavia porcellus OX=10141 GN=Eno1 PE=2 SV=1	0	auto - discordant peptide type	0	99	AAVPSGASTGIYEALELR	iTRAQ8plex@N-term; iTRAQ8plex(S)@5			-0.00248369	2412.35	805.122	2412.35	805.123	3	14	1.1.1.3853.38	37.428	29878.9	9380.11	37.81	0.49	5900.97	0.975097	14.886	1.16855	15.3265	1.19494	16.0929	1.40613	14.641	1.56644	16.6158	1.06971	19.4674	1.41378	14.5207	1047.89	110.91	1151.85	120.57	1041.4	115.44
1	124.82	124.82	75.81	74.88	74.88	tr|A9YWS9|A9YWS9_CAVPO	Alpha-enolase OS=Cavia porcellus OX=10141 GN=Eno1 PE=2 SV=1	0	auto - discordant peptide type	0	99	AAVPSGASTGIYEALELR	iTRAQ8plex@N-term; iTRAQ8plex(S)@5			-0.00248369	2412.35	805.122	2412.35	805.123	3	14	1.1.1.3855.40	37.5543	29878.9	18932.5	37.81	0.49	5150.94	0.761497	15.287	0.724866	16.9677	0.674859	18.4643	0.61133	17.9129	0.633719	21.9786	0.635354	22.6262	0.855104	15.9323	1139.02	115.49	977.76	111.86	702.17	95.53
1	124.82	124.82	75.81	74.88	74.88	tr|A9YWS9|A9YWS9_CAVPO	Alpha-enolase OS=Cavia porcellus OX=10141 GN=Eno1 PE=2 SV=1	0	auto - discordant peptide type	0	99	AAVPSGASTGIYEALELR	iTRAQ8plex@N-term; iTRAQ8plex(Y)@12			-0.000744674	2412.35	604.094	2412.35	604.094	4	21	1.1.1.3871.13	38.508	91680.6	88150.4	38.55	0.37	72430.6	0.941343	4.73985	1.37966	4.61733	1.315	4.93357	1.31657	4.69734	1.57441	5.24105	1.43569	5.53812	1.30628	4.65459	10548.9	351.83	11194.1	377	12377.5	395.23
1	124.82	124.82	75.81	74.88	74.88	tr|A9YWS9|A9YWS9_CAVPO	Alpha-enolase OS=Cavia porcellus OX=10141 GN=Eno1 PE=2 SV=1	0	auto - discordant peptide type	0	99	AAVPSGASTGIYEALELR	iTRAQ8plex@N-term; Methyl(S)@5	Methyl(S)@37		0.0203733	2122.18	708.4	2122.16	708.393	3	16	1.1.1.3961.28	44.101	10745.2	4356.38	43.81	1.18	7540.66	1.54107	15.7798	1.90733	16.056	1.00168	20.2687	1.23784	17.7099	0.78796	25.0853	0.850608	24.7462	0.951681	19.4382	759.76	94.74	1319.87	127.63	1232.41	124.65
1	124.82	124.82	75.81	74.88	74.88	tr|A9YWS9|A9YWS9_CAVPO	Alpha-enolase OS=Cavia porcellus OX=10141 GN=Eno1 PE=2 SV=1	0	auto - shared MS/MS	0	99	AAVPSGASTGIYEALELR	iTRAQ8plex@N-term			0.00600545	2108.15	703.723	2108.14	703.721	3	24	1.1.1.3973.25	44.8383	759542	455173	44.56	0.68	362838	0.88845	3.89055	1.32302	3.76906	1.34742	3.96221	1.55554	3.63743	1.43638	4.38639	1.67349	4.25956	1.45242	3.66454	16157.9	435.3	16182.7	454.23	18180.4	479.22
1	124.82	124.82	75.81	74.88	74.88	tr|A9YWS9|A9YWS9_CAVPO	Alpha-enolase OS=Cavia porcellus OX=10141 GN=Eno1 PE=2 SV=1	0	auto - discordant peptide type	0	99	AAVPSGASTGIYEALELR	iTRAQ8plex@N-term; Deamidated(R)@18	Deamidated(R)@50		0.0222899	2109.15	704.057	2109.13	704.049	3	17	1.1.1.4016.25	47.5051	21001.7	19658.9	47.47	1.05	17610	1.15246	10.0733	0.929204	11.6613	1.25186	11.1453	1.16098	10.8531	0.990242	13.8159	1.26497	12.9056	1.29989	10.5261	2102.22	157.25	2731.1	184.26	1661.28	148.62
1	124.82	124.82	75.81	74.88	74.88	tr|A9YWS9|A9YWS9_CAVPO	Alpha-enolase OS=Cavia porcellus OX=10141 GN=Eno1 PE=2 SV=1	0	auto - shared MS/MS	0	99	AAVPSGASTGIYEALELR	iTRAQ8plex@N-term			-0.00729724	2108.14	1055.08	2108.14	1055.08	2	10	1.1.1.4089.40	52.0536	4283.51	3407.66	51.81	1.18	2493.85	0.858129	31.3118	1.51421	28.9756	1.18666	32.8591	1.45314	29.3887	1.20747	36.83	1.05026	39.6194	1.34771	29.8753	254.85	54.66	246.53	56.24	328.19	63.94
1	124.82	124.82	75.81	74.88	74.88	tr|A9YWS9|A9YWS9_CAVPO	Alpha-enolase OS=Cavia porcellus OX=10141 GN=Eno1 PE=2 SV=1	0	auto - shared MS/MS	0	99	AAVPSGASTGIYEALELR	iTRAQ8plex@N-term			-0.00592151	2108.14	703.719	2108.14	703.721	3	18	1.1.1.4135.28	54.8923	6616.95	4976.13	54.29	1.06	9789.18	1.10541	16.4143	1.47807	16.4365	1.69304	16.6285	1.44459	16.5485	0.984497	22.4601	1.38597	20.1846	2.2846	15.0122	810.28	97.6	1009.7	112.59	1018.55	113.91
1	124.82	124.82	75.81	74.88	74.88	tr|A9YWS9|A9YWS9_CAVPO	Alpha-enolase OS=Cavia porcellus OX=10141 GN=Eno1 PE=2 SV=1	0	auto - shared MS/MS	0	99	AAVPSGASTGIYEALELR	iTRAQ8plex@N-term			-0.00848497	2108.13	703.718	2108.14	703.721	3	16	1.1.1.4201.21	58.9872	3088.37	2955.59	59.02	0.81	5951.06	0.661757	21.9805	1.10309	20.3065	0.598986	27.0379	0.835832	22.1874	1.10199	24.5924	1.33573	23.6123	1.24359	19.926	604.89	84.12	451.24	76.81	567.47	83.97
1	124.82	124.82	75.81	74.88	74.88	tr|A9YWS9|A9YWS9_CAVPO	Alpha-enolase OS=Cavia porcellus OX=10141 GN=Eno1 PE=2 SV=1	0	auto - shared MS/MS	0	99	AAVPSGASTGIYEALELR	iTRAQ8plex@N-term			-0.00443614	2108.14	703.72	2108.14	703.721	3	9	1.1.1.4243.22	61.5983	2411.79	1532.87	61.01	0.87	3253.98	0.693418	22.6233	0.712434	24.4253	0.460154	31.0717	0.595213	25.7842	0.372295	40.2897	0.561219	34.0799	0.709612	24.5615	551.25	80.31	430.9	74.58	334	65.48
1	124.82	124.82	75.81	74.88	74.88	tr|A9YWS9|A9YWS9_CAVPO	Alpha-enolase OS=Cavia porcellus OX=10141 GN=Eno1 PE=2 SV=1	0	auto - discordant peptide type	0	99	AAVPSGASTGIYEALELR	iTRAQ8plex@N-term; iTRAQ8plex(S)@8			-0.00286623	2412.34	604.093	2412.35	604.094	4	18	2.1.1.3794.19	37.6388	43387.3	36728.9	37.74	0.56	20451.6	0.827585	8.44202	1.09401	8.44082	1.19796	8.6869	1.22569	8.20481	1.13962	9.98214	0.755516	11.9993	0.983112	8.68608	3567.05	204.46	3327.78	206.25	3318.82	205.64
1	124.82	124.82	75.81	74.88	74.88	tr|A9YWS9|A9YWS9_CAVPO	Alpha-enolase OS=Cavia porcellus OX=10141 GN=Eno1 PE=2 SV=1	0	auto - discordant peptide type	0	99	AAVPSGASTGIYEALELR	iTRAQ8plex@N-term; iTRAQ8plex(S)@8			0.000795858	2412.35	604.094	2412.35	604.094	4	18	2.1.1.3809.18	38.5651	99694.1	76059.2	38.47	0.31	17711.7	0.968407	7.90484	1.16546	8.13315	1.30581	8.27856	1.10606	8.27531	1.27075	9.4177	1.08291	10.242	0.974831	8.52919	3729.65	209.23	4071.54	226.75	3696.73	217.69
1	124.82	124.82	75.81	74.88	74.88	tr|A9YWS9|A9YWS9_CAVPO	Alpha-enolase OS=Cavia porcellus OX=10141 GN=Eno1 PE=2 SV=1	0	auto - shared MS/MS	0	99	AAVPSGASTGIYEALELR	iTRAQ8plex@N-term			-0.00311908	2108.14	703.72	2108.14	703.721	3	17	2.1.1.4057.25	53.9419	5779.44	5638.94	54.09	1.3	9167.13	0.500494	15.9935	0.410596	18.977	0.448084	19.5962	0.60117	16.2922	0.576882	21.069	1.02684	17.0656	0.774432	15.2828	1377.94	126.84	777.43	101.68	481.17	79.85
1	124.82	124.82	75.81	74.88	74.88	tr|A9YWS9|A9YWS9_CAVPO	Alpha-enolase OS=Cavia porcellus OX=10141 GN=Eno1 PE=2 SV=1	0	auto - shared MS/MS	0	99	AAVPSGASTGIYEALELR	iTRAQ8plex@N-term			-0.00957922	2108.13	703.718	2108.14	703.721	3	12	2.1.1.4173.24	61.1488	2992.96	1754.13	60.37	1.43	3565.88	1.41837	26.8927	0.753978	35.3942	1.32285	30.5696	1.00544	31.6691	0.997181	38.7187	1.73607	32.5991	0.693123	37.167	269.14	56.35	430.33	72.63	172.58	49.25
1	124.82	124.82	75.81	74.88	74.88	tr|A9YWS9|A9YWS9_CAVPO	Alpha-enolase OS=Cavia porcellus OX=10141 GN=Eno1 PE=2 SV=1	0	auto - shared MS/MS	0	99	AAVPSGASTGIYEALELR	iTRAQ8plex@N-term			-0.00426924	2108.14	703.72	2108.14	703.721	3	14	2.1.1.4185.18	61.8847	1861.86	1691.56	61.73	0.93	3674.91	1.16714	27.2741	1.43149	27.9288	1.73615	27.7463	1.00375	31.3556	3.24655	26.184	0.468351	54.2826	1.47043	27.9634	285.85	57.99	376.09	68.56	348	66.8
1	124.82	124.82	75.81	74.88	74.88	tr|A9YWS9|A9YWS9_CAVPO	Alpha-enolase OS=Cavia porcellus OX=10141 GN=Eno1 PE=2 SV=1	0	auto - shared MS/MS	0	99	AAVPSGASTGIYEALELR	iTRAQ8plex@N-term			-0.0119596	2108.13	703.717	2108.14	703.721	3	11	2.1.1.4213.17	63.6274	2081.64	1812.85	63.42	0.75	4473.94	1.20478	21.9256	1.28467	23.2904	1.55744	23.2465	2.01279	20.954	1.08186	29.7002	1.23058	28.6551	1.65607	22.1423	435.49	71.59	591.45	85.81	475.8	78.5
1	124.82	124.82	75.81	74.88	74.88	tr|A9YWS9|A9YWS9_CAVPO	Alpha-enolase OS=Cavia porcellus OX=10141 GN=Eno1 PE=2 SV=1	0	auto - shared MS/MS	0	99	AAVPSGASTGIYEALELR	iTRAQ8plex@N-term			0.0181075	2108.16	528.047	2108.14	528.043	4	12	3.1.1.3733.11	33.78	3066.12	2956.19	33.76	0.37	6003.53	1.10501	14.4089	0.96223	16.2931	1.13045	16.3385	1.44246	14.5073	1.02111	19.2455	0.712306	22.6406	0.965326	16.3525	1048.48	111.02	1306.05	127.63	858.01	106.25
1	124.82	124.82	75.81	74.88	74.88	tr|A9YWS9|A9YWS9_CAVPO	Alpha-enolase OS=Cavia porcellus OX=10141 GN=Eno1 PE=2 SV=1	0	auto - shared MS/MS	0	99	AAVPSGASTGIYEALELR	iTRAQ8plex@N-term			-0.000587579	2108.14	703.721	2108.14	703.721	3	19	3.1.1.3877.26	42.7051	46132	38333.3	42.79	0.31	14133.9	1.06848	12.2463	1.18569	12.8692	1.08475	13.9588	1.22158	12.7454	0.968391	16.4728	0.678614	19.4547	1.23223	12.7503	1477.62	131.77	1779.76	149.38	1490.01	138.25
1	124.82	124.82	75.81	74.88	74.88	tr|A9YWS9|A9YWS9_CAVPO	Alpha-enolase OS=Cavia porcellus OX=10141 GN=Eno1 PE=2 SV=1	0	auto - shared MS/MS	0	99	AAVPSGASTGIYEALELR	iTRAQ8plex@N-term			-0.0033167	2108.14	1055.08	2108.14	1055.08	2	16	3.1.1.3878.41	42.7871	16147.7	16095.8	42.79	0.25	3567.32	1.55191	21.8886	1.00626	26.5789	1.46372	24.7373	1.25385	24.8271	2.26344	24.3915	0.943321	33.6033	1.91067	22.2537	392.53	68.1	686.71	91.65	335.92	67.64
1	124.82	124.82	75.81	74.88	74.88	tr|A9YWS9|A9YWS9_CAVPO	Alpha-enolase OS=Cavia porcellus OX=10141 GN=Eno1 PE=2 SV=1	0	auto - shared MS/MS	0	99	AAVPSGASTGIYEALELR	iTRAQ8plex@N-term			-0.0033167	2108.14	1055.08	2108.14	1055.08	2	19	3.1.1.3879.40	42.8478	16147.7	12584.3	42.79	0.25	4757.67	2.42366	17.8267	1.86419	19.8214	1.26227	22.8434	1.24093	21.8885	3.23455	19.6411	0.672951	34.2506	2.51819	18.5549	514.47	78.34	1405.61	130.29	815.65	103.5
1	124.82	124.82	75.81	74.88	74.88	tr|A9YWS9|A9YWS9_CAVPO	Alpha-enolase OS=Cavia porcellus OX=10141 GN=Eno1 PE=2 SV=1	0	auto - shared MS/MS	0	99	AAVPSGASTGIYEALELR	iTRAQ8plex@N-term			0.00252519	2108.14	703.722	2108.14	703.721	3	17	3.1.1.3894.32	43.766	799954	10631.7	44.4	0.68	9552.73	1.09194	14.362	1.62357	13.9787	1.0927	16.4805	1.07387	15.5941	1.26431	17.7085	1.37064	17.6702	1.31337	14.7772	1065.65	111.92	1311.74	128.5	1471.43	135.74
1	124.82	124.82	75.81	74.88	74.88	tr|A9YWS9|A9YWS9_CAVPO	Alpha-enolase OS=Cavia porcellus OX=10141 GN=Eno1 PE=2 SV=1	0	auto - shared MS/MS	0	99	AAVPSGASTGIYEALELR	iTRAQ8plex@N-term			0.00252519	2108.14	703.722	2108.14	703.721	3	14	3.1.1.3894.33	43.7674	799954	10721.7	44.4	0.68	10065.6	0.630904	15.0711	0.992875	14.1487	0.832447	16.1025	1.28837	13.2181	0.898676	17.9061	0.661841	20.7086	1.16497	13.5997	1326.73	124.55	943.58	111.25	1120.29	118.59
1	124.82	124.82	75.81	74.88	74.88	tr|A9YWS9|A9YWS9_CAVPO	Alpha-enolase OS=Cavia porcellus OX=10141 GN=Eno1 PE=2 SV=1	0	auto - discordant peptide type	0	99	AAVPSGASTGIYEALELR	iTRAQ8plex@N-term; Methyl(S)@5	Methyl(S)@37		0.0245253	2122.18	708.401	2122.16	708.393	3	18	3.1.1.3895.23	43.8159	11000.1	6584.07	43.6	0.5	9144.89	1.33891	13.6363	1.47514	14.2865	0.962061	17.132	1.16667	15.1311	1.00249	19.252	1.33709	17.7071	0.873099	16.6799	1075.42	112.59	1623.16	141.82	1349.16	131.15
1	124.82	124.82	75.81	74.88	74.88	tr|A9YWS9|A9YWS9_CAVPO	Alpha-enolase OS=Cavia porcellus OX=10141 GN=Eno1 PE=2 SV=1	0	auto - shared MS/MS	0	99	AAVPSGASTGIYEALELR	iTRAQ8plex@N-term			0.00791368	2108.15	1055.08	2108.14	1055.08	2	24	3.1.1.3897.40	43.9622	462734	62811.8	44.4	0.56	14813.3	0.919663	10.9759	1.39616	10.5943	1.47045	11.0051	1.50107	10.4479	1.27343	13.0136	1.5737	12.3517	1.17473	10.9841	1992.66	152.89	2065.83	162.14	2366.04	172.85
1	124.82	124.82	75.81	74.88	74.88	tr|A9YWS9|A9YWS9_CAVPO	Alpha-enolase OS=Cavia porcellus OX=10141 GN=Eno1 PE=2 SV=1	0	auto - discordant peptide type	0	99	AAVPSGASTGIYEALELR	iTRAQ8plex@N-term; Dehydrated(T)@9	Dehydrated(T)@41		-0.00230616	2090.13	697.717	2090.13	697.718	3	18	3.1.1.3907.17	44.5485	6465.97	6296.73	44.52	1.3	7733.06	1.37342	16.3829	1.38634	17.5721	1.31918	18.7012	1.47573	17.2538	1.15304	22.1571	1.37287	21.25	1.75251	16.7166	736.81	93.21	1140.75	118.75	868.72	105.95
1	124.82	124.82	75.81	74.88	74.88	tr|A9YWS9|A9YWS9_CAVPO	Alpha-enolase OS=Cavia porcellus OX=10141 GN=Eno1 PE=2 SV=1	0	auto - shared MS/MS	0	99	AAVPSGASTGIYEALELR	iTRAQ8plex@N-term			-0.00239375	2108.14	528.042	2108.14	528.043	4	21	3.1.1.3915.8	45.032	113198	22715	44.4	0.56	13211.7	0.817285	12.7215	1.00499	12.9971	1.1342	13.2746	1.35375	11.9934	1.01946	15.7472	1.09221	15.6517	1.08177	12.7445	1581.04	136.11	1456.63	136.43	1351.32	131.58
1	124.82	124.82	75.81	74.88	74.88	tr|A9YWS9|A9YWS9_CAVPO	Alpha-enolase OS=Cavia porcellus OX=10141 GN=Eno1 PE=2 SV=1	0	auto - shared MS/MS	0	99	AAVPSGASTGIYEALELR	iTRAQ8plex@N-term			0.00252519	2108.14	703.722	2108.14	703.721	3	24	3.1.1.3915.23	45.0519	799954	193400	44.4	0.68	106756	0.793814	6.81256	1.29529	6.41559	1.43192	6.58044	1.30288	6.44164	1.23961	7.79556	1.51778	7.43464	1.31881	6.36438	5624.73	256.69	5033.3	254.59	6196.14	279.4
1	124.82	124.82	75.81	74.88	74.88	tr|A9YWS9|A9YWS9_CAVPO	Alpha-enolase OS=Cavia porcellus OX=10141 GN=Eno1 PE=2 SV=1	0	auto - shared MS/MS	0	99	AAVPSGASTGIYEALELR	iTRAQ8plex@N-term			-0.00239375	2108.14	528.042	2108.14	528.043	4	18	3.1.1.3921.3	45.3971	113198	11489.5	44.4	0.56	9376.02	0.648721	13.651	1.21585	12.2251	1.24798	12.9098	1.67525	11.3684	1.23043	14.6636	0.990312	16.2284	2.26749	10.6955	1591.54	136.43	1163.88	123.65	1645.7	143.44
1	124.82	124.82	75.81	74.88	74.88	tr|A9YWS9|A9YWS9_CAVPO	Alpha-enolase OS=Cavia porcellus OX=10141 GN=Eno1 PE=2 SV=1	0	auto - shared MS/MS	0	99	AAVPSGASTGIYEALELR	iTRAQ8plex@N-term			0.00252519	2108.14	703.722	2108.14	703.721	3	24	3.1.1.3921.22	45.4224	799954	101689	44.4	0.68	50880.1	0.966516	8.97026	1.5609	8.53663	1.43739	9.19834	1.66602	8.44762	1.55334	10.0551	1.3756	10.6995	1.39528	8.75824	2907.53	184.73	3167.86	200.6	3859.69	220.06
1	124.82	124.82	75.81	74.88	74.88	tr|A9YWS9|A9YWS9_CAVPO	Alpha-enolase OS=Cavia porcellus OX=10141 GN=Eno1 PE=2 SV=1	0	auto - shared MS/MS	0	99	AAVPSGASTGIYEALELR	iTRAQ8plex@N-term			0.00252519	2108.14	703.722	2108.14	703.721	3	20	3.1.1.3922.24	45.4871	799954	92073.3	44.4	0.68	27897.3	1.37803	9.19433	1.55006	9.59527	1.50521	10.1611	2.0131	9.05643	1.40273	11.7602	2.1974	10.3635	1.52771	9.67906	2337.53	166.02	3631.2	212.02	3081.47	198.81
1	124.82	124.82	75.81	74.88	74.88	tr|A9YWS9|A9YWS9_CAVPO	Alpha-enolase OS=Cavia porcellus OX=10141 GN=Eno1 PE=2 SV=1	0	auto - shared MS/MS	0	99	AAVPSGASTGIYEALELR	iTRAQ8plex@N-term			0.00252519	2108.14	703.722	2108.14	703.721	3	17	3.1.1.3927.22	45.7942	799954	64300.1	44.4	0.68	9629.59	1.0969	12.7701	1.14167	13.6602	1.03297	14.8729	1.15366	13.6338	1.51649	14.9331	1.94605	14.1435	1.06429	13.9574	1341.03	125.55	1658.2	144.01	1302.06	129.52
1	124.82	124.82	75.81	74.88	74.88	tr|A9YWS9|A9YWS9_CAVPO	Alpha-enolase OS=Cavia porcellus OX=10141 GN=Eno1 PE=2 SV=1	0	auto - shared MS/MS	0	99	AAVPSGASTGIYEALELR	iTRAQ8plex@N-term			0.00252519	2108.14	703.722	2108.14	703.721	3	23	3.1.1.3927.23	45.7956	799954	64155	44.4	0.68	37021.6	0.883014	9.93671	1.56044	9.20443	1.13328	10.6899	1.55372	9.25841	1.46062	11.0255	0.928444	13.2921	1.04106	10.2143	2490.25	170.88	2478.81	178.15	3304.79	202.74
1	124.82	124.82	75.81	74.88	74.88	tr|A9YWS9|A9YWS9_CAVPO	Alpha-enolase OS=Cavia porcellus OX=10141 GN=Eno1 PE=2 SV=1	0	auto - shared MS/MS	0	99	AAVPSGASTGIYEALELR	iTRAQ8plex@N-term			0.00252519	2108.14	703.722	2108.14	703.721	3	20	3.1.1.3928.26	45.8616	799954	58399	44.4	0.68	35312.5	1.19953	7.70735	2.0143	7.31897	0.845266	10.0213	1.28061	8.11605	0.91353	10.9565	0.983793	10.8599	1.24925	8.16323	3544.68	204.24	4793.13	245.36	6072.31	274.05
1	124.82	124.82	75.81	74.88	74.88	tr|A9YWS9|A9YWS9_CAVPO	Alpha-enolase OS=Cavia porcellus OX=10141 GN=Eno1 PE=2 SV=1	0	auto - shared MS/MS	0	99	AAVPSGASTGIYEALELR	iTRAQ8plex@N-term			-0.00239375	2108.14	528.042	2108.14	528.043	4	17	3.1.1.3929.7	45.8982	113198	5670.4	44.4	0.56	4438.4	0.710999	20.7891	0.926052	20.8296	1.10773	20.8829	1.17535	19.4709	0.778683	27.4866	1.13526	24.1348	0.87357	21.7218	644.07	86.82	516.22	81.7	507.25	80.55
1	124.82	124.82	75.81	74.88	74.88	tr|A9YWS9|A9YWS9_CAVPO	Alpha-enolase OS=Cavia porcellus OX=10141 GN=Eno1 PE=2 SV=1	0	auto - shared MS/MS	0	99	AAVPSGASTGIYEALELR	iTRAQ8plex@N-term			0.00252519	2108.14	703.722	2108.14	703.721	3	24	3.1.1.3933.17	46.1592	799954	45258.7	44.4	0.68	24072.9	0.863035	11.6819	0.927427	12.4573	1.20932	12.0728	0.881185	12.6717	0.991889	14.7915	1.32447	13.6636	1.22599	11.4462	1815.86	145.91	1766.62	149.8	1432.24	136.34
1	124.82	124.82	75.81	74.88	74.88	tr|A9YWS9|A9YWS9_CAVPO	Alpha-enolase OS=Cavia porcellus OX=10141 GN=Eno1 PE=2 SV=1	0	auto - shared MS/MS	0	99	AAVPSGASTGIYEALELR	iTRAQ8plex@N-term			0.00252519	2108.14	703.722	2108.14	703.721	3	25	3.1.1.3939.27	46.5444	799954	37542	44.4	0.68	21271.6	1.08003	12.6734	1.66905	12.2192	1.07568	14.6311	1.3399	12.9054	1.18016	16.0444	1.43372	15.3196	1.71896	12.1717	1376.38	127.18	1675.74	145.35	1953.72	156.21
1	124.82	124.82	75.81	74.88	74.88	tr|A9YWS9|A9YWS9_CAVPO	Alpha-enolase OS=Cavia porcellus OX=10141 GN=Eno1 PE=2 SV=1	0	auto - shared MS/MS	0	99	AAVPSGASTGIYEALELR	iTRAQ8plex@N-term			0.00252519	2108.14	703.722	2108.14	703.721	3	22	3.1.1.3940.23	46.601	799954	36532.5	44.4	0.68	19548.5	0.947881	10.2336	1.35253	10.0278	1.00144	11.5803	0.828333	11.5873	1.06319	12.8568	1.02067	13.4407	1.03754	10.7654	2254.08	162.64	2408.55	174.79	2592.8	180.56
1	124.82	124.82	75.81	74.88	74.88	tr|A9YWS9|A9YWS9_CAVPO	Alpha-enolase OS=Cavia porcellus OX=10141 GN=Eno1 PE=2 SV=1	0	auto - shared MS/MS	0	99	AAVPSGASTGIYEALELR	iTRAQ8plex@N-term			0.00498401	2108.15	1055.08	2108.14	1055.08	2	20	3.1.1.3947.41	47.059	17534.5	10199.3	46.26	1.18	3383.57	1.02256	24.3994	1.3562	24.432	1.27253	26.1844	1.19115	25.3099	0.966128	33.3816	2.35023	25.1604	1.32748	24.4131	381.04	66.9	439.23	74.42	439.49	74.67
1	124.82	124.82	75.81	74.88	74.88	tr|A9YWS9|A9YWS9_CAVPO	Alpha-enolase OS=Cavia porcellus OX=10141 GN=Eno1 PE=2 SV=1	0	auto - shared MS/MS	0	99	AAVPSGASTGIYEALELR	iTRAQ8plex@N-term			0.00498401	2108.15	1055.08	2108.14	1055.08	2	17	3.1.1.3953.41	47.4306	17534.5	7749.78	46.26	1.18	2671.44	1.62342	27.1571	2.0981	27.4116	1.57944	30.6675	1.70687	28.7059	2.26456	30.6115	1.34997	36.8205	2.00109	27.6307	251.61	54.54	460.46	75.33	448.96	75.33
1	124.82	124.82	75.81	74.88	74.88	tr|A9YWS9|A9YWS9_CAVPO	Alpha-enolase OS=Cavia porcellus OX=10141 GN=Eno1 PE=2 SV=1	0	auto - shared MS/MS	0	99	AAVPSGASTGIYEALELR	iTRAQ8plex@N-term			0.00252519	2108.14	703.722	2108.14	703.721	3	22	3.1.1.3959.28	47.7849	17866.2	17156.4	47.87	0.31	8634.44	0.781486	18.3735	0.961609	18.8234	1.5994	17.0541	0.78121	20.2311	0.91673	23.1642	1.0765	22.4145	1.18237	17.8441	778.03	95.46	685.41	93.74	636.28	90.83
1	124.82	124.82	75.81	74.88	74.88	tr|A9YWS9|A9YWS9_CAVPO	Alpha-enolase OS=Cavia porcellus OX=10141 GN=Eno1 PE=2 SV=1	0	auto - shared MS/MS	0	99	AAVPSGASTGIYEALELR	iTRAQ8plex@N-term			0.00498401	2108.15	1055.08	2108.14	1055.08	2	18	3.1.1.3959.41	47.8023	17534.5	6425.49	46.26	1.18	2383.86	1.08667	29.4038	1.20387	30.9651	1.49357	30.4341	0.57997	40.1067	1.94693	31.3056	0.571006	51.1761	0.950161	32.8612	254.2	54.66	311.39	62.45	260.26	57.99
1	124.82	124.82	75.81	74.88	74.88	tr|A9YWS9|A9YWS9_CAVPO	Alpha-enolase OS=Cavia porcellus OX=10141 GN=Eno1 PE=2 SV=1	0	auto - shared MS/MS	0	99	AAVPSGASTGIYEALELR	iTRAQ8plex@N-term			0.00252519	2108.14	703.722	2108.14	703.721	3	18	3.1.1.3962.21	47.9614	17866.2	17239.6	47.87	0.31	14347	1.62356	11.6759	0.9627	14.5276	1.37498	13.5436	1.3122	13.1035	1.0267	16.9863	1.16463	16.5549	1.53276	12.6761	1356.37	126.64	2482.44	174.04	1110.51	123.6
1	124.82	124.82	75.81	74.88	74.88	tr|A9YWS9|A9YWS9_CAVPO	Alpha-enolase OS=Cavia porcellus OX=10141 GN=Eno1 PE=2 SV=1	0	auto - shared MS/MS	0	99	AAVPSGASTGIYEALELR	iTRAQ8plex@N-term			0.00342617	2108.15	703.722	2108.14	703.721	3	22	3.1.1.3969.28	48.4044	17560.2	16687	48.24	0.31	17331	1.06612	12.5481	1.50075	12.39	1.50096	13.0528	1.86493	11.8155	1.08741	16.4705	1.43233	15.1254	1.78936	11.9048	1411.71	128.8	1696.62	146.16	1801.8	151.04
1	124.82	124.82	75.81	74.88	74.88	tr|A9YWS9|A9YWS9_CAVPO	Alpha-enolase OS=Cavia porcellus OX=10141 GN=Eno1 PE=2 SV=1	0	auto - shared MS/MS	0	99	AAVPSGASTGIYEALELR	iTRAQ8plex@N-term			-0.00257522	2108.14	1055.08	2108.14	1055.08	2	15	3.1.1.3969.41	48.4217	6551	6207.93	48.67	1.18	2521.77	0.657002	32.0083	1.34094	28.0967	1.78318	27.4571	1.29086	28.6737	1.60071	31.7496	2.14462	29.7123	1.70121	26.5446	287.5	57.99	212.93	52.92	327.87	64.13
1	124.82	124.82	75.81	74.88	74.88	tr|A9YWS9|A9YWS9_CAVPO	Alpha-enolase OS=Cavia porcellus OX=10141 GN=Eno1 PE=2 SV=1	0	auto - shared MS/MS	0	99	AAVPSGASTGIYEALELR	iTRAQ8plex@N-term			0.00745443	2108.15	703.724	2108.14	703.721	3	20	3.1.1.3975.23	48.7702	17024.2	16219.3	48.74	0.93	15193	0.978815	10.618	0.714547	12.8618	1.03507	11.8939	0.877305	11.9139	0.899417	14.398	1.02754	14.0423	0.931057	11.6752	2048.83	155.08	2260.68	168.34	1245.06	129.47
1	124.82	124.82	75.81	74.88	74.88	tr|A9YWS9|A9YWS9_CAVPO	Alpha-enolase OS=Cavia porcellus OX=10141 GN=Eno1 PE=2 SV=1	0	auto - shared MS/MS	0	99	AAVPSGASTGIYEALELR	iTRAQ8plex@N-term			-0.00745795	2108.14	1055.08	2108.14	1055.08	2	17	3.1.1.3978.38	48.9762	6154.86	5593.57	49.61	1.43	2667.21	0.82155	27.6379	0.640398	33.0188	0.907404	30.8469	1.05628	27.8322	0.569817	44.7701	1.7468	29.1821	1.14306	27.2636	332.83	62.45	308.24	62.55	181.27	49.25
1	124.82	124.82	75.81	74.88	74.88	tr|A9YWS9|A9YWS9_CAVPO	Alpha-enolase OS=Cavia porcellus OX=10141 GN=Eno1 PE=2 SV=1	0	auto - shared MS/MS	0	99	AAVPSGASTGIYEALELR	iTRAQ8plex@N-term			0.00745443	2108.15	703.724	2108.14	703.721	3	21	3.1.1.3981.24	49.1437	17024.2	14329.8	48.74	0.93	9318.17	1.10214	12.5271	0.565527	17.1617	0.690728	16.5187	0.570545	16.6901	0.690782	19.3055	0.851752	18.2852	0.957808	14.1473	1385.61	127.63	1721.51	146.16	666.42	96.5
1	124.82	124.82	75.81	74.88	74.88	tr|A9YWS9|A9YWS9_CAVPO	Alpha-enolase OS=Cavia porcellus OX=10141 GN=Eno1 PE=2 SV=1	0	auto - shared MS/MS	0	99	AAVPSGASTGIYEALELR	iTRAQ8plex@N-term			-5.27719e-05	2108.14	703.721	2108.14	703.721	3	20	3.1.1.3989.23	49.6388	16671.7	15477.4	49.67	1.05	15814.7	1.12902	12.4997	1.35735	12.8626	1.52634	13.0982	1.67767	12.2294	1.20993	15.8645	1.06622	16.9201	1.07786	13.6678	1382	127.48	1758.91	148.37	1595.34	143.01
1	124.82	124.82	75.81	74.88	74.88	tr|A9YWS9|A9YWS9_CAVPO	Alpha-enolase OS=Cavia porcellus OX=10141 GN=Eno1 PE=2 SV=1	0	auto - shared MS/MS	0	99	AAVPSGASTGIYEALELR	iTRAQ8plex@N-term			0.0050741	2108.15	703.723	2108.14	703.721	3	19	3.1.1.4024.25	51.8098	9904.05	6902.92	51.59	0.93	8297.97	1.42209	16.525	1.87216	16.6133	1.52283	18.265	1.21526	18.4746	1.42371	20.9391	2.03126	19.1459	1.24611	18.4808	715.22	91.86	1146.57	119.22	1138.77	120
1	124.82	124.82	75.81	74.88	74.88	tr|A9YWS9|A9YWS9_CAVPO	Alpha-enolase OS=Cavia porcellus OX=10141 GN=Eno1 PE=2 SV=1	0	auto - shared MS/MS	0	99	AAVPSGASTGIYEALELR	iTRAQ8plex@N-term			-0.00371482	2108.14	703.72	2108.14	703.721	3	21	3.1.1.4040.21	52.7976	6404.93	5477	53.08	0.99	8111.03	0.796335	16.1612	1.65035	14.3004	0.837664	18.7569	1.25939	15.3191	0.911016	20.4757	0.604455	24.7261	0.642526	19.6719	1000.92	108.28	898.52	107.88	1404.85	131.39
1	124.82	124.82	75.81	74.88	74.88	tr|A9YWS9|A9YWS9_CAVPO	Alpha-enolase OS=Cavia porcellus OX=10141 GN=Eno1 PE=2 SV=1	0	auto - shared MS/MS	0	99	AAVPSGASTGIYEALELR	iTRAQ8plex@N-term			-0.00426413	2108.14	703.72	2108.14	703.721	3	18	3.1.1.4057.21	53.851	5865.05	5569.1	54.01	0.74	9647.67	0.769064	15.1712	1.09333	14.8096	1.02317	16.0038	0.890558	15.8184	1.08398	17.8183	0.892308	19.7317	0.53114	19.6597	1153.87	116.25	1000.35	113.47	1072.91	116.46
1	124.82	124.82	75.81	74.88	74.88	tr|A9YWS9|A9YWS9_CAVPO	Alpha-enolase OS=Cavia porcellus OX=10141 GN=Eno1 PE=2 SV=1	0	auto - discordant peptide type	0	99	AAVPSGASTGIYEALELR	iTRAQ8plex@N-term; iTRAQ8plex(S)@8			0.00195233	2412.35	604.095	2412.35	604.094	4	14	4.1.1.3729.14	37.325	41637.3	31743.4	37.55	0.56	14625.4	0.929594	9.90599	0.850306	11.0953	0.925436	11.3445	0.658142	12.1009	1.12573	12.0732	0.786378	14.3328	1.02272	10.4282	2421.82	168.56	2537.86	178.89	1751.34	151.33
1	124.82	124.82	75.81	74.88	74.88	tr|A9YWS9|A9YWS9_CAVPO	Alpha-enolase OS=Cavia porcellus OX=10141 GN=Eno1 PE=2 SV=1	0	auto - discordant peptide type	0	99	AAVPSGASTGIYEALELR	iTRAQ8plex@N-term; iTRAQ8plex(S)@5			0.00195233	2412.35	604.095	2412.35	604.094	4	16	4.1.1.3730.19	37.3935	41637.3	33809.8	37.55	0.56	21943.8	1.16596	7.61432	1.17565	8.21932	1.35743	8.27476	1.25126	8.07074	1.20819	9.7206	1.2819	9.74742	1.54088	7.66302	3663.97	207.61	4815.79	244.95	3663.39	218.12
1	124.82	124.82	75.81	74.88	74.88	tr|A9YWS9|A9YWS9_CAVPO	Alpha-enolase OS=Cavia porcellus OX=10141 GN=Eno1 PE=2 SV=1	0	auto - discordant peptide type	0	99	AAVPSGASTGIYEALELR	iTRAQ8plex@N-term; iTRAQ8plex(S)@8			0.00195233	2412.35	604.095	2412.35	604.094	4	16	4.1.1.3730.19	37.3935	41637.3	33809.8	37.55	0.56	21943.8	1.16596	7.61432	1.17565	8.21932	1.35743	8.27476	1.25126	8.07074	1.20819	9.7206	1.2819	9.74742	1.54088	7.66302	3663.97	207.61	4815.79	244.95	3663.39	218.12
1	124.82	124.82	75.81	74.88	74.88	tr|A9YWS9|A9YWS9_CAVPO	Alpha-enolase OS=Cavia porcellus OX=10141 GN=Eno1 PE=2 SV=1	0	auto - discordant peptide type	0	99	AAVPSGASTGIYEALELR	iTRAQ8plex@N-term; iTRAQ8plex(S)@5			0.00195233	2412.35	604.095	2412.35	604.094	4	16	4.1.1.3735.15	37.6971	41637.3	23833	37.55	0.56	15209.5	0.860681	8.30614	0.698776	9.759	1.06966	8.86742	0.702989	9.66893	0.661463	12.1722	0.58221	13.2122	0.649915	9.84516	3590.24	205.16	3483.36	209.98	2133.61	168.79
1	124.82	124.82	75.81	74.88	74.88	tr|A9YWS9|A9YWS9_CAVPO	Alpha-enolase OS=Cavia porcellus OX=10141 GN=Eno1 PE=2 SV=1	0	auto - discordant peptide type	0	99	AAVPSGASTGIYEALELR	iTRAQ8plex@N-term; iTRAQ8plex(Y)@12			0.000731639	2412.35	604.094	2412.35	604.094	4	21	4.1.1.3744.16	38.2549	100056	97613.9	38.29	0.31	85827.9	0.855411	4.24742	1.23573	4.14196	1.18844	4.43155	1.26872	4.12939	1.24462	4.93425	1.09499	5.29624	1.30529	4.06167	13841.4	402.81	13347.1	412.93	14546.5	428.73
1	124.82	124.82	75.81	74.88	74.88	tr|A9YWS9|A9YWS9_CAVPO	Alpha-enolase OS=Cavia porcellus OX=10141 GN=Eno1 PE=2 SV=1	0	auto - discordant peptide type	0	99	AAVPSGASTGIYEALELR	iTRAQ8plex@N-term; iTRAQ8plex(Y)@12			0.000731639	2412.35	604.094	2412.35	604.094	4	21	4.1.1.3745.14	38.3141	100056	95450.5	38.29	0.31	80125.2	0.934224	4.40157	1.24248	4.39942	1.20802	4.68572	1.29753	4.3667	1.47557	4.96034	1.38225	5.19702	1.31071	4.31445	12270.4	379.43	12922.4	404.78	12965.9	405.75
1	124.82	124.82	75.81	74.88	74.88	tr|A9YWS9|A9YWS9_CAVPO	Alpha-enolase OS=Cavia porcellus OX=10141 GN=Eno1 PE=2 SV=1	0	auto - discordant peptide type	0	99	AAVPSGASTGIYEALELR	iTRAQ8plex@N-term; iTRAQ8plex(S)@5			-0.00586009	2412.34	604.093	2412.35	604.094	4	14	4.1.1.3757.10	39.0498	5607.27	5397.56	39.22	1.05	5526.75	1.01085	13.8228	1.12207	14.5188	0.834158	16.9841	1.09117	14.5714	0.606966	22.251	0.671023	21.65	1.21943	14.2342	1192.24	118.32	1358.57	130.72	1137.73	120.57
1	124.82	124.82	75.81	74.88	74.88	tr|A9YWS9|A9YWS9_CAVPO	Alpha-enolase OS=Cavia porcellus OX=10141 GN=Eno1 PE=2 SV=1	0	auto - shared MS/MS	0	99	AAVPSGASTGIYEALELR	iTRAQ8plex@N-term			-0.0147209	2108.13	703.716	2108.14	703.721	3	14	4.1.1.4132.20	62.3168	2266.21	1924.12	62.72	1	4940.93	0.705041	25.0591	1.3052	22.5855	0.684799	29.8971	0.814562	25.9835	0.894208	30.7745	0.945755	30.9642	0.918487	25.9068	447.57	72.37	355.72	68.1	496.81	78.34
1	124.82	124.82	75.81	74.88	74.88	tr|A9YWS9|A9YWS9_CAVPO	Alpha-enolase OS=Cavia porcellus OX=10141 GN=Eno1 PE=2 SV=1	0	auto - shared MS/MS	0	99	AAVPSGASTGIYEALELR	iTRAQ8plex@N-term			0.000875035	2108.14	703.722	2108.14	703.721	3	26	5.1.1.3859.27	44.5844	827648	491833	44.3	0.62	405401	0.919273	3.72456	1.36248	3.61696	1.40715	3.785	1.64878	3.46901	1.47253	4.2004	1.51518	4.24779	1.51834	3.5062	17304.2	450.55	17932	477.58	20050.9	503.4
1	124.82	124.82	75.81	74.88	74.88	tr|A9YWS9|A9YWS9_CAVPO	Alpha-enolase OS=Cavia porcellus OX=10141 GN=Eno1 PE=2 SV=1	0	auto - shared MS/MS	0	99	AAVPSGASTGIYEALELR	iTRAQ8plex@N-term			0.00743663	2108.15	703.724	2108.14	703.721	3	17	5.1.1.3934.26	49.2319	16640.3	15825.1	49.38	1.3	9133.21	0.970775	15.4272	1.42591	14.9997	0.788269	19.2734	1.09114	16.0982	0.880527	21.0284	0.888795	21.4292	0.961089	17.0673	979.78	107.24	1072.21	116.57	1188.16	121.86
1	124.82	124.82	75.81	74.88	74.88	tr|A9YWS9|A9YWS9_CAVPO	Alpha-enolase OS=Cavia porcellus OX=10141 GN=Eno1 PE=2 SV=1	0	auto - shared MS/MS	0	99	AAVPSGASTGIYEALELR	iTRAQ8plex@N-term			-0.00729947	2108.14	1055.08	2108.14	1055.08	2	13	5.1.1.3976.41	51.8541	4281.85	3736.73	51.61	1.18	2780.41	0.938953	31.5601	0.990388	33.9054	1.70073	30.5343	1.41783	30.8901	2.4454	30.7129	0.932067	43.3974	1.59265	29.8233	237.58	52.8	251.47	56.35	200.11	51.24
1	124.82	124.82	75.81	74.88	74.88	tr|A9YWS9|A9YWS9_CAVPO	Alpha-enolase OS=Cavia porcellus OX=10141 GN=Eno1 PE=2 SV=1	0	auto - shared MS/MS	0	99	AAVPSGASTGIYEALELR	iTRAQ8plex@N-term			-0.00373716	2108.14	703.72	2108.14	703.721	3	16	5.1.1.4015.19	54.2424	5856.91	5034.5	53.91	0.99	7794.72	1.61609	15.9031	1.12169	18.8696	1.99483	16.7619	1.101	18.8501	1.40925	20.633	1.51054	20.6976	1.92166	16.3629	732.69	93.07	1334.81	127.72	698.95	97.53
1	124.82	124.82	75.81	74.88	74.88	tr|A9YWS9|A9YWS9_CAVPO	Alpha-enolase OS=Cavia porcellus OX=10141 GN=Eno1 PE=2 SV=1	0	auto - shared MS/MS	0	99	AAVPSGASTGIYEALELR	iTRAQ8plex@N-term			-0.00373716	2108.14	703.72	2108.14	703.721	3	15	5.1.1.4016.24	54.3111	5856.91	4930.63	53.91	0.99	6347.68	1.25044	17.121	0.821291	21.1248	1.21711	19.3695	0.756535	21.4703	0.929422	24.3681	1.27224	22.2876	0.73298	22.2323	700.67	90.83	987.66	110.46	489.4	81.63
1	124.82	124.82	75.81	74.88	74.88	tr|A9YWS9|A9YWS9_CAVPO	Alpha-enolase OS=Cavia porcellus OX=10141 GN=Eno1 PE=2 SV=1	0	auto - shared MS/MS	0	99	AAVPSGASTGIYEALELR	iTRAQ8plex@N-term			-0.00758232	2108.13	703.719	2108.14	703.721	3	19	5.1.1.4021.24	54.6208	6329.04	5303.41	54.84	1.24	11024.6	1.40429	15.3452	1.3442	16.7411	2.16846	15.4742	1.44832	16.3863	1.10647	21.1597	1.30472	20.3523	2.30911	14.8291	831.94	99.06	1316.99	127.48	951.06	111.92
1	124.82	124.82	75.81	74.88	74.88	tr|A9YWS9|A9YWS9_CAVPO	Alpha-enolase OS=Cavia porcellus OX=10141 GN=Eno1 PE=2 SV=1	0	auto - shared MS/MS	0	99	AAVPSGASTGIYEALELR	iTRAQ8plex@N-term			-0.00758232	2108.13	703.719	2108.14	703.721	3	15	5.1.1.4022.25	54.6842	6329.04	5239.44	54.84	1.24	9809.58	0.87571	13.7828	1.18181	13.7115	1.25134	14.1958	0.927493	14.7417	0.828148	18.7786	1.13987	17.0026	1.06839	14.1882	1296.4	123.29	1279.77	127.67	1302.99	128.7
1	124.82	124.82	75.81	74.88	74.88	tr|A9YWS9|A9YWS9_CAVPO	Alpha-enolase OS=Cavia porcellus OX=10141 GN=Eno1 PE=2 SV=1	0	auto - shared MS/MS	0	99	AAVPSGASTGIYEALELR	iTRAQ8plex@N-term			-0.00959645	2108.13	703.718	2108.14	703.721	3	17	5.1.1.4028.22	55.0523	6329.04	6321.55	55.08	0.62	10296.2	1.16033	16.8273	2.05369	15.814	1.67061	17.4235	1.99694	15.9661	1.69816	19.3207	1.95983	18.8294	1.80403	16.3745	755.58	94.28	988.31	111.58	1319.68	128.21
1	124.82	124.82	75.81	74.88	74.88	tr|A9YWS9|A9YWS9_CAVPO	Alpha-enolase OS=Cavia porcellus OX=10141 GN=Eno1 PE=2 SV=1	0	auto - shared MS/MS	0	99	AAVPSGASTGIYEALELR	iTRAQ8plex@N-term			-0.00959645	2108.13	703.718	2108.14	703.721	3	13	5.1.1.4028.23	55.0537	6329.04	6321.24	55.08	0.62	8518.21	0.559488	18.2121	1.01204	16.2449	0.604266	21.1231	1.07954	16.0112	0.717443	22.7507	0.810815	22.0402	0.775463	17.9754	988.63	107.47	623.53	91.11	850.91	102.72
1	124.82	124.82	75.81	74.88	74.88	tr|A9YWS9|A9YWS9_CAVPO	Alpha-enolase OS=Cavia porcellus OX=10141 GN=Eno1 PE=2 SV=1	0	auto - shared MS/MS	0	99	AAVPSGASTGIYEALELR	iTRAQ8plex@N-term			-0.00959645	2108.13	703.718	2108.14	703.721	3	12	5.1.1.4034.24	55.4275	6329.04	3974.35	55.08	0.62	6349.99	0.589877	18.7543	0.817423	18.2546	0.598288	22.1576	1.09129	16.7508	0.502273	28.3249	0.944175	21.8184	0.740074	19.0891	895.23	102.29	595.29	88.53	622.35	88.6
1	124.82	124.82	75.81	74.88	74.88	tr|A9YWS9|A9YWS9_CAVPO	Alpha-enolase OS=Cavia porcellus OX=10141 GN=Eno1 PE=2 SV=1	0	auto - shared MS/MS	0	99	AAVPSGASTGIYEALELR	iTRAQ8plex@N-term			-0.0147233	2108.13	703.716	2108.14	703.721	3	10	5.1.1.4040.22	55.7974	4471.96	4406.7	55.83	0.62	5725.46	1.13035	20.6791	1.46423	20.8398	1.19548	23.1456	0.819602	24.6986	1.30426	25.2977	1.13152	27.4306	1.30261	21.7564	504.96	77.06	643.43	89.79	628.81	89.24
1	124.82	124.82	75.81	74.88	74.88	tr|A9YWS9|A9YWS9_CAVPO	Alpha-enolase OS=Cavia porcellus OX=10141 GN=Eno1 PE=2 SV=1	0	auto - shared MS/MS	0	99	AAVPSGASTGIYEALELR	iTRAQ8plex@N-term			-0.00794853	2108.13	703.719	2108.14	703.721	3	14	5.1.1.4059.22	56.9787	3896.49	3483.01	57.07	0.56	7909.27	0.681846	20.6388	1.15671	19.0554	1.10428	20.502	1.10741	19.375	0.851942	26.238	1.90787	20.0137	1.26892	19.0392	673.13	88.74	517.39	82.16	662.18	91.11
1	124.82	124.82	75.81	74.88	74.88	tr|A9YWS9|A9YWS9_CAVPO	Alpha-enolase OS=Cavia porcellus OX=10141 GN=Eno1 PE=2 SV=1	0	auto - shared MS/MS	0	99	AAVPSGASTGIYEALELR	iTRAQ8plex@N-term			-0.00794853	2108.13	703.719	2108.14	703.721	3	14	5.1.1.4065.25	57.3557	3896.49	2774.86	57.07	0.56	7610.32	0.697863	16.3495	0.617305	18.7304	0.807463	18.001	0.795523	17.0581	0.548331	25.1757	1.3798	17.6715	1.04333	16.0352	1050.11	110.85	826.11	103.14	551.3	85.3
1	124.82	124.82	75.81	74.88	74.88	tr|A9YWS9|A9YWS9_CAVPO	Alpha-enolase OS=Cavia porcellus OX=10141 GN=Eno1 PE=2 SV=1	0	auto - shared MS/MS	0	99	AAVPSGASTGIYEALELR	iTRAQ8plex@N-term			-0.00428647	2108.14	703.72	2108.14	703.721	3	13	5.1.1.4080.23	58.2854	3319.87	3065.13	57.94	0.93	6553.81	0.837416	17.6633	1.57597	16.0454	0.79925	21.0994	1.05631	17.8599	1.05592	21.7522	1.66211	18.9943	1.15205	17.6749	812.74	97.6	767.23	99.38	1089.31	115.92
1	124.82	124.82	75.81	74.88	74.88	tr|A9YWS9|A9YWS9_CAVPO	Alpha-enolase OS=Cavia porcellus OX=10141 GN=Eno1 PE=2 SV=1	0	auto - shared MS/MS	0	99	AAVPSGASTGIYEALELR	iTRAQ8plex@N-term			0.0220478	2108.16	703.729	2108.14	703.721	3	9	5.1.1.4228.24	67.494	1906.13	1385.44	67.02	1.25	3409.81	1.24271	24.5503	0.923726	28.9221	0.675859	34.3882	1.24048	26.369	1.2384	31.7419	1.80794	28.6011	1.09792	27.6791	341.87	63.44	478.92	76.98	268.57	59.58
1	124.82	124.82	75.81	74.88	74.88	tr|A9YWS9|A9YWS9_CAVPO	Alpha-enolase OS=Cavia porcellus OX=10141 GN=Eno1 PE=2 SV=1	0	auto - discordant peptide type	0	99	AAVPSGASTGIYEALELR	iTRAQ8plex@N-term; Deamidated(R)@18	Deamidated(R)@50		0.016497	2109.14	1055.58	2109.13	1055.57	2	11	1.1.1.4009.41	47.0925	6816.86	6539.88	47.28	0.93	3160.3	1.61782	30.0243	2.15867	30.155	2.32383	30.9309	2.79909	28.8765	2.84149	32.2514	2.58025	33.6135	2.2781	29.7267	206.17	49.37	376	68.1	378.5	69.37
1	124.82	124.82	75.81	74.88	74.88	tr|A9YWS9|A9YWS9_CAVPO	Alpha-enolase OS=Cavia porcellus OX=10141 GN=Eno1 PE=2 SV=1	0	auto - shared MS/MS	0	99	AAVPSGASTGIYEALELR	iTRAQ8plex@N-term			0.00806944	2108.15	528.045	2108.14	528.043	4	11	1.1.1.4038.5	48.8429	2025.73	1784.58	48.96	0.87	2597.13	1.42305	25.3608	1.44915	27.1139	1.42288	28.4906	1.24182	28.2332	1.72379	29.9905	1.12468	35.6252	1.63376	26.5238	303.04	59.79	486.13	77.46	373.48	69.46
1	124.82	124.82	75.81	74.88	74.88	tr|A9YWS9|A9YWS9_CAVPO	Alpha-enolase OS=Cavia porcellus OX=10141 GN=Eno1 PE=2 SV=1	0	auto - shared MS/MS	0	99	AAVPSGASTGIYEALELR	iTRAQ8plex@N-term			0.00123353	2108.14	528.043	2108.14	528.043	4	11	1.1.1.4054.6	49.8376	1806.95	1474.83	49.39	0.74	2251.07	1.54072	22.8409	1.30057	25.547	0.979993	29.2934	1.22407	25.8072	1.31265	29.845	0.727371	38.3905	1.18027	26.3629	361.89	65.39	628.54	87.82	400.28	72.29
1	124.82	124.82	75.81	74.88	74.88	tr|A9YWS9|A9YWS9_CAVPO	Alpha-enolase OS=Cavia porcellus OX=10141 GN=Eno1 PE=2 SV=1	0	auto - shared MS/MS	0	99	AAVPSGASTGIYEALELR	iTRAQ8plex@N-term			-0.00612262	2108.14	703.719	2108.14	703.721	3	13	1.1.1.4082.24	51.598	8320.14	7429.17	51.81	1.49	8461.97	0.760601	13.0472	1.47205	11.6825	0.527827	17.9809	0.912066	13.2968	0.549393	20.1723	0.736812	18.0746	0.49034	16.6266	1576.71	135.88	1351.89	132.43	1973.91	155.69
1	124.82	124.82	75.81	74.88	74.88	tr|A9YWS9|A9YWS9_CAVPO	Alpha-enolase OS=Cavia porcellus OX=10141 GN=Eno1 PE=2 SV=1	0	auto - shared MS/MS	0	99	AAVPSGASTGIYEALELR	iTRAQ8plex@N-term			-0.00729724	2108.14	1055.08	2108.14	1055.08	2	9	1.1.1.4082.39	51.618	4283.51	3314.13	51.81	1.18	2387.94	1.15542	28.9428	0.696613	36.9936	0.716866	38.4078	0.826823	34.7537	2.02109	31.2112	1.3457	36.5776	1.41638	29.5173	254	54.66	330.83	64.03	150.48	45.28
1	124.82	124.82	75.81	74.88	74.88	tr|A9YWS9|A9YWS9_CAVPO	Alpha-enolase OS=Cavia porcellus OX=10141 GN=Eno1 PE=2 SV=1	0	auto - shared MS/MS	0	99	AAVPSGASTGIYEALELR	iTRAQ8plex@N-term			-0.00848497	2108.13	703.718	2108.14	703.721	3	16	1.1.1.4185.21	57.9914	3676.58	3554.2	58.09	0.37	6263.6	0.819506	20.7138	0.794358	22.8692	1.00773	22.44	1.36895	19.54	1.53299	22.1619	0.881421	27.771	0.946999	22.1724	594.21	83.44	548.94	83.59	401.43	72.46
1	124.82	124.82	75.81	74.88	74.88	tr|A9YWS9|A9YWS9_CAVPO	Alpha-enolase OS=Cavia porcellus OX=10141 GN=Eno1 PE=2 SV=1	0	auto - shared MS/MS	0	99	AAVPSGASTGIYEALELR	iTRAQ8plex@N-term			-0.00571787	2108.14	703.719	2108.14	703.721	3	10	1.1.1.4229.23	60.7316	2759.84	2625.99	60.64	0.68	4952.06	1.02178	22.2289	0.846782	25.7221	1.36529	23.3583	1.66086	21.3303	1.92084	23.6766	1.06709	29.5388	0.913954	25.4046	457.68	73.32	527.17	81.24	329.6	66.33
1	124.82	124.82	75.81	74.88	74.88	tr|A9YWS9|A9YWS9_CAVPO	Alpha-enolase OS=Cavia porcellus OX=10141 GN=Eno1 PE=2 SV=1	0	auto - discordant peptide type	0	99	AAVPSGASTGIYEALELR	iTRAQ8plex@N-term; iTRAQ8plex(S)@5			-0.00479577	2412.34	805.121	2412.35	805.123	3	13	2.1.1.3801.33	38.0903	32059	6846.94	37.74	0.49	5748.83	0.969035	14.2515	0.775646	16.6879	0.933903	16.5151	1.00245	15.2646	0.7073	21.1568	0.630671	22.6801	0.888267	15.7167	1143.81	115.87	1249.47	125.25	754.52	100.06
1	124.82	124.82	75.81	74.88	74.88	tr|A9YWS9|A9YWS9_CAVPO	Alpha-enolase OS=Cavia porcellus OX=10141 GN=Eno1 PE=2 SV=1	0	auto - discordant peptide type	0	99	AAVPSGASTGIYEALELR	iTRAQ8plex@N-term; iTRAQ8plex(Y)@12			0.000795858	2412.35	604.094	2412.35	604.094	4	20	2.1.1.3806.19	38.3808	99694.1	90940	38.47	0.31	75395.8	0.910458	4.36523	1.23054	4.34118	1.16073	4.67212	1.30211	4.29374	1.43702	4.91392	1.09631	5.54351	1.09498	4.44492	12652	385.24	12985.3	406.17	13240.6	409.7
1	124.82	124.82	75.81	74.88	74.88	tr|A9YWS9|A9YWS9_CAVPO	Alpha-enolase OS=Cavia porcellus OX=10141 GN=Eno1 PE=2 SV=1	0	auto - shared MS/MS	0	99	AAVPSGASTGIYEALELR	iTRAQ8plex@N-term			-0.00311908	2108.14	703.72	2108.14	703.721	3	17	2.1.1.4048.22	53.3796	6552.19	5401.6	53.16	1.12	12073.8	0.954789	10.1319	0.693237	12.2548	0.515006	14.6223	0.760686	11.6908	0.433178	18.705	0.751721	14.8884	0.269553	19.6438	2279.46	163.56	2453.42	175.5	1343.9	133.51
1	124.82	124.82	75.81	74.88	74.88	tr|A9YWS9|A9YWS9_CAVPO	Alpha-enolase OS=Cavia porcellus OX=10141 GN=Eno1 PE=2 SV=1	0	auto - shared MS/MS	0	99	AAVPSGASTGIYEALELR	iTRAQ8plex@N-term			-0.016327	2108.13	703.716	2108.14	703.721	3	14	2.1.1.4070.22	54.7443	6275.79	5265.45	55.09	1.37	6733.34	0.968358	18.6533	1.19246	19.0782	1.43934	18.9932	1.05066	19.8372	1.20238	22.6446	1.08408	24.1425	0.952498	21.1074	669.89	88.67	731.26	96.11	679.36	93.34
1	124.82	124.82	75.81	74.88	74.88	tr|A9YWS9|A9YWS9_CAVPO	Alpha-enolase OS=Cavia porcellus OX=10141 GN=Eno1 PE=2 SV=1	0	auto - shared MS/MS	0	99	AAVPSGASTGIYEALELR	iTRAQ8plex@N-term			-0.016327	2108.13	703.716	2108.14	703.721	3	14	2.1.1.4070.23	54.7457	6275.79	5275.21	55.09	1.37	10294.1	1.44561	15.1568	1.4832	16.2221	2.4167	15.0518	1.72079	15.6733	1.80296	17.8938	1.75676	18.4322	1.99331	15.2395	843.2	99.75	1374.09	130.2	1063.61	118.06
1	124.82	124.82	75.81	74.88	74.88	tr|A9YWS9|A9YWS9_CAVPO	Alpha-enolase OS=Cavia porcellus OX=10141 GN=Eno1 PE=2 SV=1	0	auto - shared MS/MS	0	99	AAVPSGASTGIYEALELR	iTRAQ8plex@N-term			-0.016327	2108.13	703.716	2108.14	703.721	3	14	2.1.1.4076.23	55.1183	6275.79	6179.1	55.09	1.37	11687.4	0.790888	14.5116	1.63881	12.8459	1.11885	15.1685	1.4378	13.3173	1.23602	16.4596	0.815469	19.7126	1.01966	14.7091	1246.42	120.83	1111.25	120	1737.19	146.42
1	124.82	124.82	75.81	74.88	74.88	tr|A9YWS9|A9YWS9_CAVPO	Alpha-enolase OS=Cavia porcellus OX=10141 GN=Eno1 PE=2 SV=1	0	auto - discordant peptide type	0	99	AAVPSGASTGIYEALELR	Carbamyl@N-term			-0.00726936	1846.94	924.475	1846.94	924.479	2	14	2.1.1.4077.36	55.1978	11641.7	11252.2	55.15	0.87	6313.98	0.729176	28.8193	1.55148	25.2116	1.47984	26.8862	1.2664	26.7106	1.19016	32.5394	1.50471	30.671	1.31936	26.8786	332.11	62.35	272.99	59.69	438.21	73.74
1	124.82	124.82	75.81	74.88	74.88	tr|A9YWS9|A9YWS9_CAVPO	Alpha-enolase OS=Cavia porcellus OX=10141 GN=Eno1 PE=2 SV=1	0	auto - shared MS/MS	0	99	AAVPSGASTGIYEALELR	iTRAQ8plex@N-term			-0.016327	2108.13	703.716	2108.14	703.721	3	16	2.1.1.4085.27	55.6823	6275.79	4576.59	55.09	1.37	5967.6	1.01258	18.2736	0.576872	24.2585	0.805408	22.5878	1.26549	18.5555	0.68004	28.4549	1.08022	23.9248	1.12904	19.3235	679.14	89.31	775.21	98.36	333.19	67.92
1	124.82	124.82	75.81	74.88	74.88	tr|A9YWS9|A9YWS9_CAVPO	Alpha-enolase OS=Cavia porcellus OX=10141 GN=Eno1 PE=2 SV=1	0	auto - shared MS/MS	0	99	AAVPSGASTGIYEALELR	iTRAQ8plex@N-term			-0.00296046	2108.14	703.72	2108.14	703.721	3	12	2.1.1.4119.19	57.7856	3673.28	3407.89	57.82	1.06	6214.15	0.65537	17.7057	1.02852	16.6453	0.638909	21.143	0.949296	17.0639	0.623212	24.8467	0.904666	21.6819	0.591518	20.4214	937.32	104.7	692.48	95.13	819.89	101.18
1	124.82	124.82	75.81	74.88	74.88	tr|A9YWS9|A9YWS9_CAVPO	Alpha-enolase OS=Cavia porcellus OX=10141 GN=Eno1 PE=2 SV=1	0	auto - discordant peptide type	0	99	AAVPSGASTGIYEALELR	iTRAQ8plex@N-term; iTRAQ8plex(S)@5			-0.00255446	2412.35	805.122	2412.35	805.123	3	20	3.1.1.3791.40	37.4026	31826.7	17825.1	37.72	0.49	10883.5	1.45663	10.4209	1.50454	11.098	1.58352	11.4342	1.36229	11.3743	1.55348	12.9685	2.51729	11.4755	1.71192	10.6925	1778.35	144.87	2920.1	189.77	2275.49	171.5
1	124.82	124.82	75.81	74.88	74.88	tr|A9YWS9|A9YWS9_CAVPO	Alpha-enolase OS=Cavia porcellus OX=10141 GN=Eno1 PE=2 SV=1	0	auto - discordant peptide type	0	99	AAVPSGASTGIYEALELR	iTRAQ8plex@N-term; iTRAQ8plex(S)@5			0.000487113	2412.35	604.094	2412.35	604.094	4	16	3.1.1.3793.18	37.4969	96965.3	34641.2	38.4	0.31	15288.7	1.14131	9.60591	0.943687	11.0072	0.893797	11.7728	0.770311	11.6999	1.20049	12.114	1.01385	13.2966	1.2089	10.2014	2322.51	165.27	2988.1	192.81	1863.97	156.53
1	124.82	124.82	75.81	74.88	74.88	tr|A9YWS9|A9YWS9_CAVPO	Alpha-enolase OS=Cavia porcellus OX=10141 GN=Eno1 PE=2 SV=1	0	auto - discordant peptide type	0	99	AAVPSGASTGIYEALELR	iTRAQ8plex@N-term; iTRAQ8plex(S)@8			0.000487113	2412.35	604.094	2412.35	604.094	4	15	3.1.1.3793.18	37.4969	96965.3	34641.2	38.4	0.31	15288.7	1.14131	9.60591	0.943687	11.0072	0.893797	11.7728	0.770311	11.6999	1.20049	12.114	1.01385	13.2966	1.2089	10.2014	2322.51	165.27	2988.1	192.81	1863.97	156.53
1	124.82	124.82	75.81	74.88	74.88	tr|A9YWS9|A9YWS9_CAVPO	Alpha-enolase OS=Cavia porcellus OX=10141 GN=Eno1 PE=2 SV=1	0	auto - discordant peptide type	0	99	AAVPSGASTGIYEALELR	iTRAQ8plex@N-term; iTRAQ8plex(S)@8			-0.00255446	2412.35	805.122	2412.35	805.123	3	20	3.1.1.3797.39	37.7721	31826.7	27734.2	37.72	0.49	14406.9	0.706689	8.16789	0.869501	8.31601	0.797795	9.12506	0.894226	8.2425	0.692969	11.1959	0.891048	10.3349	0.939456	8.06521	4186.12	221.34	3334.82	207.61	3095.53	198.69
1	124.82	124.82	75.81	74.88	74.88	tr|A9YWS9|A9YWS9_CAVPO	Alpha-enolase OS=Cavia porcellus OX=10141 GN=Eno1 PE=2 SV=1	0	auto - discordant peptide type	0	99	AAVPSGASTGIYEALELR	iTRAQ8plex@N-term; iTRAQ8plex(S)@5			-0.00255446	2412.35	805.122	2412.35	805.123	3	19	3.1.1.3797.39	37.7721	31826.7	27734.2	37.72	0.49	14406.9	0.706689	8.16789	0.869501	8.31601	0.797795	9.12506	0.894226	8.2425	0.692969	11.1959	0.891048	10.3349	0.939456	8.06521	4186.12	221.34	3334.82	207.61	3095.53	198.69
1	124.82	124.82	75.81	74.88	74.88	tr|A9YWS9|A9YWS9_CAVPO	Alpha-enolase OS=Cavia porcellus OX=10141 GN=Eno1 PE=2 SV=1	0	auto - discordant peptide type	0	99	AAVPSGASTGIYEALELR	iTRAQ8plex@N-term; iTRAQ8plex(S)@8			0.000487113	2412.35	604.094	2412.35	604.094	4	16	3.1.1.3798.14	37.8006	96965.3	32456.3	38.4	0.31	21914.1	1.04516	6.19567	0.999181	6.8147	1.08684	6.97815	0.920071	6.96491	0.928526	8.43086	0.994074	8.43153	1.08642	6.57209	5830.12	261.71	6869	293.33	4954.22	254.02
1	124.82	124.82	75.81	74.88	74.88	tr|A9YWS9|A9YWS9_CAVPO	Alpha-enolase OS=Cavia porcellus OX=10141 GN=Eno1 PE=2 SV=1	0	auto - discordant peptide type	0	99	AAVPSGASTGIYEALELR	iTRAQ8plex@N-term; iTRAQ8plex(Y)@12			0.000487113	2412.35	604.094	2412.35	604.094	4	20	3.1.1.3806.11	38.2912	96965.3	72168.1	38.4	0.31	46522.4	0.943287	5.53879	1.17109	5.64854	1.31394	5.7525	1.1657	5.67752	1.43402	6.28261	0.938208	7.52903	1.25389	5.50755	7704.31	300.67	8192.38	321.99	7673.19	313.34
1	124.82	124.82	75.81	74.88	74.88	tr|A9YWS9|A9YWS9_CAVPO	Alpha-enolase OS=Cavia porcellus OX=10141 GN=Eno1 PE=2 SV=1	0	auto - discordant peptide type	0	99	AAVPSGASTGIYEALELR	iTRAQ8plex@N-term; iTRAQ8plex(Y)@12			0.000487113	2412.35	604.094	2412.35	604.094	4	22	3.1.1.3807.15	38.3584	96965.3	91830.2	38.4	0.31	75831.3	0.935586	4.41327	1.18163	4.47588	1.19963	4.70253	1.1902	4.48251	1.39526	5.05009	1.09743	5.64588	1.30297	4.33357	12190.3	378.2	12856.8	403.54	12250.4	395.22
1	124.82	124.82	75.81	74.88	74.88	tr|A9YWS9|A9YWS9_CAVPO	Alpha-enolase OS=Cavia porcellus OX=10141 GN=Eno1 PE=2 SV=1	0	auto - discordant peptide type	0	99	AAVPSGASTGIYEALELR	iTRAQ8plex@N-term; iTRAQ8plex(Y)@12			0.000487113	2412.35	604.094	2412.35	604.094	4	22	3.1.1.3808.21	38.4282	96965.3	95552.2	38.4	0.31	82912	0.8732	4.22375	1.1964	4.18216	1.18304	4.43122	1.12075	4.27972	1.40405	4.73135	1.18101	5.16286	1.21647	4.13622	13829	402.67	13612.5	416.5	14070.9	422.41
1	124.82	124.82	75.81	74.88	74.88	tr|A9YWS9|A9YWS9_CAVPO	Alpha-enolase OS=Cavia porcellus OX=10141 GN=Eno1 PE=2 SV=1	0	auto - discordant peptide type	0	99	AAVPSGASTGIYEALELR	iTRAQ8plex@N-term; iTRAQ8plex(Y)@12			0.000487113	2412.35	604.094	2412.35	604.094	4	21	3.1.1.3809.12	38.4781	96965.3	91163.6	38.4	0.31	78028.8	0.896917	4.39678	1.29617	4.2942	1.30342	4.51989	1.20578	4.39845	1.35944	5.01471	1.08325	5.58139	1.26187	4.2977	12581.5	384.13	12720.9	402.47	13869	418.8
1	124.82	124.82	75.81	74.88	74.88	tr|A9YWS9|A9YWS9_CAVPO	Alpha-enolase OS=Cavia porcellus OX=10141 GN=Eno1 PE=2 SV=1	0	auto - shared MS/MS	0	99	AAVPSGASTGIYEALELR	iTRAQ8plex@N-term			-0.00239375	2108.14	528.042	2108.14	528.043	4	15	3.1.1.3897.3	43.9128	113198	9566.4	44.4	0.56	6325.2	1.44071	17.4687	1.49228	18.6073	1.7212	18.7382	1.63588	18.1853	1.41785	22.2642	1.68908	21.4367	1.29917	19.3539	635.62	86.6	1032.3	112.86	806.68	102.23
1	124.82	124.82	75.81	74.88	74.88	tr|A9YWS9|A9YWS9_CAVPO	Alpha-enolase OS=Cavia porcellus OX=10141 GN=Eno1 PE=2 SV=1	0	auto - shared MS/MS	0	99	AAVPSGASTGIYEALELR	iTRAQ8plex@N-term			-0.00745795	2108.14	1055.08	2108.14	1055.08	2	13	3.1.1.3985.41	49.4147	6154.86	5983.13	49.61	1.43	2691.21	1.48466	30.5688	1.86716	30.9699	0.55618	50.7396	2.00951	30.4974	1.61505	37.73	2.05652	35.6474	1.87959	30.8992	205.41	49.25	343.78	65.19	326.18	63.94
1	124.82	124.82	75.81	74.88	74.88	tr|A9YWS9|A9YWS9_CAVPO	Alpha-enolase OS=Cavia porcellus OX=10141 GN=Eno1 PE=2 SV=1	0	auto - shared MS/MS	0	99	AAVPSGASTGIYEALELR	iTRAQ8plex@N-term			0.0050741	2108.15	703.723	2108.14	703.721	3	17	3.1.1.4018.25	51.4382	9904.05	9164.48	51.59	0.93	7740.97	1.65032	16.2476	1.53256	17.6645	1.19127	19.9078	1.55311	17.552	1.61284	20.2189	0.976369	24.7048	1.09133	19.436	697.54	90.83	1297.69	126.1	909.16	108.52
1	124.82	124.82	75.81	74.88	74.88	tr|A9YWS9|A9YWS9_CAVPO	Alpha-enolase OS=Cavia porcellus OX=10141 GN=Eno1 PE=2 SV=1	0	auto - shared MS/MS	0	99	AAVPSGASTGIYEALELR	iTRAQ8plex@N-term			-0.000353329	2108.14	703.721	2108.14	703.721	3	17	3.1.1.4064.20	54.284	5865.05	4951.83	54.01	0.74	9656.63	0.775982	15.9197	0.945084	16.283	0.88099	17.7594	1.13301	15.5857	2.16546	15.1223	1.06999	19.6025	1.12718	15.6768	1040.64	110.4	910.3	108.05	836.42	103.32
1	124.82	124.82	75.81	74.88	74.88	tr|A9YWS9|A9YWS9_CAVPO	Alpha-enolase OS=Cavia porcellus OX=10141 GN=Eno1 PE=2 SV=1	0	auto - discordant peptide type	0	99	AAVPSGASTGIYEALELR	Carbamyl@N-term			0.000791991	1846.94	616.655	1846.94	616.655	3	16	3.1.1.4075.13	54.9571	7544.14	7029.74	55	0.87	5968.08	0.656202	23.4912	1.2146	21.0767	0.769263	26.1338	0.904303	23.063	0.967834	27.5102	1.2281	25.8381	0.860146	24.1153	533.32	78.98	394.51	71.94	550.9	82.62
1	124.82	124.82	75.81	74.88	74.88	tr|A9YWS9|A9YWS9_CAVPO	Alpha-enolase OS=Cavia porcellus OX=10141 GN=Eno1 PE=2 SV=1	0	auto - discordant peptide type	0	99	AAVPSGASTGIYEALELR	iTRAQ8plex@N-term; iTRAQ8plex(S)@5			0.00173798	2412.35	604.095	2412.35	604.094	4	16	5.1.1.3740.14	37.207	43436.7	28008.8	37.5	0.56	15671.9	0.679547	8.28196	0.640911	9.24597	0.626499	9.90325	0.575748	9.54769	0.509165	12.7354	0.807793	10.7281	0.606068	9.3831	4163.9	220.71	3189.72	202.98	2269.61	171.94
1	124.82	124.82	75.81	74.88	74.88	tr|A9YWS9|A9YWS9_CAVPO	Alpha-enolase OS=Cavia porcellus OX=10141 GN=Eno1 PE=2 SV=1	0	auto - discordant peptide type	0	99	AAVPSGASTGIYEALELR	iTRAQ8plex@N-term; iTRAQ8plex(S)@8			0.00173798	2412.35	604.095	2412.35	604.094	4	16	5.1.1.3740.14	37.207	43436.7	28008.8	37.5	0.56	15671.9	0.679547	8.28196	0.640911	9.24597	0.626499	9.90325	0.575748	9.54769	0.509165	12.7354	0.807793	10.7281	0.606068	9.3831	4163.9	220.71	3189.72	202.98	2269.61	171.94
1	124.82	124.82	75.81	74.88	74.88	tr|A9YWS9|A9YWS9_CAVPO	Alpha-enolase OS=Cavia porcellus OX=10141 GN=Eno1 PE=2 SV=1	0	auto - discordant peptide type	0	99	AAVPSGASTGIYEALELR	iTRAQ8plex@N-term; iTRAQ8plex(S)@5			-0.00327111	2412.34	805.122	2412.35	805.123	3	19	5.1.1.3740.38	37.239	31601.5	18622.8	37.5	0.49	10613.9	1.04301	9.85089	1.17704	10.2929	0.826862	12.2969	1.28947	10.0604	1.56863	11.16	0.957066	13.6571	1.13034	10.3226	2311.25	164.78	2717.48	184.73	2313.61	171.76
1	124.82	124.82	75.81	74.88	74.88	tr|A9YWS9|A9YWS9_CAVPO	Alpha-enolase OS=Cavia porcellus OX=10141 GN=Eno1 PE=2 SV=1	0	auto - discordant peptide type	0	99	AAVPSGASTGIYEALELR	iTRAQ8plex@N-term; iTRAQ8plex(S)@5			0.00173798	2412.35	604.095	2412.35	604.094	4	18	5.1.1.3741.17	37.2727	43436.7	30418.2	37.5	0.56	23113.3	1.07812	6.35115	1.0979	6.84542	1.14005	7.10893	0.911628	7.2212	0.966032	8.5885	1.10245	8.38954	1.04467	6.88966	5466.3	253.46	6643.46	288.34	5103.98	257.03
1	124.82	124.82	75.81	74.88	74.88	tr|A9YWS9|A9YWS9_CAVPO	Alpha-enolase OS=Cavia porcellus OX=10141 GN=Eno1 PE=2 SV=1	0	auto - discordant peptide type	0	99	AAVPSGASTGIYEALELR	iTRAQ8plex@N-term; iTRAQ8plex(S)@8			0.00173798	2412.35	604.095	2412.35	604.094	4	17	5.1.1.3741.17	37.2727	43436.7	30418.2	37.5	0.56	23113.3	1.07812	6.35115	1.0979	6.84542	1.14005	7.10893	0.911628	7.2212	0.966032	8.5885	1.10245	8.38954	1.04467	6.88966	5466.3	253.46	6643.46	288.34	5103.98	257.03
1	124.82	124.82	75.81	74.88	74.88	tr|A9YWS9|A9YWS9_CAVPO	Alpha-enolase OS=Cavia porcellus OX=10141 GN=Eno1 PE=2 SV=1	0	auto - discordant peptide type	0	99	AAVPSGASTGIYEALELR	iTRAQ8plex@N-term; iTRAQ8plex(S)@5			-0.00327111	2412.34	805.122	2412.35	805.123	3	16	5.1.1.3746.39	37.6112	31601.5	25961.4	37.5	0.49	13278.4	0.897911	8.49019	1.06927	8.748	0.933272	9.68947	1.06079	8.764	0.878057	11.3942	1.08523	10.7379	0.85872	9.22695	3365.97	198.69	3407.03	207.91	3060.91	197.62
1	124.82	124.82	75.81	74.88	74.88	tr|A9YWS9|A9YWS9_CAVPO	Alpha-enolase OS=Cavia porcellus OX=10141 GN=Eno1 PE=2 SV=1	0	auto - discordant peptide type	0	99	AAVPSGASTGIYEALELR	iTRAQ8plex@N-term; iTRAQ8plex(S)@8			-0.00327111	2412.34	805.122	2412.35	805.123	3	16	5.1.1.3746.39	37.6112	31601.5	25961.4	37.5	0.49	13278.4	0.897911	8.49019	1.06927	8.748	0.933272	9.68947	1.06079	8.764	0.878057	11.3942	1.08523	10.7379	0.85872	9.22695	3365.97	198.69	3407.03	207.91	3060.91	197.62
1	124.82	124.82	75.81	74.88	74.88	tr|A9YWS9|A9YWS9_CAVPO	Alpha-enolase OS=Cavia porcellus OX=10141 GN=Eno1 PE=2 SV=1	0	auto - discordant peptide type	0	99	AAVPSGASTGIYEALELR	iTRAQ8plex@N-term; iTRAQ8plex(S)@8			0.00173798	2412.35	604.095	2412.35	604.094	4	16	5.1.1.3747.15	37.641	43436.7	31553.4	37.5	0.56	21081.5	1.09587	6.53882	1.05121	7.18346	1.37695	6.94861	0.982921	7.3314	1.33339	7.89419	1.01647	8.95815	1.03786	7.11603	5114.26	245.18	6317.92	280.94	4572.22	244.6
1	124.82	124.82	75.81	74.88	74.88	tr|A9YWS9|A9YWS9_CAVPO	Alpha-enolase OS=Cavia porcellus OX=10141 GN=Eno1 PE=2 SV=1	0	auto - discordant peptide type	0	99	AAVPSGASTGIYEALELR	iTRAQ8plex@N-term; iTRAQ8plex(S)@5			0.00173798	2412.35	604.095	2412.35	604.094	4	17	5.1.1.3747.15	37.641	43436.7	31553.4	37.5	0.56	21081.5	1.09587	6.53882	1.05121	7.18346	1.37695	6.94861	0.982921	7.3314	1.33339	7.89419	1.01647	8.95815	1.03786	7.11603	5114.26	245.18	6317.92	280.94	4572.22	244.6
1	124.82	124.82	75.81	74.88	74.88	tr|A9YWS9|A9YWS9_CAVPO	Alpha-enolase OS=Cavia porcellus OX=10141 GN=Eno1 PE=2 SV=1	0	auto - discordant peptide type	0	99	AAVPSGASTGIYEALELR	iTRAQ8plex@N-term; iTRAQ8plex(S)@5			0.00491177	2412.35	604.095	2412.35	604.094	4	17	5.1.1.3753.16	38.0131	104529	28094.4	38.24	0.31	15434.4	1.06912	9.41256	1.14464	10.0046	1.26945	10.217	1.30913	9.6603	1.51535	10.8338	0.764518	14.3375	1.15922	9.92064	2499.92	171.4	3012.91	194.3	2433.59	177.31
1	124.82	124.82	75.81	74.88	74.88	tr|A9YWS9|A9YWS9_CAVPO	Alpha-enolase OS=Cavia porcellus OX=10141 GN=Eno1 PE=2 SV=1	0	auto - discordant peptide type	0	99	AAVPSGASTGIYEALELR	iTRAQ8plex@N-term; iTRAQ8plex(Y)@12			0.00491177	2412.35	604.095	2412.35	604.094	4	22	5.1.1.3759.16	38.3839	104529	80970.1	38.24	0.31	60344.3	1.07949	4.73427	1.11887	5.08185	1.35897	5.0415	1.16822	5.02115	1.26069	5.84737	1.43438	5.72993	1.24481	4.88185	9832.59	339.93	11965.2	387	9356.27	348.49
1	124.82	124.82	75.81	74.88	74.88	tr|A9YWS9|A9YWS9_CAVPO	Alpha-enolase OS=Cavia porcellus OX=10141 GN=Eno1 PE=2 SV=1	0	auto - discordant peptide type	0	99	AAVPSGASTGIYEALELR	iTRAQ8plex@N-term; Methyl(S)@5	Methyl(S)@37		0.0263318	2122.18	708.402	2122.16	708.393	3	16	5.1.1.3847.29	43.8466	10729.6	3552.16	43.5	0.56	7876.07	1.06154	15.4382	1.59432	14.9767	1.05177	17.7264	0.670319	19.401	1.15137	19.2673	0.724909	23.8501	1.12869	16.4869	935.16	104.82	1119.06	118.8	1267.99	125.95
1	124.82	124.82	75.81	74.88	74.88	tr|A9YWS9|A9YWS9_CAVPO	Alpha-enolase OS=Cavia porcellus OX=10141 GN=Eno1 PE=2 SV=1	0	auto - discordant peptide type	0	99	AAVPSGASTGIYEALELR	iTRAQ8plex@N-term; Pro->pyro-Glu(P)@4			-0.00027028	2122.12	708.381	2122.12	708.381	3	17	5.1.1.3853.26	44.2134	3883.41	3637.93	44.48	0.68	14066.6	0.945385	11.6185	0.703497	13.9259	0.454005	17.5357	0.50617	15.4984	0.729572	16.6862	0.604673	18.7159	1.05792	12.2826	1742.8	143.01	1857.33	152.77	1042.71	117.32
1	124.82	124.82	75.81	74.88	74.88	tr|A9YWS9|A9YWS9_CAVPO	Alpha-enolase OS=Cavia porcellus OX=10141 GN=Eno1 PE=2 SV=1	0	auto - discordant peptide type	0	99	AAVPSGASTGIYEALELR	iTRAQ8plex@N-term; Pro->pyro-Glu(P)@4			-0.0011858	2122.12	708.381	2122.12	708.381	3	17	5.1.1.3859.28	44.5857	4020.12	3586.02	44.48	0.43	11514.8	1.01164	15.0056	1.10118	15.8707	1.04639	16.9954	0.94741	16.6122	1.26748	18.1295	1.36734	18.1535	1.43933	14.7949	1011.26	108.98	1153.25	120.42	947.05	110.34
1	124.82	124.82	75.81	74.88	74.88	tr|A9YWS9|A9YWS9_CAVPO	Alpha-enolase OS=Cavia porcellus OX=10141 GN=Eno1 PE=2 SV=1	0	auto - shared MS/MS	0	99	AAVPSGASTGIYEALELR	iTRAQ8plex@N-term			-0.00409885	2108.14	703.72	2108.14	703.721	3	16	5.1.1.4009.19	53.8704	5856.91	5327.06	53.91	0.99	9681.19	0.976187	13.4495	0.959418	14.6495	0.583365	18.6303	0.65726	16.4616	0.70492	20.0624	1.07731	17.4319	0.914482	15.1795	1281.09	122.63	1409.76	133.19	1045.3	115.92
1	124.82	124.82	75.81	74.88	74.88	tr|A9YWS9|A9YWS9_CAVPO	Alpha-enolase OS=Cavia porcellus OX=10141 GN=Eno1 PE=2 SV=1	0	auto - shared MS/MS	0	99	AAVPSGASTGIYEALELR	iTRAQ8plex@N-term			-0.00794853	2108.13	703.719	2108.14	703.721	3	11	5.1.1.4063.23	57.2287	3896.49	3346.02	57.07	0.56	6858.52	1.13327	16.3593	1.2038	17.377	0.98121	19.5592	1.14109	17.6585	1.62008	18.6971	0.932947	23.3747	0.922277	18.9767	804.71	97.28	1028.03	113.31	823.85	102.84
1	124.82	124.82	75.81	74.88	74.88	tr|A9YWS9|A9YWS9_CAVPO	Alpha-enolase OS=Cavia porcellus OX=10141 GN=Eno1 PE=2 SV=1	0	auto - shared MS/MS	0	99	AAVPSGASTGIYEALELR	iTRAQ8plex@N-term			-0.00428647	2108.14	703.72	2108.14	703.721	3	10	5.1.1.4084.20	58.5301	3319.87	2776.56	57.94	0.93	5386.59	1.06677	20.8887	0.928012	23.592	0.644602	28.7452	1.20533	21.7546	0.944317	28.6026	1.13525	27.2522	1.13626	22.3338	507.44	77.22	610.22	87.32	400.49	72.2
1	124.82	124.82	75.81	74.88	74.88	tr|A9YWS9|A9YWS9_CAVPO	Alpha-enolase OS=Cavia porcellus OX=10141 GN=Eno1 PE=2 SV=1	0	auto - shared MS/MS	0	99	AAVPSGASTGIYEALELR	iTRAQ8plex@N-term			0.00600545	2108.15	703.723	2108.14	703.721	3	25	1.1.1.3967.28	44.472	759542	728557	44.56	0.68	590716	0.984023	3.09566	1.38786	3.04917	1.32424	3.26386	1.65627	2.93305	1.49826	3.53625	1.54237	3.57564	1.41676	3.01556	24152.2	532.48	26791.4	582.21	28507.3	600.47
1	124.82	124.82	75.81	74.88	74.88	tr|A9YWS9|A9YWS9_CAVPO	Alpha-enolase OS=Cavia porcellus OX=10141 GN=Eno1 PE=2 SV=1	0	auto - shared MS/MS	0	99	AAVPSGASTGIYEALELR	iTRAQ8plex@N-term			-0.00335805	2108.14	703.72	2108.14	703.721	3	15	1.1.1.4136.23	54.9476	6323.81	5320.56	55.53	1.37	6902.85	1.02325	18.3088	1.24089	18.8182	1.61192	18.3772	1.25121	18.8456	1.49324	21.04	1.34687	22.3388	1.19518	19.2911	675.86	89.09	779.6	99.06	713.25	95.79
1	124.82	124.82	75.81	74.88	74.88	tr|A9YWS9|A9YWS9_CAVPO	Alpha-enolase OS=Cavia porcellus OX=10141 GN=Eno1 PE=2 SV=1	0	auto - shared MS/MS	0	99	AAVPSGASTGIYEALELR	iTRAQ8plex@N-term			-0.00537219	2108.14	703.72	2108.14	703.721	3	16	1.1.1.4142.26	55.3244	5794.69	5699.54	55.41	0.68	10693.7	1.19679	16.8138	2.31117	15.5579	1.81745	17.1851	2.13743	15.8796	2.46549	17.4167	1.58795	20.2507	1.73287	16.5806	746.77	93.74	1007.48	112.7	1467.82	134.91
1	124.82	124.82	75.81	74.88	74.88	tr|A9YWS9|A9YWS9_CAVPO	Alpha-enolase OS=Cavia porcellus OX=10141 GN=Eno1 PE=2 SV=1	0	no quant - weak signal	0	99	AAVPSGASTGIYEALELR	iTRAQ8plex@N-term			-0.00108276	2108.14	703.721	2108.14	703.721	3	8	1.1.1.5148.2	110.535	120.41	73.12	111.11	0.86	82.2414															6.44	8.66	1.59	5	4.09	7.07
1	124.82	124.82	75.81	74.88	74.88	tr|A9YWS9|A9YWS9_CAVPO	Alpha-enolase OS=Cavia porcellus OX=10141 GN=Eno1 PE=2 SV=1	0	auto - discordant peptide type	0	99	AAVPSGASTGIYEALELR	iTRAQ8plex@N-term; iTRAQ8plex(Y)@12			0.000795858	2412.35	604.094	2412.35	604.094	4	21	2.1.1.3807.12	38.4333	99694.1	99631.8	38.47	0.31	89254.4	0.816941	4.13181	1.19191	4.01104	1.08025	4.38044	1.19356	4.02731	1.25876	4.70944	1.03102	5.19702	1.25991	3.9344	15017.8	419.49	13830.2	421.07	15223	438.2
1	124.82	124.82	75.81	74.88	74.88	tr|A9YWS9|A9YWS9_CAVPO	Alpha-enolase OS=Cavia porcellus OX=10141 GN=Eno1 PE=2 SV=1	0	auto - shared MS/MS	0	99	AAVPSGASTGIYEALELR	iTRAQ8plex@N-term			0.00229885	2108.14	703.722	2108.14	703.721	3	21	2.1.1.3877.29	42.7897	44206.1	34669.5	42.69	0.37	18661	1.21931	9.10004	1.08	10.1536	0.696993	12.4883	0.872207	10.776	1.20874	11.5943	0.729981	14.5204	1.01473	10.2855	2511.63	171.94	3452.24	206.98	2306.91	172.99
1	124.82	124.82	75.81	74.88	74.88	tr|A9YWS9|A9YWS9_CAVPO	Alpha-enolase OS=Cavia porcellus OX=10141 GN=Eno1 PE=2 SV=1	0	auto - shared MS/MS	0	99	AAVPSGASTGIYEALELR	iTRAQ8plex@N-term			0.00211575	2108.14	703.722	2108.14	703.721	3	18	2.1.1.3892.25	43.7138	800390	11463.3	44.36	0.68	8670.6	1.07169	14.8776	1.39856	14.9703	1.34679	15.8951	1.19009	15.672	1.44545	17.4809	1.42155	18.036	1.57701	14.5571	1001	108.46	1209.3	123.29	1190.61	122.99
1	124.82	124.82	75.81	74.88	74.88	tr|A9YWS9|A9YWS9_CAVPO	Alpha-enolase OS=Cavia porcellus OX=10141 GN=Eno1 PE=2 SV=1	0	auto - shared MS/MS	0	99	AAVPSGASTGIYEALELR	iTRAQ8plex@N-term			0.00211575	2108.14	703.722	2108.14	703.721	3	23	2.1.1.3894.27	43.8401	800390	59152.5	44.36	0.68	14802.5	0.51641	14.4607	0.894499	13.0388	1.02998	13.2401	0.789511	13.6579	0.708836	17.5902	0.971598	15.8799	0.755601	13.7783	1660.29	139.24	966.52	113.86	1263.04	126.1
1	124.82	124.82	75.81	74.88	74.88	tr|A9YWS9|A9YWS9_CAVPO	Alpha-enolase OS=Cavia porcellus OX=10141 GN=Eno1 PE=2 SV=1	0	auto - shared MS/MS	0	99	AAVPSGASTGIYEALELR	iTRAQ8plex@N-term			0.00301203	2108.15	1055.08	2108.14	1055.08	2	26	2.1.1.3895.40	43.9194	460768	67132.6	44.36	0.68	14661.1	1.23663	10.3658	1.25636	11.1554	1.60012	10.9874	2.20544	9.79768	1.28169	13.276	1.22198	13.6707	1.15777	11.2323	1925.03	150.54	2683.54	182.59	2056.86	163.63
1	124.82	124.82	75.81	74.88	74.88	tr|A9YWS9|A9YWS9_CAVPO	Alpha-enolase OS=Cavia porcellus OX=10141 GN=Eno1 PE=2 SV=1	0	auto - shared MS/MS	0	99	AAVPSGASTGIYEALELR	iTRAQ8plex@N-term			-0.000699442	2108.14	528.043	2108.14	528.043	4	21	2.1.1.3897.7	43.9991	110964	37628.6	44.36	0.62	24476.6	1.17512	10.1031	1.49924	10.2332	1.5098	10.7231	1.56297	10.1367	1.08469	13.5668	1.60394	12.0231	1.1838	10.827	2077.24	156.33	2751.7	185.48	2648.56	183.65
1	124.82	124.82	75.81	74.88	74.88	tr|A9YWS9|A9YWS9_CAVPO	Alpha-enolase OS=Cavia porcellus OX=10141 GN=Eno1 PE=2 SV=1	0	auto - shared MS/MS	0	99	AAVPSGASTGIYEALELR	iTRAQ8plex@N-term			-0.000699442	2108.14	528.043	2108.14	528.043	4	21	2.1.1.3898.9	44.0636	110964	56794.5	44.36	0.62	39165.6	0.95389	8.27334	1.15569	8.51095	1.62746	8.12891	1.2871	8.28145	1.10502	10.3836	1.2771	10.0673	1.05989	8.63351	3432.01	200.69	3690.45	215.99	3373.22	208.6
1	124.82	124.82	75.81	74.88	74.88	tr|A9YWS9|A9YWS9_CAVPO	Alpha-enolase OS=Cavia porcellus OX=10141 GN=Eno1 PE=2 SV=1	0	auto - shared MS/MS	0	99	AAVPSGASTGIYEALELR	iTRAQ8plex@N-term			-0.000699442	2108.14	528.043	2108.14	528.043	4	22	2.1.1.3899.4	44.1187	110964	74819.9	44.36	0.62	53550.5	1.01905	6.97918	1.164	7.28413	1.22872	7.55605	1.26512	7.13008	1.29405	8.3978	1.15949	8.94584	1.03427	7.44458	4658.87	233.91	5351.93	259.45	4611.96	243.39
1	124.82	124.82	75.81	74.88	74.88	tr|A9YWS9|A9YWS9_CAVPO	Alpha-enolase OS=Cavia porcellus OX=10141 GN=Eno1 PE=2 SV=1	0	auto - shared MS/MS	0	99	AAVPSGASTGIYEALELR	iTRAQ8plex@N-term			-0.000699442	2108.14	528.043	2108.14	528.043	4	19	2.1.1.3902.4	44.3037	110964	107547	44.36	0.62	10469.7	1.08886	9.38596	0.969454	10.5456	1.13636	10.5619	1.21934	9.82659	0.910717	13.1002	1.08223	12.5012	0.606797	12.2961	2488.73	171.03	3054.79	195.29	2051.91	164.13
1	124.82	124.82	75.81	74.88	74.88	tr|A9YWS9|A9YWS9_CAVPO	Alpha-enolase OS=Cavia porcellus OX=10141 GN=Eno1 PE=2 SV=1	0	auto - shared MS/MS	0	99	AAVPSGASTGIYEALELR	iTRAQ8plex@N-term			-0.000699442	2108.14	528.043	2108.14	528.043	4	22	2.1.1.3904.7	44.4309	110964	110108	44.36	0.62	72749.3	1.11413	6.78464	1.54919	6.72834	1.71937	6.86394	1.49224	6.81351	1.51054	7.95529	1.45166	8.24612	1.49245	6.74311	4726.18	235.72	5935.81	273.02	6226.86	281.21
1	124.82	124.82	75.81	74.88	74.88	tr|A9YWS9|A9YWS9_CAVPO	Alpha-enolase OS=Cavia porcellus OX=10141 GN=Eno1 PE=2 SV=1	0	auto - shared MS/MS	0	99	AAVPSGASTGIYEALELR	iTRAQ8plex@N-term			-0.000699442	2108.14	528.043	2108.14	528.043	4	22	2.1.1.3908.5	44.6752	110964	69627.4	44.36	0.62	36903.1	1.02741	10.2349	1.3102	10.3809	1.77734	10.0604	1.71526	9.74117	1.17732	12.9399	1.74442	11.4993	1.64889	9.77397	2159.46	159.26	2501.05	177.49	2406.22	175.79
1	124.82	124.82	75.81	74.88	74.88	tr|A9YWS9|A9YWS9_CAVPO	Alpha-enolase OS=Cavia porcellus OX=10141 GN=Eno1 PE=2 SV=1	0	auto - shared MS/MS	0	99	AAVPSGASTGIYEALELR	iTRAQ8plex@N-term			-0.000699442	2108.14	528.043	2108.14	528.043	4	22	2.1.1.3910.3	44.7965	110964	46596.8	44.36	0.62	24647.5	0.769545	12.8459	1.34489	11.8673	1.59625	11.957	1.61134	11.4233	1.35409	14.1188	1.28369	14.6798	1.23	12.1432	1612.84	137.44	1399.13	134.49	1844.73	152.36
1	124.82	124.82	75.81	74.88	74.88	tr|A9YWS9|A9YWS9_CAVPO	Alpha-enolase OS=Cavia porcellus OX=10141 GN=Eno1 PE=2 SV=1	0	auto - shared MS/MS	0	99	AAVPSGASTGIYEALELR	iTRAQ8plex@N-term			0.00211575	2108.14	703.722	2108.14	703.721	3	24	2.1.1.3913.23	45.0092	800390	207616	44.36	0.68	117121	0.943133	6.24823	1.4651	5.99807	1.3928	6.40581	1.40438	6.08331	1.21342	7.58462	1.60241	7.03759	1.26698	6.18771	6068.01	266.84	6451.37	286.36	7560.76	308.41
1	124.82	124.82	75.81	74.88	74.88	tr|A9YWS9|A9YWS9_CAVPO	Alpha-enolase OS=Cavia porcellus OX=10141 GN=Eno1 PE=2 SV=1	0	auto - shared MS/MS	0	99	AAVPSGASTGIYEALELR	iTRAQ8plex@N-term			-0.000699442	2108.14	528.043	2108.14	528.043	4	18	2.1.1.3914.6	45.0485	110964	25053.2	44.36	0.62	12808.8	1.12555	13.4722	1.3967	13.7431	1.4548	14.3092	1.73537	13.099	1.944	14.7302	2.0564	14.7958	1.49067	13.5811	1191.76	118.38	1512.12	137.62	1415.62	134.45
1	124.82	124.82	75.81	74.88	74.88	tr|A9YWS9|A9YWS9_CAVPO	Alpha-enolase OS=Cavia porcellus OX=10141 GN=Eno1 PE=2 SV=1	0	auto - shared MS/MS	0	99	AAVPSGASTGIYEALELR	iTRAQ8plex@N-term			0.00211575	2108.14	703.722	2108.14	703.721	3	24	2.1.1.3919.18	45.3742	800390	108614	44.36	0.68	53490.6	0.955531	9.14048	1.40041	8.91774	1.59594	9.07561	1.83254	8.41656	1.7513	9.87239	1.6647	10.2372	1.35544	8.96808	2814.16	181.73	3031.28	196.09	3351.63	206.13
1	124.82	124.82	75.81	74.88	74.88	tr|A9YWS9|A9YWS9_CAVPO	Alpha-enolase OS=Cavia porcellus OX=10141 GN=Eno1 PE=2 SV=1	0	auto - shared MS/MS	0	99	AAVPSGASTGIYEALELR	iTRAQ8plex@N-term			0.00211575	2108.14	703.722	2108.14	703.721	3	21	2.1.1.3919.19	45.3755	800390	108343	44.36	0.68	31321	0.981524	8.7079	1.42212	8.52014	1.43543	8.94628	1.44531	8.50917	1.14457	10.9327	1.62047	9.87737	1.19955	8.91486	3057.18	189.44	3382.63	206.95	3697.53	216.22
1	124.82	124.82	75.81	74.88	74.88	tr|A9YWS9|A9YWS9_CAVPO	Alpha-enolase OS=Cavia porcellus OX=10141 GN=Eno1 PE=2 SV=1	0	auto - shared MS/MS	0	99	AAVPSGASTGIYEALELR	iTRAQ8plex@N-term			-0.000699442	2108.14	528.043	2108.14	528.043	4	17	2.1.1.3920.5	45.4188	110964	10624	44.36	0.62	10793.5	0.931445	12.971	1.31349	12.7555	1.1494	14.1306	2.01437	11.5986	1.29469	15.3277	0.946524	17.5113	2.07506	11.5429	1415.98	128.89	1486.78	137.39	1581.75	141.34
1	124.82	124.82	75.81	74.88	74.88	tr|A9YWS9|A9YWS9_CAVPO	Alpha-enolase OS=Cavia porcellus OX=10141 GN=Eno1 PE=2 SV=1	0	auto - shared MS/MS	0	99	AAVPSGASTGIYEALELR	iTRAQ8plex@N-term			0.00211575	2108.14	703.722	2108.14	703.721	3	24	2.1.1.3925.21	45.7501	800390	67315.6	44.36	0.68	36890	1.23207	10.0067	1.49048	10.2784	1.71762	10.3831	1.71807	9.94969	1.29229	12.7342	1.5553	12.1738	1.59326	10.0726	2071.66	156.17	2877.3	189.35	2626.02	183.48
1	124.82	124.82	75.81	74.88	74.88	tr|A9YWS9|A9YWS9_CAVPO	Alpha-enolase OS=Cavia porcellus OX=10141 GN=Eno1 PE=2 SV=1	0	auto - shared MS/MS	0	99	AAVPSGASTGIYEALELR	iTRAQ8plex@N-term			0.00211575	2108.14	703.722	2108.14	703.721	3	20	2.1.1.3925.22	45.7515	800390	67184.7	44.36	0.68	34866.9	1.07802	8.48617	1.91391	7.93341	1.18779	9.4734	1.0712	9.16849	0.898191	11.9158	1.54358	9.9848	1.03827	9.27545	3077.26	190.17	3739.58	217.49	5008.86	249.18
1	124.82	124.82	75.81	74.88	74.88	tr|A9YWS9|A9YWS9_CAVPO	Alpha-enolase OS=Cavia porcellus OX=10141 GN=Eno1 PE=2 SV=1	0	auto - shared MS/MS	0	99	AAVPSGASTGIYEALELR	iTRAQ8plex@N-term			-0.000699442	2108.14	528.043	2108.14	528.043	4	14	2.1.1.3926.5	45.7908	110964	6077.04	44.36	0.62	5404.35	0.845275	18.2863	0.913721	19.4234	0.868141	21.0939	1.36144	17.3809	1.2175	21.399	1.11794	22.6027	1.84205	16.3466	749.74	93.74	714.4	95.33	582.61	86.6
1	124.82	124.82	75.81	74.88	74.88	tr|A9YWS9|A9YWS9_CAVPO	Alpha-enolase OS=Cavia porcellus OX=10141 GN=Eno1 PE=2 SV=1	0	auto - shared MS/MS	0	99	AAVPSGASTGIYEALELR	iTRAQ8plex@N-term			0.00211575	2108.14	703.722	2108.14	703.721	3	17	2.1.1.3927.25	45.8794	800390	54962.2	44.36	0.68	8910.03	1.28402	12.5764	1.0935	14.1514	0.562014	19.2953	1.23378	13.632	1.51259	15.2711	1.85357	14.6567	0.788705	15.706	1285.15	123.04	1860.2	151.7	1195.16	124.55
1	124.82	124.82	75.81	74.88	74.88	tr|A9YWS9|A9YWS9_CAVPO	Alpha-enolase OS=Cavia porcellus OX=10141 GN=Eno1 PE=2 SV=1	0	auto - shared MS/MS	0	99	AAVPSGASTGIYEALELR	iTRAQ8plex@N-term			-0.00301117	2108.14	703.72	2108.14	703.721	3	24	2.1.1.3931.18	46.1181	46920.7	46008.6	46.34	1.3	23384.5	1.13427	11.3908	1.02372	12.7347	1.37812	12.1952	0.922813	13.1098	1.07136	14.9521	0.896998	16.463	1.21828	12.065	1657.24	139.6	2119.02	162.48	1442.84	137.8
1	124.82	124.82	75.81	74.88	74.88	tr|A9YWS9|A9YWS9_CAVPO	Alpha-enolase OS=Cavia porcellus OX=10141 GN=Eno1 PE=2 SV=1	0	auto - shared MS/MS	0	99	AAVPSGASTGIYEALELR	iTRAQ8plex@N-term			-0.000699442	2108.14	528.043	2108.14	528.043	4	16	2.1.1.3932.7	46.1654	110964	4056.4	44.36	0.62	5836.33	0.717855	19.1063	0.462955	24.7645	0.561748	24.2368	0.698969	20.9015	0.420128	32.8665	0.715619	26.4306	0.947034	19.2825	754.03	93.94	610.18	88.39	296.88	63.54
1	124.82	124.82	75.81	74.88	74.88	tr|A9YWS9|A9YWS9_CAVPO	Alpha-enolase OS=Cavia porcellus OX=10141 GN=Eno1 PE=2 SV=1	0	auto - shared MS/MS	0	99	AAVPSGASTGIYEALELR	iTRAQ8plex@N-term			-0.00301117	2108.14	703.72	2108.14	703.721	3	24	2.1.1.3937.21	46.4943	46920.7	40365	46.34	1.3	23059.3	0.83826	11.1734	0.855072	12.0651	0.520717	15.6432	0.928313	11.7279	0.885618	14.6542	1.18522	13.4462	0.792437	12.3047	2016.89	153.75	1905.87	155.69	1466.69	137.16
1	124.82	124.82	75.81	74.88	74.88	tr|A9YWS9|A9YWS9_CAVPO	Alpha-enolase OS=Cavia porcellus OX=10141 GN=Eno1 PE=2 SV=1	0	auto - shared MS/MS	0	99	AAVPSGASTGIYEALELR	iTRAQ8plex@N-term			-0.00301117	2108.14	703.72	2108.14	703.721	3	16	2.1.1.3937.22	46.4956	46920.7	40299.4	46.34	1.3	14427.4	0.891415	9.63007	0.899521	10.459	0.994356	10.6962	0.982109	10.1807	1.13178	11.7226	1.32526	11.3729	1.06	9.99924	2623.26	175.4	2636.05	182.69	2006.81	161.4
1	124.82	124.82	75.81	74.88	74.88	tr|A9YWS9|A9YWS9_CAVPO	Alpha-enolase OS=Cavia porcellus OX=10141 GN=Eno1 PE=2 SV=1	0	auto - shared MS/MS	0	99	AAVPSGASTGIYEALELR	iTRAQ8plex@N-term			-0.00301117	2108.14	703.72	2108.14	703.721	3	22	2.1.1.3943.24	46.8702	46920.7	30200.2	46.34	1.3	12761.5	1.01301	13.7656	1.09873	14.5946	1.28754	14.61	0.86772	15.7026	1.1321	17.3554	1.54132	16.0091	1.14989	14.5422	1200.72	118.75	1371.16	131.29	1121.98	120.42
1	124.82	124.82	75.81	74.88	74.88	tr|A9YWS9|A9YWS9_CAVPO	Alpha-enolase OS=Cavia porcellus OX=10141 GN=Eno1 PE=2 SV=1	0	auto - shared MS/MS	0	99	AAVPSGASTGIYEALELR	iTRAQ8plex@N-term			0.00301203	2108.15	1055.08	2108.14	1055.08	2	15	2.1.1.3943.40	46.8916	460768	11410.6	44.36	0.68	3554.68	1.14901	25.9923	1.82952	24.9746	1.60882	27.0629	1.82302	25.0603	1.30659	32.552	1.91117	29.1971	1.39641	26.484	317.79	61.14	411.62	71.94	494.46	78.74
1	124.82	124.82	75.81	74.88	74.88	tr|A9YWS9|A9YWS9_CAVPO	Alpha-enolase OS=Cavia porcellus OX=10141 GN=Eno1 PE=2 SV=1	0	auto - shared MS/MS	0	99	AAVPSGASTGIYEALELR	iTRAQ8plex@N-term			0.0027185	2108.15	528.043	2108.14	528.043	4	14	2.1.1.3945.8	46.9729	3571.62	3503.67	46.96	1.18	4170.97	0.887046	24.4914	1.70059	22.259	1.13123	26.4408	1.5754	22.7515	1.343	28.0773	1.21739	29.68	1.2362	24.6337	409.34	69.28	409.32	72.46	592.02	85.59
1	124.82	124.82	75.81	74.88	74.88	tr|A9YWS9|A9YWS9_CAVPO	Alpha-enolase OS=Cavia porcellus OX=10141 GN=Eno1 PE=2 SV=1	0	auto - shared MS/MS	0	99	AAVPSGASTGIYEALELR	iTRAQ8plex@N-term			-0.00301117	2108.14	703.72	2108.14	703.721	3	18	2.1.1.3948.21	47.176	46920.7	23973.3	46.34	1.3	18585.1	0.99367	9.80279	1.02822	10.5305	0.989717	11.3055	1.35627	9.74127	0.920202	13.3736	1.21223	12.2741	1.44942	9.62334	2390.26	167.52	2677.44	183.51	2090.19	164.28
1	124.82	124.82	75.81	74.88	74.88	tr|A9YWS9|A9YWS9_CAVPO	Alpha-enolase OS=Cavia porcellus OX=10141 GN=Eno1 PE=2 SV=1	0	auto - shared MS/MS	0	99	AAVPSGASTGIYEALELR	iTRAQ8plex@N-term			-0.00301117	2108.14	703.72	2108.14	703.721	3	24	2.1.1.3949.23	47.2407	46920.7	23871.5	46.34	1.3	9925.49	0.800228	16.4202	1.64136	14.5766	0.988806	17.8819	1.00969	16.5825	0.756081	22.5819	1.03141	20.3925	1.11734	16.1962	966.73	106.42	872.07	106.25	1349.47	128.94
1	124.82	124.82	75.81	74.88	74.88	tr|A9YWS9|A9YWS9_CAVPO	Alpha-enolase OS=Cavia porcellus OX=10141 GN=Eno1 PE=2 SV=1	0	auto - shared MS/MS	0	99	AAVPSGASTGIYEALELR	iTRAQ8plex@N-term			0.0027185	2108.15	528.043	2108.14	528.043	4	14	2.1.1.3953.9	47.4702	3571.62	2114.25	46.96	1.18	3636.84	1.27864	24.8036	1.85094	24.3842	1.29721	28.3857	2.48205	23.0797	1.35991	31.8521	2.64229	26.2055	1.52273	25.9846	332.18	62.55	478.8	77.3	522.9	81.01
1	124.82	124.82	75.81	74.88	74.88	tr|A9YWS9|A9YWS9_CAVPO	Alpha-enolase OS=Cavia porcellus OX=10141 GN=Eno1 PE=2 SV=1	0	auto - shared MS/MS	0	99	AAVPSGASTGIYEALELR	iTRAQ8plex@N-term			-0.00301117	2108.14	703.72	2108.14	703.721	3	21	2.1.1.3956.23	47.6748	46920.7	18047.4	46.34	1.3	8077.83	0.828513	16.2857	0.85044	17.5825	0.731767	19.6676	0.739667	18.4216	1.12085	19.2783	0.829233	22.3307	0.892155	17.4825	955.75	105.83	892.64	106.6	691.26	94.41
1	124.82	124.82	75.81	74.88	74.88	tr|A9YWS9|A9YWS9_CAVPO	Alpha-enolase OS=Cavia porcellus OX=10141 GN=Eno1 PE=2 SV=1	0	auto - shared MS/MS	0	99	AAVPSGASTGIYEALELR	iTRAQ8plex@N-term			0.000814776	2108.14	1055.08	2108.14	1055.08	2	20	2.1.1.3958.41	47.8227	6733.23	6684.24	47.83	0.43	2441.37	0.714051	32.0558	0.948388	32.0184	1.55515	29.2241	1.19499	30.154	1.50566	33.1637	1.40855	34.8128	1.73405	27.3257	270.22	56.24	217.51	53.03	217.95	53.03
1	124.82	124.82	75.81	74.88	74.88	tr|A9YWS9|A9YWS9_CAVPO	Alpha-enolase OS=Cavia porcellus OX=10141 GN=Eno1 PE=2 SV=1	0	auto - shared MS/MS	0	99	AAVPSGASTGIYEALELR	iTRAQ8plex@N-term			0.0121865	2108.15	703.725	2108.14	703.721	3	19	2.1.1.3962.21	48.044	19203.3	18695.1	48.57	1.37	10075.1	0.884485	17.4666	1.34585	16.8028	1.08811	18.9997	1.49303	16.4014	0.78343	24.723	1.13825	21.5881	0.806348	19.8625	803.78	97.08	801.42	101.12	920	107.47
1	124.82	124.82	75.81	74.88	74.88	tr|A9YWS9|A9YWS9_CAVPO	Alpha-enolase OS=Cavia porcellus OX=10141 GN=Eno1 PE=2 SV=1	0	auto - shared MS/MS	0	99	AAVPSGASTGIYEALELR	iTRAQ8plex@N-term			0.0121865	2108.15	703.725	2108.14	703.721	3	17	2.1.1.3968.22	48.4173	19203.3	18105.6	48.57	1.37	22395.1	0.927248	9.39454	1.22319	9.41828	1.37298	9.61013	1.41031	9.08631	0.86482	13.0043	1.5661	10.6017	1.36849	9.1469	2704.24	178.12	2826.66	189.35	2813.14	189.38
1	124.82	124.82	75.81	74.88	74.88	tr|A9YWS9|A9YWS9_CAVPO	Alpha-enolase OS=Cavia porcellus OX=10141 GN=Eno1 PE=2 SV=1	0	auto - shared MS/MS	0	99	AAVPSGASTGIYEALELR	iTRAQ8plex@N-term			-0.00126333	2108.14	1055.08	2108.14	1055.08	2	12	2.1.1.4016.41	51.4201	4282.39	3537.83	51.67	1.05	2498.82	0.701711	29.5778	0.812155	30.6453	0.469045	41.0511	0.932473	29.344	0.839254	37.5995	1.21057	33.4611	0.6733	32.2469	320.47	61.24	253.5	57.23	221.35	53.03
1	124.82	124.82	75.81	74.88	74.88	tr|A9YWS9|A9YWS9_CAVPO	Alpha-enolase OS=Cavia porcellus OX=10141 GN=Eno1 PE=2 SV=1	0	no quant - weak signal	0	99	AAVPSGASTGIYEALELR	iTRAQ8plex@N-term			-0.000322643	2108.14	703.721	2108.14	703.721	3	10	2.1.1.5061.2	110.571	148.32	90.42	111.06	0.67	106.565															6.36	8.66	10.12	11.18	7.76	10
1	124.82	124.82	75.81	74.88	74.88	tr|A9YWS9|A9YWS9_CAVPO	Alpha-enolase OS=Cavia porcellus OX=10141 GN=Eno1 PE=2 SV=1	0	no quant - weak signal	0	99	AAVPSGASTGIYEALELR	iTRAQ8plex@N-term			-0.00215368	2108.14	703.721	2108.14	703.721	3	12	2.1.1.5073.3	111.271	143.34	130.28	111.43	0.68	606.551															40.03	21.8	87.34	32.6	53.79	26.46
1	124.82	124.82	75.81	74.88	74.88	tr|A9YWS9|A9YWS9_CAVPO	Alpha-enolase OS=Cavia porcellus OX=10141 GN=Eno1 PE=2 SV=1	0	auto - discordant peptide type	0	99	AAVPSGASTGIYEALELR	iTRAQ8plex@N-term; iTRAQ8plex(Y)@12			-0.00237135	2412.35	805.122	2412.35	805.123	3	12	3.1.1.3803.36	38.1391	73217.6	9016.22	38.4	0.31	5753.38	1.05261	15.7955	1.18043	16.6081	1.74562	15.6227	1.02237	17.3255	0.951479	21.4465	1.22714	19.9686	1.00862	17.1791	894.82	102.53	1061.78	115.44	898.32	108
1	124.82	124.82	75.81	74.88	74.88	tr|A9YWS9|A9YWS9_CAVPO	Alpha-enolase OS=Cavia porcellus OX=10141 GN=Eno1 PE=2 SV=1	0	auto - shared MS/MS	0	99	AAVPSGASTGIYEALELR	iTRAQ8plex@N-term			0.00252519	2108.14	703.722	2108.14	703.721	3	27	3.1.1.3909.21	44.6773	799954	508026	44.4	0.68	407102	0.961305	3.65901	1.3721	3.59362	1.49011	3.70136	1.57776	3.48724	1.49642	4.15352	1.56558	4.18047	1.43935	3.5298	17501.6	453.22	18965.8	490.27	20422.9	508.86
1	124.82	124.82	75.81	74.88	74.88	tr|A9YWS9|A9YWS9_CAVPO	Alpha-enolase OS=Cavia porcellus OX=10141 GN=Eno1 PE=2 SV=1	0	auto - shared MS/MS	0	99	AAVPSGASTGIYEALELR	iTRAQ8plex@N-term			0.00251066	2108.14	703.722	2108.14	703.721	3	18	3.1.1.4030.23	52.1793	7217.55	6192.5	52.02	0.93	12649.9	1.82077	13.5445	1.78253	14.496	1.72476	15.1947	1.44061	15.2475	2.19261	15.6959	1.21479	19.4319	1.35736	16.4089	970.47	107.24	1991.91	156.01	1471.2	138.03
1	124.82	124.82	75.81	74.88	74.88	tr|A9YWS9|A9YWS9_CAVPO	Alpha-enolase OS=Cavia porcellus OX=10141 GN=Eno1 PE=2 SV=1	0	auto - shared MS/MS	0	99	AAVPSGASTGIYEALELR	iTRAQ8plex@N-term			-0.00602953	2108.14	703.719	2108.14	703.721	3	17	3.1.1.4070.26	54.664	6069	5666.12	55.12	1.18	9913.82	0.851722	16.2094	1.31371	15.5227	1.16996	16.9576	1.10572	16.2966	0.809617	22.1698	1.09677	20.1017	1.24565	15.9474	953.37	105.71	915.36	108.23	1065.16	115.71
1	124.82	124.82	75.81	74.88	74.88	tr|A9YWS9|A9YWS9_CAVPO	Alpha-enolase OS=Cavia porcellus OX=10141 GN=Eno1 PE=2 SV=1	0	auto - shared MS/MS	0	99	AAVPSGASTGIYEALELR	iTRAQ8plex@N-term			0.00211153	2108.14	1055.08	2108.14	1055.08	2	18	4.1.1.3812.41	42.4956	16551.7	10420.3	42.62	0.25	3945.22	1.43083	26.1821	1.65521	27.2215	2.80224	25.1915	1.2898	29.3242	3.03555	26.8375	1.99565	30.7568	3.90882	23.3765	283.94	57.88	457.98	75.25	399.7	72.11
1	124.82	124.82	75.81	74.88	74.88	tr|A9YWS9|A9YWS9_CAVPO	Alpha-enolase OS=Cavia porcellus OX=10141 GN=Eno1 PE=2 SV=1	0	auto - shared MS/MS	0	99	AAVPSGASTGIYEALELR	iTRAQ8plex@N-term			0.00699428	2108.15	1055.08	2108.14	1055.08	2	25	4.1.1.3834.41	43.8582	450859	77154.8	44.3	0.62	18985.7	0.908075	9.30417	1.33357	9.06052	1.55462	9.15458	1.56784	8.73122	1.04273	11.8654	1.49718	10.5913	1.19232	9.24522	2791.15	180.94	2857.18	190.69	3165.58	200.38
1	124.82	124.82	75.81	74.88	74.88	tr|A9YWS9|A9YWS9_CAVPO	Alpha-enolase OS=Cavia porcellus OX=10141 GN=Eno1 PE=2 SV=1	0	auto - shared MS/MS	0	99	AAVPSGASTGIYEALELR	iTRAQ8plex@N-term			-0.00226005	2108.14	528.042	2108.14	528.043	4	23	4.1.1.3850.7	44.8015	117191	33038.3	44.3	0.68	18283.3	1.0627	12.9749	1.36641	13.0785	0.817793	16.4595	1.51803	12.7562	1.25659	15.9428	0.953049	18.0341	0.896169	14.7044	1321.33	124.6	1582.9	141.07	1535.48	139.15
1	124.82	124.82	75.81	74.88	74.88	tr|A9YWS9|A9YWS9_CAVPO	Alpha-enolase OS=Cavia porcellus OX=10141 GN=Eno1 PE=2 SV=1	0	auto - shared MS/MS	0	99	AAVPSGASTGIYEALELR	iTRAQ8plex@N-term			-0.00226005	2108.14	528.042	2108.14	528.043	4	19	4.1.1.3852.6	44.9241	117191	23266.2	44.3	0.68	13458.8	0.648356	12.5035	1.28706	11.0225	1.27869	11.6703	1.03125	11.7905	0.851594	15.296	0.920299	15.1766	0.882261	12.3489	1899.38	149.04	1388.22	135.14	2079.04	160.94
1	124.82	124.82	75.81	74.88	74.88	tr|A9YWS9|A9YWS9_CAVPO	Alpha-enolase OS=Cavia porcellus OX=10141 GN=Eno1 PE=2 SV=1	0	auto - shared MS/MS	0	99	AAVPSGASTGIYEALELR	iTRAQ8plex@N-term			0.00254466	2108.14	703.722	2108.14	703.721	3	25	4.1.1.3852.25	44.9495	784136	186713	44.3	0.68	108647	0.879194	6.44487	1.11029	6.53756	1.26051	6.65961	1.44773	6.12026	1.60061	6.96533	1.34783	7.55495	1.33972	6.18403	5912.48	263.3	5859.86	273	5582.91	267.21
1	124.82	124.82	75.81	74.88	74.88	tr|A9YWS9|A9YWS9_CAVPO	Alpha-enolase OS=Cavia porcellus OX=10141 GN=Eno1 PE=2 SV=1	0	auto - shared MS/MS	0	99	AAVPSGASTGIYEALELR	iTRAQ8plex@N-term			0.00254466	2108.14	703.722	2108.14	703.721	3	24	4.1.1.3858.26	45.3226	784136	95609.3	44.3	0.68	51664.6	1.10354	8.41177	1.19884	8.89062	1.14581	9.49793	1.23016	8.81368	0.979068	11.5114	1.46786	10.1429	1.1911	8.87773	3082.75	190.37	3834.96	219.04	3143.07	201.03
1	124.82	124.82	75.81	74.88	74.88	tr|A9YWS9|A9YWS9_CAVPO	Alpha-enolase OS=Cavia porcellus OX=10141 GN=Eno1 PE=2 SV=1	0	auto - shared MS/MS	0	99	AAVPSGASTGIYEALELR	iTRAQ8plex@N-term			0.00254466	2108.14	703.722	2108.14	703.721	3	24	4.1.1.3864.25	45.6932	784136	62966.5	44.3	0.68	37007.9	0.982207	9.16476	1.25775	9.26049	1.21178	9.86841	1.16174	9.50689	1.62418	10.0919	0.900478	12.8044	0.973645	9.90465	2755.81	179.87	3051.3	196.31	2947.8	193.65
1	124.82	124.82	75.81	74.88	74.88	tr|A9YWS9|A9YWS9_CAVPO	Alpha-enolase OS=Cavia porcellus OX=10141 GN=Eno1 PE=2 SV=1	0	auto - shared MS/MS	0	99	AAVPSGASTGIYEALELR	iTRAQ8plex@N-term			-0.000201888	2108.14	703.721	2108.14	703.721	3	23	4.1.1.3870.22	46.0611	47393	45335.9	46.22	1.05	24653.6	1.043	11.2328	1.0446	12.1859	1.18614	12.3633	1.34668	11.3318	0.842368	15.9146	0.64518	18.0775	1.06126	12.0345	1776	144.44	2088.14	161.79	1577.78	143.18
1	124.82	124.82	75.81	74.88	74.88	tr|A9YWS9|A9YWS9_CAVPO	Alpha-enolase OS=Cavia porcellus OX=10141 GN=Eno1 PE=2 SV=1	0	auto - shared MS/MS	0	99	AAVPSGASTGIYEALELR	iTRAQ8plex@N-term			-0.000201888	2108.14	703.721	2108.14	703.721	3	19	4.1.1.3876.22	46.433	47393	41750.8	46.22	1.05	21083.9	1.1097	9.06095	0.795251	10.9329	0.966081	10.7906	1.29217	9.38018	0.932132	12.5741	0.928933	12.841	1.00265	10.0281	2643.39	176.29	3306.73	202.83	1787.8	154.88
1	124.82	124.82	75.81	74.88	74.88	tr|A9YWS9|A9YWS9_CAVPO	Alpha-enolase OS=Cavia porcellus OX=10141 GN=Eno1 PE=2 SV=1	0	auto - shared MS/MS	0	99	AAVPSGASTGIYEALELR	iTRAQ8plex@N-term			-0.0032595	2108.14	1055.08	2108.14	1055.08	2	21	4.1.1.3876.40	46.457	17453.3	14529.8	46.22	1.18	4690.95	1.149	21.4581	1.14768	23.3103	1.91779	21.2929	1.8613	20.6412	1.02932	29.6612	2.10265	23.4887	1.35654	21.9676	464.46	73.91	601.59	86.6	453.34	77.22
1	124.82	124.82	75.81	74.88	74.88	tr|A9YWS9|A9YWS9_CAVPO	Alpha-enolase OS=Cavia porcellus OX=10141 GN=Eno1 PE=2 SV=1	0	auto - shared MS/MS	0	99	AAVPSGASTGIYEALELR	iTRAQ8plex@N-term			-0.000201888	2108.14	703.721	2108.14	703.721	3	21	4.1.1.3882.29	46.8143	47393	29365.4	46.22	1.05	13072.7	1.46153	13.3306	1.54573	14.1121	1.63135	14.4921	1.01412	15.7596	0.850683	20.4441	1.36741	17.4916	1.18937	15.1682	1085.59	113.2	1788.57	148.54	1427.09	135.7
1	124.82	124.82	75.81	74.88	74.88	tr|A9YWS9|A9YWS9_CAVPO	Alpha-enolase OS=Cavia porcellus OX=10141 GN=Eno1 PE=2 SV=1	0	auto - shared MS/MS	0	99	AAVPSGASTGIYEALELR	iTRAQ8plex@N-term			-0.0032595	2108.14	1055.08	2108.14	1055.08	2	18	4.1.1.3882.41	46.8303	17453.3	10918	46.22	1.18	3445.58	1.52852	22.4686	0.975406	27.46	1.36936	25.9277	1.93254	22.7842	0.999671	33.1394	1.4369	29.3465	1.85576	22.8975	374.64	66.52	645.53	88.88	310.78	65.1
1	124.82	124.82	75.81	74.88	74.88	tr|A9YWS9|A9YWS9_CAVPO	Alpha-enolase OS=Cavia porcellus OX=10141 GN=Eno1 PE=2 SV=1	0	auto - shared MS/MS	0	99	AAVPSGASTGIYEALELR	iTRAQ8plex@N-term			-0.000201888	2108.14	703.721	2108.14	703.721	3	20	4.1.1.3888.23	47.1778	47393	20255	46.22	1.05	10500.9	0.762411	14.15	1.00378	14.1564	1.26244	13.9235	0.877694	14.7833	0.743558	19.2182	0.820603	18.8981	0.535152	17.7042	1332.22	124.9	1144.98	121.35	1137.28	120.63
1	124.82	124.82	75.81	74.88	74.88	tr|A9YWS9|A9YWS9_CAVPO	Alpha-enolase OS=Cavia porcellus OX=10141 GN=Eno1 PE=2 SV=1	0	auto - shared MS/MS	0	99	AAVPSGASTGIYEALELR	iTRAQ8plex@N-term			-0.0032595	2108.14	1055.08	2108.14	1055.08	2	17	4.1.1.3890.41	47.3258	17453.3	7666.58	46.22	1.18	2721.44	0.941455	26.6763	1.13756	27.3999	1.17255	28.5954	0.947203	29.1884	2.02974	27.2436	1.25071	32.8025	1.82092	24.3583	332.38	62.45	352.75	66.8	321.56	64.13
1	124.82	124.82	75.81	74.88	74.88	tr|A9YWS9|A9YWS9_CAVPO	Alpha-enolase OS=Cavia porcellus OX=10141 GN=Eno1 PE=2 SV=1	0	auto - shared MS/MS	0	99	AAVPSGASTGIYEALELR	iTRAQ8plex@N-term			-0.000201888	2108.14	703.721	2108.14	703.721	3	20	4.1.1.3894.21	47.5471	47393	16788	46.22	1.05	8923.7	0.783519	16.1398	0.930983	16.6742	1.18122	16.3004	0.716325	18.2092	0.81734	21.2756	1.02328	20.0477	0.964807	16.4972	1006.4	108.57	888.9	106.71	796.83	101.31
1	124.82	124.82	75.81	74.88	74.88	tr|A9YWS9|A9YWS9_CAVPO	Alpha-enolase OS=Cavia porcellus OX=10141 GN=Eno1 PE=2 SV=1	0	auto - shared MS/MS	0	99	AAVPSGASTGIYEALELR	iTRAQ8plex@N-term			-0.0032595	2108.14	1055.08	2108.14	1055.08	2	17	4.1.1.3897.40	47.7584	17453.3	6065.17	46.22	1.18	2211.31	1.05592	30.5391	0.721003	38.1189	2.19201	28.6984	1.34148	31.2253	1.26662	37.7434	1.7897	34.348	1.0379	32.8901	238.33	52.92	283.69	59.48	146.14	45.28
1	124.82	124.82	75.81	74.88	74.88	tr|A9YWS9|A9YWS9_CAVPO	Alpha-enolase OS=Cavia porcellus OX=10141 GN=Eno1 PE=2 SV=1	0	auto - shared MS/MS	0	99	AAVPSGASTGIYEALELR	iTRAQ8plex@N-term			0.00171243	2108.14	703.722	2108.14	703.721	3	19	4.1.1.3918.29	49.0472	15631.2	14475.9	49.44	1.3	9160.74	1.07239	14.4111	1.1447	15.3239	1.20823	15.8263	0.887033	16.5017	0.879186	20.041	0.715589	22.3672	0.718243	17.8233	1064.82	111.86	1287.25	126.99	1036.62	115.65
1	124.82	124.82	75.81	74.88	74.88	tr|A9YWS9|A9YWS9_CAVPO	Alpha-enolase OS=Cavia porcellus OX=10141 GN=Eno1 PE=2 SV=1	0	auto - shared MS/MS	0	99	AAVPSGASTGIYEALELR	iTRAQ8plex@N-term			0.00171243	2108.14	703.722	2108.14	703.721	3	22	4.1.1.3930.21	49.7808	15631.2	12226.1	49.44	1.3	15003.6	1.57043	12.7492	1.81934	13.1865	1.74971	13.8651	1.4088	13.9884	1.26031	17.0148	0.871066	20.0161	1.76096	13.2556	1155.14	116.84	2044.96	158.71	1787.32	151.21
1	124.82	124.82	75.81	74.88	74.88	tr|A9YWS9|A9YWS9_CAVPO	Alpha-enolase OS=Cavia porcellus OX=10141 GN=Eno1 PE=2 SV=1	0	auto - shared MS/MS	0	99	AAVPSGASTGIYEALELR	iTRAQ8plex@N-term			-0.0131189	2108.13	703.717	2108.14	703.721	3	18	4.1.1.3953.19	51.2032	11909.4	7243.48	50.56	1.3	10407.4	1.27778	13.4595	1.3876	14.1559	0.73497	18.5018	1.14094	14.8245	0.751606	21.0041	0.929725	19.6229	0.572738	18.6814	1126.04	115.17	1621.97	141.91	1328.84	130.05
1	124.82	124.82	75.81	74.88	74.88	tr|A9YWS9|A9YWS9_CAVPO	Alpha-enolase OS=Cavia porcellus OX=10141 GN=Eno1 PE=2 SV=1	0	auto - shared MS/MS	0	99	AAVPSGASTGIYEALELR	iTRAQ8plex@N-term			-0.00719416	2108.14	703.719	2108.14	703.721	3	16	4.1.1.4007.22	54.5543	6441.32	4637.71	55.14	1.3	11429.1	0.819618	15.5391	0.931437	16.3178	1.47925	14.9954	1.37515	14.6506	1.20284	18.0387	0.831995	21.2224	0.892586	16.6665	1057.2	111.3	976.79	111.64	837.46	104.41
1	124.82	124.82	75.81	74.88	74.88	tr|A9YWS9|A9YWS9_CAVPO	Alpha-enolase OS=Cavia porcellus OX=10141 GN=Eno1 PE=2 SV=1	0	auto - shared MS/MS	0	99	AAVPSGASTGIYEALELR	iTRAQ8plex@N-term			-0.00719416	2108.14	703.719	2108.14	703.721	3	18	4.1.1.4008.23	54.6176	6441.32	4831.36	55.14	1.3	10515.7	0.64428	16.221	1.18328	14.629	1.59525	14.2456	1.58437	13.6715	1.12261	18.0028	1.13097	18.2835	1.27576	14.5314	1131.98	115.06	822.14	103.93	1139.15	119.85
1	124.82	124.82	75.81	74.88	74.88	tr|A9YWS9|A9YWS9_CAVPO	Alpha-enolase OS=Cavia porcellus OX=10141 GN=Eno1 PE=2 SV=1	0	auto - shared MS/MS	0	99	AAVPSGASTGIYEALELR	iTRAQ8plex@N-term			-0.00719416	2108.14	703.719	2108.14	703.721	3	18	4.1.1.4009.29	54.6876	6441.32	5206	55.14	1.3	9378.72	1.65413	16.6844	1.33064	18.8807	1.68231	18.4585	1.43145	18.4746	1.90074	19.8983	2.01412	20.0166	1.56834	18.169	660.52	88.39	1231.65	122.73	747.48	99.56
1	124.82	124.82	75.81	74.88	74.88	tr|A9YWS9|A9YWS9_CAVPO	Alpha-enolase OS=Cavia porcellus OX=10141 GN=Eno1 PE=2 SV=1	0	auto - shared MS/MS	0	99	AAVPSGASTGIYEALELR	iTRAQ8plex@N-term			-0.00719416	2108.14	703.719	2108.14	703.721	3	19	4.1.1.4017.20	55.1723	6441.32	5522.87	55.14	1.3	9249.21	0.997535	17.5468	2.1947	15.6191	1.13172	19.8096	2.27281	15.5885	1.78437	19.0391	1.44523	20.7485	1.62083	16.8061	750.58	93.88	844.03	103.87	1400.96	131.06
1	124.82	124.82	75.81	74.88	74.88	tr|A9YWS9|A9YWS9_CAVPO	Alpha-enolase OS=Cavia porcellus OX=10141 GN=Eno1 PE=2 SV=1	0	auto - shared MS/MS	0	99	AAVPSGASTGIYEALELR	iTRAQ8plex@N-term			-0.0145183	2108.13	703.716	2108.14	703.721	3	13	4.1.1.4023.21	55.5459	5105.14	4673.78	55.83	0.75	5914.73	1.12213	17.0907	0.523845	24.2603	0.521315	25.6251	1.0394	18.7948	1.09559	22.1987	0.720024	26.8845	0.808755	20.5378	737.83	93.14	933.32	107.53	328.71	68.1
1	124.82	124.82	75.81	74.88	74.88	tr|A9YWS9|A9YWS9_CAVPO	Alpha-enolase OS=Cavia porcellus OX=10141 GN=Eno1 PE=2 SV=1	0	auto - shared MS/MS	0	99	AAVPSGASTGIYEALELR	iTRAQ8plex@N-term			-0.0145183	2108.13	703.716	2108.14	703.721	3	14	4.1.1.4029.18	55.9145	5105.14	4750.78	55.83	0.75	7124.83	0.995906	17.5555	0.984232	19.1191	0.908564	20.7138	0.864677	19.7922	0.676334	26.9304	1.03624	23.1753	0.644639	22.6958	744.21	93.48	835.5	102.47	622.94	89.79
1	124.82	124.82	75.81	74.88	74.88	tr|A9YWS9|A9YWS9_CAVPO	Alpha-enolase OS=Cavia porcellus OX=10141 GN=Eno1 PE=2 SV=1	0	auto - shared MS/MS	0	99	AAVPSGASTGIYEALELR	iTRAQ8plex@N-term			-0.0097576	2108.13	703.718	2108.14	703.721	3	15	4.1.1.4055.23	57.5381	3996.24	3069.8	57.2	0.87	5815.29	0.677707	17.6813	0.782702	18.3229	0.427956	25.1591	0.79002	18.1716	0.392034	31.2692	0.903808	21.8951	0.785689	18.6809	916.78	103.56	700.39	95.27	610.26	88.04
1	124.82	124.82	75.81	74.88	74.88	tr|A9YWS9|A9YWS9_CAVPO	Alpha-enolase OS=Cavia porcellus OX=10141 GN=Eno1 PE=2 SV=1	0	auto - shared MS/MS	0	99	AAVPSGASTGIYEALELR	iTRAQ8plex@N-term			0.00196097	2108.14	703.722	2108.14	703.721	3	17	4.1.1.4061.19	57.9057	3909.72	3778.48	58.06	0.75	7138.43	1.28389	21.8661	1.30667	23.4782	1.51019	23.7334	2.01198	21.2837	2.55328	22.8218	1.22677	29.2798	1.39641	23.4497	425.55	70.8	615.9	87.39	472.9	78.34
1	124.82	124.82	75.81	74.88	74.88	tr|A9YWS9|A9YWS9_CAVPO	Alpha-enolase OS=Cavia porcellus OX=10141 GN=Eno1 PE=2 SV=1	0	auto - discordant peptide type	0	99	AAVPSGASTGIYEALELR	iTRAQ8plex@N-term; Dehydrated(T)@9	Dehydrated(T)@41		-0.00209666	2090.13	697.717	2090.13	697.718	3	15	5.1.1.3854.24	44.2724	6310.35	5444.78	44.42	1.36	7435.78	1.18106	13.7579	1.51438	13.8748	0.650149	19.5222	0.929411	15.81	1.05972	18.309	1.00052	19.2479	1.37208	14.2903	1117.7	114.68	1488.09	136.39	1439.51	134.45
1	124.82	124.82	75.81	74.88	74.88	tr|A9YWS9|A9YWS9_CAVPO	Alpha-enolase OS=Cavia porcellus OX=10141 GN=Eno1 PE=2 SV=1	0	auto - discordant peptide type	0	99	AAVPSGASTGIYEALELR	Carbamyl@N-term			0.00200434	1846.94	616.655	1846.94	616.655	3	16	5.1.1.4028.16	55.0443	7423.64	7257.27	55.02	0.99	6687.5	0.672763	19.6628	1.25812	17.5877	0.342473	31.5983	0.55979	22.6972	0.721714	25.4573	0.401443	34.0711	0.694943	21.7468	749.07	93.61	568.09	86.24	801.49	99.19
1	124.82	124.82	75.81	74.88	74.88	tr|A9YWS9|A9YWS9_CAVPO	Alpha-enolase OS=Cavia porcellus OX=10141 GN=Eno1 PE=2 SV=1	0	auto - shared MS/MS	0	99	AAVPSGASTGIYEALELR	iTRAQ8plex@N-term			-0.0103614	2108.13	703.718	2108.14	703.721	3	10	5.1.1.4232.22	67.7406	1610.96	1524.76	67.77	0.56	3733.47	0.621552	25.9204	0.510923	30.7575	0.899091	26.2524	0.375138	34.9872	0.783613	31.7873	0.593694	37.0522	0.50333	31.9333	450.13	72.54	315.39	64.03	195.59	51.24
1	124.82	124.82	75.81	74.88	74.88	tr|A9YWS9|A9YWS9_CAVPO	Alpha-enolase OS=Cavia porcellus OX=10141 GN=Eno1 PE=2 SV=1	0	no quant - weak signal	0	99	AAVPSGASTGIYEALELR	iTRAQ8plex@N-term			0.00612529	2108.15	703.723	2108.14	703.721	3	11	5.1.1.5005.2	110.542	168.86	92.54	111.11	1.12	92.8809															4.24	7.07	6.99	9.35	11.15	11.73
1	124.82	124.82	75.81	74.88	74.88	tr|A9YWS9|A9YWS9_CAVPO	Alpha-enolase OS=Cavia porcellus OX=10141 GN=Eno1 PE=2 SV=1	0	auto - discordant peptide type	0	99	AAVPSGASTGIYEALELR	iTRAQ8plex@N-term; iTRAQ8plex(S)@5			-0.00479577	2412.34	805.121	2412.35	805.123	3	12	2.1.1.3789.38	37.355	32059	10748.4	37.74	0.49	6498.71	1.09457	13.1416	0.867643	15.3508	1.20089	14.5566	1.34339	13.4247	0.679759	20.7578	0.816709	19.4553	1.22385	13.6917	1265.56	121.97	1561.56	139.51	933.85	111.58
1	124.82	124.82	75.81	74.88	74.88	tr|A9YWS9|A9YWS9_CAVPO	Alpha-enolase OS=Cavia porcellus OX=10141 GN=Eno1 PE=2 SV=1	0	auto - shared MS/MS	0	99	AAVPSGASTGIYEALELR	iTRAQ8plex@N-term			0.00211575	2108.14	703.722	2108.14	703.721	3	25	2.1.1.3907.25	44.64	800390	522294	44.36	0.68	395513	1.01514	3.62165	1.40735	3.58592	1.38573	3.79584	1.56264	3.50815	1.5156	4.1543	1.62654	4.14824	1.55809	3.48037	17364.3	451.58	19870.8	500.85	20783.2	513.12
1	124.82	124.82	75.81	74.88	74.88	tr|A9YWS9|A9YWS9_CAVPO	Alpha-enolase OS=Cavia porcellus OX=10141 GN=Eno1 PE=2 SV=1	0	auto - shared MS/MS	0	99	AAVPSGASTGIYEALELR	iTRAQ8plex@N-term			0.00254466	2108.14	703.722	2108.14	703.721	3	17	4.1.1.3830.31	43.5975	784136	7840.97	44.3	0.68	9095.77	0.976732	13.2686	0.888779	14.8171	0.57682	18.5141	0.83206	15.0575	0.998366	17.2255	0.992344	17.7629	0.80937	15.1885	1315.16	124.25	1448.06	134.91	994.09	113.47
1	124.82	124.82	75.81	74.88	74.88	tr|A9YWS9|A9YWS9_CAVPO	Alpha-enolase OS=Cavia porcellus OX=10141 GN=Eno1 PE=2 SV=1	0	auto - shared MS/MS	0	99	AAVPSGASTGIYEALELR	iTRAQ8plex@N-term			0.00254466	2108.14	703.722	2108.14	703.721	3	18	4.1.1.3837.26	44.0237	784136	513165	44.3	0.68	13239.8	1.44508	11.4027	1.38538	12.3886	1.59258	12.4334	1.03118	13.3813	0.862318	17.2858	1.14812	15.8397	0.935427	13.7666	1489.39	132.57	2426.23	172.92	1754.81	151.21
1	124.82	124.82	75.81	74.88	74.88	tr|A9YWS9|A9YWS9_CAVPO	Alpha-enolase OS=Cavia porcellus OX=10141 GN=Eno1 PE=2 SV=1	0	auto - shared MS/MS	0	99	AAVPSGASTGIYEALELR	iTRAQ8plex@N-term			-0.00226005	2108.14	528.042	2108.14	528.043	4	22	4.1.1.3838.6	44.0589	117191	81187.5	44.3	0.68	62245.4	0.918245	6.70235	1.2909	6.59884	1.31089	6.92775	1.28067	6.63191	1.1276	8.26378	1.34524	7.92986	1.19003	6.69901	5344.03	250.38	5531.72	265.12	5866.97	272.63
1	124.82	124.82	75.81	74.88	74.88	tr|A9YWS9|A9YWS9_CAVPO	Alpha-enolase OS=Cavia porcellus OX=10141 GN=Eno1 PE=2 SV=1	0	auto - shared MS/MS	0	99	AAVPSGASTGIYEALELR	iTRAQ8plex@N-term			-0.00226005	2108.14	528.042	2108.14	528.043	4	23	4.1.1.3839.7	44.122	117191	95978.8	44.3	0.68	74895.5	0.863348	6.3913	1.36515	6.09164	1.49819	6.25669	1.4176	6.05905	1.1401	7.71322	1.22956	7.66121	1.32493	6.10903	6087.34	267.14	5924.42	275.28	7067.44	298.59
1	124.82	124.82	75.81	74.88	74.88	tr|A9YWS9|A9YWS9_CAVPO	Alpha-enolase OS=Cavia porcellus OX=10141 GN=Eno1 PE=2 SV=1	0	auto - shared MS/MS	0	99	AAVPSGASTGIYEALELR	iTRAQ8plex@N-term			-0.00226005	2108.14	528.042	2108.14	528.043	4	22	4.1.1.3843.4	44.3643	117191	113704	44.3	0.68	74717.2	0.914617	6.59504	1.19961	6.62022	1.32123	6.8022	1.50988	6.25912	1.28665	7.75131	1.20676	8.10023	1.31328	6.42394	5527.54	254.64	5699.07	268.96	5639.3	268.12
1	124.82	124.82	75.81	74.88	74.88	tr|A9YWS9|A9YWS9_CAVPO	Alpha-enolase OS=Cavia porcellus OX=10141 GN=Eno1 PE=2 SV=1	0	auto - shared MS/MS	0	99	AAVPSGASTGIYEALELR	iTRAQ8plex@N-term			-0.00226005	2108.14	528.042	2108.14	528.043	4	23	4.1.1.3844.4	44.426	117191	104335	44.3	0.68	66435.6	0.920128	7.04952	1.13832	7.20906	1.62607	6.87492	1.63958	6.58395	1.30865	8.27134	1.27657	8.5099	1.36963	6.81263	4819.65	237.78	4999.15	251.73	4665.86	245.26
1	124.82	124.82	75.81	74.88	74.88	tr|A9YWS9|A9YWS9_CAVPO	Alpha-enolase OS=Cavia porcellus OX=10141 GN=Eno1 PE=2 SV=1	0	auto - shared MS/MS	0	99	AAVPSGASTGIYEALELR	iTRAQ8plex@N-term			-0.00226005	2108.14	528.042	2108.14	528.043	4	18	4.1.1.3858.3	45.2919	117191	10398.9	44.3	0.68	9686.3	1.30532	11.948	0.851816	14.7302	1.36427	13.266	1.23437	13.0817	1.61697	14.1429	0.942504	17.6172	1.90969	11.7599	1412.15	128.99	2077.92	160.04	1023.01	118.22
1	124.82	124.82	75.81	74.88	74.88	tr|A9YWS9|A9YWS9_CAVPO	Alpha-enolase OS=Cavia porcellus OX=10141 GN=Eno1 PE=2 SV=1	0	auto - shared MS/MS	0	99	AAVPSGASTGIYEALELR	iTRAQ8plex@N-term			-0.000201888	2108.14	703.721	2108.14	703.721	3	18	4.1.1.3890.25	47.3045	47393	20944.9	46.22	1.05	17529.1	0.847006	10.3141	1.26243	9.95319	0.844732	12.1291	1.54006	9.4913	0.904391	13.4799	0.747359	14.7773	1.11537	10.3019	2361.16	166.36	2254.47	169.82	2535.05	178.22
1	124.82	124.82	75.81	74.88	74.88	tr|A9YWS9|A9YWS9_CAVPO	Alpha-enolase OS=Cavia porcellus OX=10141 GN=Eno1 PE=2 SV=1	0	auto - shared MS/MS	0	99	AAVPSGASTGIYEALELR	iTRAQ8plex@N-term			-0.00296046	2108.14	703.72	2108.14	703.721	3	11	2.1.1.4132.21	58.5971	3673.28	2638.96	57.82	1.06	5587.54	1.18661	21.161	1.20876	22.7627	1.36214	23.1401	1.60154	21.1236	0.642043	35.679	1.32425	26.791	0.929539	24.9018	470.64	74.42	629.55	88.53	483.82	79.22
1	124.82	124.82	75.81	74.88	74.88	tr|A9YWS9|A9YWS9_CAVPO	Alpha-enolase OS=Cavia porcellus OX=10141 GN=Eno1 PE=2 SV=1	0	auto - discordant peptide type	0	99	AAVPSGASTGIYEALELR	iTRAQ8plex@N-term; Delta:H(5)C(2)(P)@4	Delta:H(5)C(2)(P)@36		0.0100661	2137.19	713.404	2137.18	713.401	3	17	3.1.1.3915.24	45.0533	11951.7	5163.05	45.27	0.43	11213.7	1.27806	10.1659	1.20659	11.1122	0.776311	13.5428	0.814571	12.3809	0.676903	16.3751	0.704693	16.512	0.961117	11.7711	1971.89	152.4	2840.96	187.62	2023.46	161.56
1	124.82	124.82	75.81	74.88	74.88	tr|A9YWS9|A9YWS9_CAVPO	Alpha-enolase OS=Cavia porcellus OX=10141 GN=Eno1 PE=2 SV=1	0	auto - shared MS/MS	0	99	AAVPSGASTGIYEALELR	iTRAQ8plex@N-term			0.00211153	2108.14	1055.08	2108.14	1055.08	2	15	4.1.1.3814.41	42.6196	16551.7	16468.5	42.62	0.25	3874.99	1.36188	21.1368	1.42082	22.4683	1.17403	25.0439	1.71311	21.4477	1.16099	28.4233	1.03434	30.1808	1.16967	23.4652	444.26	72.37	682.04	91.86	536.82	83.07
1	124.82	124.82	75.81	74.88	74.88	tr|A9YWS9|A9YWS9_CAVPO	Alpha-enolase OS=Cavia porcellus OX=10141 GN=Eno1 PE=2 SV=1	0	auto - shared MS/MS	0	99	AAVPSGASTGIYEALELR	iTRAQ8plex@N-term			0.00254466	2108.14	703.722	2108.14	703.721	3	20	4.1.1.3857.21	45.2539	784136	106128	44.3	0.68	31330.7	0.772127	8.28341	1.33206	7.66011	0.998959	8.84953	0.932154	8.52775	1.30137	9.13261	0.969904	10.467	0.872797	8.67379	3870.29	212.9	3368.72	208.63	4384.51	233.73
1	124.82	124.82	75.81	74.88	74.88	tr|A9YWS9|A9YWS9_CAVPO	Alpha-enolase OS=Cavia porcellus OX=10141 GN=Eno1 PE=2 SV=1	0	auto - discordant peptide type	0	99	AAVPSGASTGIYEALELR	iTRAQ8plex@N-term; Deamidated(R)@18	Deamidated(R)@50		0.00764152	2109.13	704.052	2109.13	704.049	3	13	1.1.1.3997.23	46.3242	25820	23911.6	46.42	0.81	21626.2	1.04064	12.5834	1.34281	12.6921	1.22943	13.709	1.19011	13.1432	1.38642	14.9289	1.69112	14.3244	1.29303	12.7917	1419.56	129.13	1665.28	144.79	1621.14	143.49
1	124.82	124.82	75.81	74.88	74.88	tr|A9YWS9|A9YWS9_CAVPO	Alpha-enolase OS=Cavia porcellus OX=10141 GN=Eno1 PE=2 SV=1	0	auto - discordant peptide type	0	99	AAVPSGASTGIYEALELR	iTRAQ8plex@N-term; iTRAQ8plex(S)@5			-0.00479577	2412.34	805.121	2412.35	805.123	3	12	2.1.1.3790.36	37.4142	32059	15478.6	37.74	0.49	5495.55	0.763841	15.6911	0.839198	16.55	0.509717	21.6397	1.05597	15.4133	0.775033	21.1169	0.950245	19.8754	0.949113	15.8654	1080.28	112.47	930.19	109.2	771	99.19
1	124.82	124.82	75.81	74.88	74.88	tr|A9YWS9|A9YWS9_CAVPO	Alpha-enolase OS=Cavia porcellus OX=10141 GN=Eno1 PE=2 SV=1	0	auto - shared MS/MS	0	99	AAVPSGASTGIYEALELR	iTRAQ8plex@N-term			-0.00226005	2108.14	528.042	2108.14	528.043	4	14	4.1.1.3864.7	45.6692	117191	6870.84	44.3	0.68	5773.94	1.65651	18.4685	2.08183	18.771	2.15795	19.3779	2.14512	18.6549	1.22207	25.9097	2.4656	20.9414	2.71811	17.9135	540.02	79.92	1008.41	111.41	956.11	110.4
1	124.82	124.82	75.81	74.88	74.88	tr|A9YWS9|A9YWS9_CAVPO	Alpha-enolase OS=Cavia porcellus OX=10141 GN=Eno1 PE=2 SV=1	0	auto - shared MS/MS	0	99	AAVPSGASTGIYEALELR	iTRAQ8plex@N-term			0.00189553	2108.14	703.722	2108.14	703.721	3	18	4.1.1.3979.20	52.8164	6211.71	4749.1	53.16	1.05	8148.94	0.57365	16.1293	0.771631	15.8063	0.360897	23.2652	0.531914	18.0743	0.868412	18.5036	0.585276	22.5563	0.612838	17.7279	1233.45	120.05	797.63	102.59	809.44	100.81
1	124.82	124.82	75.81	74.88	74.88	tr|A9YWS9|A9YWS9_CAVPO	Alpha-enolase OS=Cavia porcellus OX=10141 GN=Eno1 PE=2 SV=1	0	auto - shared MS/MS	0	99	AAVPSGASTGIYEALELR	iTRAQ8plex@N-term			-0.00231585	2108.14	703.721	2108.14	703.721	3	19	4.1.1.3994.26	53.7539	5700.11	5437.39	53.9	1.24	10498.8	0.703767	13.3561	0.841978	13.6769	0.380714	20.2883	0.649653	14.8566	0.628481	18.9501	0.891033	16.8556	0.567521	16.2109	1569.18	135.51	1244.9	126.84	1123.64	119.17
1	124.82	124.82	75.81	74.88	74.88	tr|A9YWS9|A9YWS9_CAVPO	Alpha-enolase OS=Cavia porcellus OX=10141 GN=Eno1 PE=2 SV=1	0	auto - discordant peptide type	0	99	AAVPSGASTGIYEALELR	Carbamyl@N-term			0.0014693	1846.94	924.479	1846.94	924.479	2	14	5.1.1.4024.34	54.8202	11657.1	8443.82	55.02	1.61	5128.21	0.948873	20.9684	0.62426	26.5355	1.12315	22.6536	0.77498	24.267	0.620176	32.7492	0.797014	30.1739	0.629153	26.3382	533.69	79.14	570.86	84.63	283.34	62.35
1	124.82	124.82	75.81	74.88	74.88	tr|A9YWS9|A9YWS9_CAVPO	Alpha-enolase OS=Cavia porcellus OX=10141 GN=Eno1 PE=2 SV=1	0	auto - shared MS/MS	0	99	AAVPSGASTGIYEALELR	iTRAQ8plex@N-term			-0.00117372	2108.14	703.721	2108.14	703.721	3	10	5.1.1.4105.21	59.837	2552.34	2365.55	59.87	0.44	5467.16	0.650537	21.7241	0.830111	21.7967	0.629635	25.8867	0.914308	21.1525	0.664525	29.5218	0.865055	27.0693	1.12755	20.3563	624.2	85.44	457.75	77.22	440.67	74.75
1	124.82	124.82	75.81	74.88	74.88	tr|A9YWS9|A9YWS9_CAVPO	Alpha-enolase OS=Cavia porcellus OX=10141 GN=Eno1 PE=2 SV=1	0	auto - discordant peptide type	0	99	AAVPSGASTGIYEALELR	Carbamyl@N-term			0.00442746	1846.95	616.656	1846.94	616.655	3	15	1.1.1.4140.11	55.1803	7148.66	6829.88	55.22	0.93	4603.75	0.856879	22.8969	0.926083	24.2851	0.683824	29.057	1.30961	22.0005	0.877412	30.4845	1.06002	28.818	0.495136	32.4864	474.52	74.58	458.36	76.32	373.73	69.19
1	124.82	124.82	75.81	74.88	74.88	tr|A9YWS9|A9YWS9_CAVPO	Alpha-enolase OS=Cavia porcellus OX=10141 GN=Eno1 PE=2 SV=1	0	auto - shared MS/MS	0	99	AAVPSGASTGIYEALELR	iTRAQ8plex@N-term			0.00211575	2108.14	703.722	2108.14	703.721	3	14	2.1.1.3931.19	46.1194	800390	46002.9	44.36	0.68	17829.6	1.33931	8.7991	1.66703	8.97254	1.89259	9.10023	2.00486	8.63828	1.792	10.2223	1.28043	11.6453	0.975094	10.4017	2584.6	174.54	3902.19	220.12	3664.29	216.48
1	124.82	124.82	75.81	74.88	74.88	tr|A9YWS9|A9YWS9_CAVPO	Alpha-enolase OS=Cavia porcellus OX=10141 GN=Eno1 PE=2 SV=1	0	auto - shared MS/MS	0	99	AAVPSGASTGIYEALELR	iTRAQ8plex@N-term			0.0027185	2108.15	528.043	2108.14	528.043	4	12	2.1.1.3947.7	47.0954	3571.62	3251.45	46.96	1.18	5618.91	1.0429	17.1582	1.41343	17.1102	1.61332	17.3524	1.55329	16.7163	0.569959	29.4304	1.06243	22.6846	1.03377	18.73	762.97	94.67	896.98	106.3	917.14	108.05
1	124.82	124.82	75.81	74.88	74.88	tr|A9YWS9|A9YWS9_CAVPO	Alpha-enolase OS=Cavia porcellus OX=10141 GN=Eno1 PE=2 SV=1	0	auto - shared MS/MS	0	99	AAVPSGASTGIYEALELR	iTRAQ8plex@N-term			-0.0115663	2108.13	703.717	2108.14	703.721	3	12	2.1.1.4091.16	56.0406	5253.52	4675.31	55.83	0.56	7834.32	1.20142	14.651	1.00221	16.6665	0.674001	20.478	1.36451	15.2181	1.05995	19.7032	0.891209	21.4824	0.55597	20.8287	975.11	107.12	1320.63	128.02	831.12	104.17
1	124.82	124.82	75.81	74.88	74.88	tr|A9YWS9|A9YWS9_CAVPO	Alpha-enolase OS=Cavia porcellus OX=10141 GN=Eno1 PE=2 SV=1	0	auto - shared MS/MS	0	99	AAVPSGASTGIYEALELR	iTRAQ8plex@N-term			0.00600416	2108.15	703.723	2108.14	703.721	3	14	3.1.1.3965.19	48.1446	17560.2	17174.8	48.24	0.31	14909.6	0.821783	11.0355	0.765218	12.355	1.01262	11.8789	0.961049	11.4898	1.2339	12.6357	0.786436	15.4449	1.02561	11.2339	2089.81	156.49	1935.96	156.93	1360.02	133.65
1	124.82	124.82	75.81	74.88	74.88	tr|A9YWS9|A9YWS9_CAVPO	Alpha-enolase OS=Cavia porcellus OX=10141 GN=Eno1 PE=2 SV=1	0	auto - shared MS/MS	0	99	AAVPSGASTGIYEALELR	iTRAQ8plex@N-term			0.00189553	2108.14	703.722	2108.14	703.721	3	18	4.1.1.3960.19	51.6367	8689.4	7073.51	51.42	0.99	6825.88	0.737341	16.4101	1.29297	15.0811	1.1496	16.6041	1.58299	14.3957	0.72185	22.7038	0.828063	21.5951	0.86644	17.2333	1014.4	108.98	843.16	104.59	1115.45	118.06
1	124.82	124.82	75.81	74.88	74.88	tr|A9YWS9|A9YWS9_CAVPO	Alpha-enolase OS=Cavia porcellus OX=10141 GN=Eno1 PE=2 SV=1	0	auto - shared MS/MS	0	99	AAVPSGASTGIYEALELR	iTRAQ8plex@N-term			-0.0115886	2108.13	703.717	2108.14	703.721	3	10	4.1.1.4085.17	59.3952	2735.22	2506.14	59.56	1.24	5591.48	1.30723	20.7096	1.45743	21.6916	1.57313	22.2892	1.71219	20.9267	2.02934	23.1046	1.79087	24.5197	1.48654	21.7188	471.06	74.5	694.16	92.81	583.87	86.68
1	124.82	124.82	75.81	74.88	74.88	tr|A9YWS9|A9YWS9_CAVPO	Alpha-enolase OS=Cavia porcellus OX=10141 GN=Eno1 PE=2 SV=1	0	auto - shared MS/MS	0	99	AAVPSGASTGIYEALELR	iTRAQ8plex@N-term			0.000875035	2108.14	703.722	2108.14	703.721	3	26	5.1.1.3851.27	44.0911	827648	621305	44.3	0.62	541209	1.05018	3.17583	1.40252	3.17744	1.45769	3.31142	1.65968	3.06095	1.50503	3.68602	1.59332	3.69299	1.49024	3.1103	22192.4	510.61	26272.4	575.12	26470.7	580.08
1	124.82	124.82	75.81	74.88	74.88	tr|A9YWS9|A9YWS9_CAVPO	Alpha-enolase OS=Cavia porcellus OX=10141 GN=Eno1 PE=2 SV=1	0	auto - shared MS/MS	0	99	AAVPSGASTGIYEALELR	iTRAQ8plex@N-term			-0.00592151	2108.14	703.719	2108.14	703.721	3	14	1.1.1.4128.23	54.4517	6616.95	5224.47	54.29	1.06	6290.88	0.479721	20.1623	0.667867	19.4606	0.724846	20.1999	0.676674	19.4751	0.728794	23.6162	1.10245	20.6046	0.528132	21.9071	899.57	102.47	486.47	80.93	510.95	80.62
1	124.82	124.82	75.81	74.88	74.88	tr|A9YWS9|A9YWS9_CAVPO	Alpha-enolase OS=Cavia porcellus OX=10141 GN=Eno1 PE=2 SV=1	0	auto - discordant peptide type	0	99	AAVPSGASTGIYEALELR	Carbamyl@N-term			-0.000312735	1846.94	924.478	1846.94	924.479	2	14	1.1.1.4143.40	55.4051	11871.1	9309.78	55.23	0.81	5630.66	0.69276	26.3681	1.14774	24.515	0.995177	27.1236	0.733616	28.4187	1.25104	28.3841	0.837619	34.0792	0.901389	26.9679	408.1	69.1	318.7	64.42	398.35	70.62
1	124.82	124.82	75.81	74.88	74.88	tr|A9YWS9|A9YWS9_CAVPO	Alpha-enolase OS=Cavia porcellus OX=10141 GN=Eno1 PE=2 SV=1	0	auto - shared MS/MS	0	99	AAVPSGASTGIYEALELR	iTRAQ8plex@N-term			-0.0113588	2108.13	703.717	2108.14	703.721	3	13	2.1.1.4000.24	50.4058	11703	9580.93	50.62	1.12	8636.51	0.94481	13.3037	1.65218	12.3774	0.63006	18.1745	1.02023	14.0031	0.750115	19.1421	0.773253	19.3287	1.15581	13.5993	1339.07	125.35	1426.2	134.82	1881.54	152.36
1	124.82	124.82	75.81	74.88	74.88	tr|A9YWS9|A9YWS9_CAVPO	Alpha-enolase OS=Cavia porcellus OX=10141 GN=Eno1 PE=2 SV=1	0	auto - shared MS/MS	0	99	AAVPSGASTGIYEALELR	iTRAQ8plex@N-term			0.00254466	2108.14	703.722	2108.14	703.721	3	18	4.1.1.3863.25	45.6313	784136	67877.6	44.3	0.68	34890.4	1.13408	8.4373	1.53256	8.40969	1.07761	9.82859	1.26215	8.83978	1.25182	10.5257	1.06185	11.4515	1.23096	8.92046	3029.6	188.75	3873.14	220.37	3948.71	223.05
1	124.82	124.82	75.81	74.88	74.88	tr|A9YWS9|A9YWS9_CAVPO	Alpha-enolase OS=Cavia porcellus OX=10141 GN=Eno1 PE=2 SV=1	0	auto - discordant peptide type	0	99	AAVPSGASTGIYEALELR	Carbamyl@N-term			-0.00457743	1846.94	616.653	1846.94	616.655	3	11	2.1.1.4086.9	55.7204	7140.14	3435.18	55.09	1.3	3387.09	0.524417	23.4054	0.858465	21.4021	0.376138	32.4952	0.780029	22.1125	0.63219	29.8456	0.676669	29.7066	0.572075	25.5801	626.17	85.52	370.17	70.36	457.16	75.33
1	124.82	124.82	75.81	74.88	74.88	tr|A9YWS9|A9YWS9_CAVPO	Alpha-enolase OS=Cavia porcellus OX=10141 GN=Eno1 PE=2 SV=1	0	auto - shared MS/MS	0	99	AAVPSGASTGIYEALELR	iTRAQ8plex@N-term			-0.00602953	2108.14	703.719	2108.14	703.721	3	14	3.1.1.4082.24	55.4062	6069	4312.27	55.12	1.18	6496.3	0.847966	17.5711	1.19977	17.2223	1.08185	18.8386	1.25168	17.0913	1.23439	20.5034	1.42625	19.9461	0.835108	19.3074	812.64	97.6	776.8	99.63	829.18	102.35
1	124.82	124.82	75.81	74.88	74.88	tr|A9YWS9|A9YWS9_CAVPO	Alpha-enolase OS=Cavia porcellus OX=10141 GN=Eno1 PE=2 SV=1	0	auto - discordant peptide type	0	99	AAVPSGASTGIYEALELR	iTRAQ8plex@N-term; Dehydrated(S)@8	Dehydrated(S)@40		-0.00209666	2090.13	697.717	2090.13	697.718	3	15	5.1.1.3854.24	44.2724	6310.35	5444.78	44.42	1.36	7435.78	1.18106	13.7579	1.51438	13.8748	0.650149	19.5222	0.929411	15.81	1.05972	18.309	1.00052	19.2479	1.37208	14.2903	1117.7	114.68	1488.09	136.39	1439.51	134.45
1	124.82	124.82	75.81	74.88	74.88	tr|A9YWS9|A9YWS9_CAVPO	Alpha-enolase OS=Cavia porcellus OX=10141 GN=Eno1 PE=2 SV=1	0	auto - discordant peptide type	0	99	AAVPSGASTGIYEALELR	iTRAQ8plex@N-term; Dehydrated(S)@5	Dehydrated(S)@37		-0.00209666	2090.13	697.717	2090.13	697.718	3	15	5.1.1.3854.24	44.2724	6310.35	5444.78	44.42	1.36	7435.78	1.18106	13.7579	1.51438	13.8748	0.650149	19.5222	0.929411	15.81	1.05972	18.309	1.00052	19.2479	1.37208	14.2903	1117.7	114.68	1488.09	136.39	1439.51	134.45
1	124.82	124.82	75.81	74.88	74.88	tr|A9YWS9|A9YWS9_CAVPO	Alpha-enolase OS=Cavia porcellus OX=10141 GN=Eno1 PE=2 SV=1	0	auto - shared MS/MS	0	99	AAVPSGASTGIYEALELR	iTRAQ8plex@N-term			-0.000322643	2108.14	703.721	2108.14	703.721	3	10	2.1.1.5067.5	110.934	148.32	112.94	111.06	0.67	445.349	0.930184	54.8255													78.84	30.41	82.67	32.21	36.37	22.36
1	124.82	124.82	75.81	74.88	74.88	tr|A9YWS9|A9YWS9_CAVPO	Alpha-enolase OS=Cavia porcellus OX=10141 GN=Eno1 PE=2 SV=1	0	auto - shared MS/MS	0	99	AAVPSGASTGIYEALELR	iTRAQ8plex@N-term			-0.00385858	2108.14	528.042	2108.14	528.043	4	14	3.1.1.3880.7	42.8658	5605.15	4358.44	42.73	0.31	6882.13	1.23736	15.6272	1.36504	16.4387	1.6331	16.4058	1.44028	16.1978	1.0338	21.324	0.73644	24.8858	1.37961	16.4409	847.3	99.88	1181.86	121.25	983.64	112.7
1	124.82	124.82	75.81	74.88	74.88	tr|A9YWS9|A9YWS9_CAVPO	Alpha-enolase OS=Cavia porcellus OX=10141 GN=Eno1 PE=2 SV=1	0	auto - shared MS/MS	0	99	AAVPSGASTGIYEALELR	iTRAQ8plex@N-term			-0.00103936	2108.14	528.043	2108.14	528.043	4	12	4.1.1.3874.6	46.2877	4570.9	4489.1	46.22	0.43	3707.72	0.715903	25.5221	0.835599	26.4839	0.959803	26.9769	1.34188	23.1948	1.40419	26.9842	0.980161	31.4753	0.700437	29.1324	425.08	70.54	343.05	66.52	302.08	62.35
1	124.82	124.82	75.81	74.88	74.88	tr|A9YWS9|A9YWS9_CAVPO	Alpha-enolase OS=Cavia porcellus OX=10141 GN=Eno1 PE=2 SV=1	0	auto - shared MS/MS	0	99	AAVPSGASTGIYEALELR	iTRAQ8plex@N-term			0.00056278	2108.14	1055.08	2108.14	1055.08	2	9	5.1.1.3827.40	42.6228	17716.3	17426.9	42.63	0.31	3556.52	2.11715	26.1116	2.19826	27.4314	1.66405	30.4657	1.77535	28.7893	3.81244	27.465	2.58337	30.7093	4.42607	24.6662	249.18	54.43	594.7	85.08	465.85	77.3
1	124.82	124.82	75.81	74.88	74.88	tr|A9YWS9|A9YWS9_CAVPO	Alpha-enolase OS=Cavia porcellus OX=10141 GN=Eno1 PE=2 SV=1	0	auto - discordant peptide type	0	99	AAVPSGASTGIYEALELR	iTRAQ8plex@N-term; Deamidated(R)@18	Deamidated(R)@50		0.00764152	2109.13	704.052	2109.13	704.049	3	15	1.1.1.4003.23	46.6962	25820	21272.5	46.42	0.81	20867.7	0.902508	11.7734	1.24387	11.6407	1.12732	12.6155	0.760548	13.5627	1.06144	14.5585	0.872727	16.1857	1.03031	12.2635	1747.91	143.18	1778.29	150.38	1849.04	152.93
1	124.82	124.82	75.81	74.88	74.88	tr|A9YWS9|A9YWS9_CAVPO	Alpha-enolase OS=Cavia porcellus OX=10141 GN=Eno1 PE=2 SV=1	0	auto - shared MS/MS	0	99	AAVPSGASTGIYEALELR	iTRAQ8plex@N-term			-0.00612262	2108.14	703.719	2108.14	703.721	3	13	1.1.1.4095.25	52.4056	8320.14	5809.93	51.81	1.49	9914.69	0.720994	13.3427	1.09762	12.7253	0.848501	14.7059	0.818034	13.9562	0.873612	16.6382	0.825045	17.4799	0.289996	29.1882	1552.85	134.82	1262.1	127.87	1449.56	134.86
1	124.82	124.82	75.81	74.88	74.88	tr|A9YWS9|A9YWS9_CAVPO	Alpha-enolase OS=Cavia porcellus OX=10141 GN=Eno1 PE=2 SV=1	0	auto - shared MS/MS	0	99	AAVPSGASTGIYEALELR	iTRAQ8plex@N-term			-0.00371482	2108.14	703.72	2108.14	703.721	3	14	3.1.1.4040.22	52.7989	6404.93	5467.83	53.08	0.99	7272.1	1.41215	15.5943	1.20501	17.4625	0.793859	21.0544	0.826443	19.4741	1.4831	19.2085	1.00931	22.7043	1.07656	18.4035	803.25	97.34	1278.69	125.5	823.18	103.5
1	124.82	124.82	75.81	74.88	74.88	tr|A9YWS9|A9YWS9_CAVPO	Alpha-enolase OS=Cavia porcellus OX=10141 GN=Eno1 PE=2 SV=1	0	auto - shared MS/MS	0	99	AAVPSGASTGIYEALELR	iTRAQ8plex@N-term			0.00254466	2108.14	703.722	2108.14	703.721	3	18	4.1.1.3845.23	44.513	784136	561462	44.3	0.68	40878.3	1.00971	7.69826	1.07272	8.21827	1.3728	8.04242	1.31787	7.76174	1.05284	10.0255	1.45231	9.11902	1.57827	7.38872	3845.01	212.49	4376.49	234.55	3507.83	213.37
1	124.82	124.82	75.81	74.88	74.88	tr|A9YWS9|A9YWS9_CAVPO	Alpha-enolase OS=Cavia porcellus OX=10141 GN=Eno1 PE=2 SV=1	0	auto - discordant peptide type	0	99	AAVPSGASTGIYEALELR	iTRAQ8plex@N-term; Cation:K(E)@13			-0.013273	2146.08	537.528	2146.1	537.532	4	11	5.1.1.3858.5	44.4932	3273.13	1696.91	44.18	0.68	3771.72	1.76545	24.6389	2.02568	25.4708	1.58889	28.1642	1.54247	27.1149	2.43867	27.599	0.996596	37.9354	2.22341	25.3341	296.6	59.27	590.28	85.08	510.97	80.7
1	124.82	124.82	75.81	74.88	74.88	tr|A9YWS9|A9YWS9_CAVPO	Alpha-enolase OS=Cavia porcellus OX=10141 GN=Eno1 PE=2 SV=1	0	auto - discordant peptide type	0	99	AAVPSGASTGIYEALELR	iTRAQ8plex@N-term; Dehydrated(S)@8	Dehydrated(S)@40		-0.00230616	2090.13	697.717	2090.13	697.718	3	19	3.1.1.3907.17	44.5485	6465.97	6296.73	44.52	1.3	7733.06	1.37342	16.3829	1.38634	17.5721	1.31918	18.7012	1.47573	17.2538	1.15304	22.1571	1.37287	21.25	1.75251	16.7166	736.81	93.21	1140.75	118.75	868.72	105.95
1	124.82	124.82	75.81	74.88	74.88	tr|A9YWS9|A9YWS9_CAVPO	Alpha-enolase OS=Cavia porcellus OX=10141 GN=Eno1 PE=2 SV=1	0	auto - shared MS/MS	0	99	AAVPSGASTGIYEALELR	iTRAQ8plex@N-term			-0.00427223	2108.14	1055.08	2108.14	1055.08	2	12	4.1.1.3954.40	51.2932	3977.96	3469.07	51.42	1.05	2526.33	1.01581	33.3041	1.54122	32.2056	1.14549	37.1444	1.67193	31.8232	2.49447	32.9661	1.28273	41.43	1.05639	35.6756	205.44	49.12	235.25	54.54	269.28	58.1
1	124.82	124.82	75.81	74.88	74.88	tr|A9YWS9|A9YWS9_CAVPO	Alpha-enolase OS=Cavia porcellus OX=10141 GN=Eno1 PE=2 SV=1	0	auto - discordant peptide type	0	99	AAVPSGASTGIYEALELR	Carbamyl@N-term			0.00313495	1846.95	616.656	1846.94	616.655	3	16	4.1.1.4014.13	54.9766	7373.51	7098.53	55.02	0.87	5422.28	1.24276	24.7473	1.63829	24.8171	0.871993	32.2002	2.04657	23.6672	1.00098	35.151	1.84245	28.6047	1.45971	26.2636	337.63	63.05	473	76.81	470.42	76.89
1	124.82	124.82	75.81	74.88	74.88	tr|A9YWS9|A9YWS9_CAVPO	Alpha-enolase OS=Cavia porcellus OX=10141 GN=Eno1 PE=2 SV=1	0	auto - discordant peptide type	0	99	AAVPSGASTGIYEALELR	Carbamyl@N-term			-0.00934453	1846.93	924.474	1846.94	924.479	2	12	2.1.1.4101.37	56.6902	2957.9	2956.77	56.7	0.81	4775.1	0.778936	22.621	0.780325	24.7085	0.941712	24.5674	0.988436	22.9726	1.26027	25.4416	1.19217	26.6687	0.996781	23.3663	513.37	77.54	450.78	75.91	340.69	66.62
1	124.82	124.82	75.81	74.88	74.88	tr|A9YWS9|A9YWS9_CAVPO	Alpha-enolase OS=Cavia porcellus OX=10141 GN=Eno1 PE=2 SV=1	0	auto - shared MS/MS	0	99	AAVPSGASTGIYEALELR	iTRAQ8plex@N-term			0.00252519	2108.14	703.722	2108.14	703.721	3	26	3.1.1.3903.28	44.3167	799954	766074	44.4	0.68	665626	0.967408	2.92599	1.3329	2.89824	1.24257	3.13157	1.69999	2.74325	1.5318	3.30464	1.54196	3.36611	1.49871	2.8016	27268.7	565.74	29737.7	613.57	30911.2	625.56
1	124.82	124.82	75.81	74.88	74.88	tr|A9YWS9|A9YWS9_CAVPO	Alpha-enolase OS=Cavia porcellus OX=10141 GN=Eno1 PE=2 SV=1	0	auto - shared MS/MS	0	99	AAVPSGASTGIYEALELR	iTRAQ8plex@N-term			-0.00602953	2108.14	703.719	2108.14	703.721	3	15	3.1.1.4076.21	55.0298	6069	5865.4	55.12	1.18	11096.8	1.19158	17.1458	2.48384	15.634	1.7066	17.8326	2.25468	16.022	3.20413	16.6489	1.21246	22.712	2.01653	16.411	720.26	92.06	967.49	110.57	1521.48	136.98
1	124.82	124.82	75.81	74.88	74.88	tr|A9YWS9|A9YWS9_CAVPO	Alpha-enolase OS=Cavia porcellus OX=10141 GN=Eno1 PE=2 SV=1	0	auto - shared MS/MS	0	99	AAVPSGASTGIYEALELR	iTRAQ8plex@N-term			-0.00840987	2108.13	703.718	2108.14	703.721	3	13	3.1.1.4107.23	56.9593	3990.75	3079.89	57.11	0.99	6831.97	1.64028	17.8698	1.06258	21.5448	1.18232	21.7352	1.24761	20.3789	1.43386	23.1072	1.3403	24.2549	1.80996	18.7474	577.12	82.62	1067.13	114.13	521.53	83.97
1	124.82	124.82	75.81	74.88	74.88	tr|A9YWS9|A9YWS9_CAVPO	Alpha-enolase OS=Cavia porcellus OX=10141 GN=Eno1 PE=2 SV=1	0	auto - discordant peptide type	0	99	AAVPSGASTGIYEALELR	iTRAQ8plex@N-term; iTRAQ8plex(Y)@12			-0.00119587	2412.35	483.476	2412.35	483.477	5	12	1.1.1.3873.3	38.6184	13389.7	11600.4	38.55	0.25	8349.49	1.19083	12.7925	1.32543	13.4423	1.73052	13.1343	1.74617	12.5896	1.54272	15.208	1.63891	15.2086	1.30725	13.6972	1286.49	123.04	1726.99	146.72	1450.16	136.98
1	124.82	124.82	75.81	74.88	74.88	tr|A9YWS9|A9YWS9_CAVPO	Alpha-enolase OS=Cavia porcellus OX=10141 GN=Eno1 PE=2 SV=1	0	auto - shared MS/MS	0	99	AAVPSGASTGIYEALELR	iTRAQ8plex@N-term			-0.00646136	2108.14	703.719	2108.14	703.721	3	16	3.1.1.4004.22	50.5676	12083.2	11943.4	50.66	0.62	11232.3	1.32186	13.9987	1.18149	15.5639	1.31235	15.8456	1.49218	14.6199	1.66596	16.584	1.63908	17.045	0.784187	18.2104	1024.71	109.89	1526.93	137.39	1029.64	116.14
1	124.82	124.82	75.81	74.88	74.88	tr|A9YWS9|A9YWS9_CAVPO	Alpha-enolase OS=Cavia porcellus OX=10141 GN=Eno1 PE=2 SV=1	0	auto - shared MS/MS	0	99	AAVPSGASTGIYEALELR	iTRAQ8plex@N-term			0.000875035	2108.14	703.722	2108.14	703.721	3	25	5.1.1.3852.25	44.1502	827648	720457	44.3	0.62	637767	1.02177	2.8697	1.42287	2.83708	1.26903	3.09262	1.50656	2.80462	1.28714	3.48278	1.4924	3.37917	1.39307	2.83363	27566	568.99	31751.2	633.01	33357.4	649.27
1	124.82	124.82	75.81	74.88	74.88	tr|A9YWS9|A9YWS9_CAVPO	Alpha-enolase OS=Cavia porcellus OX=10141 GN=Eno1 PE=2 SV=1	0	auto - shared MS/MS	0	99	AAVPSGASTGIYEALELR	iTRAQ8plex@N-term			0.00252519	2108.14	703.722	2108.14	703.721	3	25	3.1.1.3902.24	44.2497	799954	693724	44.4	0.68	602368	0.97541	3.07628	1.38722	3.02442	1.44228	3.15424	1.60928	2.92921	1.52257	3.48913	1.65286	3.46983	1.59267	2.91173	24571	537.05	27017.3	584.86	28988.1	605.97
1	124.82	124.82	75.81	74.88	74.88	tr|A9YWS9|A9YWS9_CAVPO	Alpha-enolase OS=Cavia porcellus OX=10141 GN=Eno1 PE=2 SV=1	0	auto - shared MS/MS	0	99	AAVPSGASTGIYEALELR	iTRAQ8plex@N-term			0.000875035	2108.14	703.722	2108.14	703.721	3	13	5.1.1.3847.28	43.8453	827648	122836	44.3	0.62	18545.2	1.08124	8.68682	1.14601	9.24908	1.09339	9.87045	0.955139	9.71991	0.764871	12.9762	1.21543	11.082	1.06702	9.38454	2918.66	185.21	3557.45	211.04	2844.62	191.41
1	124.82	124.82	75.81	74.88	74.88	tr|A9YWS9|A9YWS9_CAVPO	Alpha-enolase OS=Cavia porcellus OX=10141 GN=Eno1 PE=2 SV=1	0	auto - discordant peptide type	0	99	AAVPSGASTGIYEALELR	Carbamyl@N-term			0.00168015	1846.94	924.479	1846.94	924.479	2	13	3.1.1.4072.38	54.8043	12126	7987.9	55	0.81	5259.8	1.27886	20.8917	1.30622	22.346	0.854891	26.7752	0.504011	30.7956	1.59587	24.5112	0.883591	31.3303	0.833133	25.7549	466.97	74.16	673.2	91.38	518.75	81.55
1	124.82	124.82	75.81	74.88	74.88	tr|A9YWS9|A9YWS9_CAVPO	Alpha-enolase OS=Cavia porcellus OX=10141 GN=Eno1 PE=2 SV=1	0	auto - discordant peptide type	0	99	AAVPSGASTGIYEALELR	iTRAQ8plex@N-term			0.0681021	2108.21	528.06	2108.14	528.043	4	12	4.1.1.3677.8	34.103	8289.32	5022.16	34.28	0.49	5633.39	0.94937	14.261	0.767418	16.7109	1.24536	15.0507	1.36752	14.0154	1.07167	18.0451	0.952933	19.2646	1.05257	15.1041	1154.71	116.41	1235.78	124.65	753.63	100.44
1	124.82	124.82	75.81	74.88	74.88	tr|A9YWS9|A9YWS9_CAVPO	Alpha-enolase OS=Cavia porcellus OX=10141 GN=Eno1 PE=2 SV=1	0	auto - shared MS/MS	0	99	AAVPSGASTGIYEALELR	iTRAQ8plex@N-term			0.00254466	2108.14	703.722	2108.14	703.721	3	15	4.1.1.3866.31	45.8252	784136	50961.8	44.3	0.68	8710.28	0.823477	13.1113	0.833674	14.245	0.909075	14.6466	0.896688	14.0115	1.78659	13.4452	1.84943	13.6672	0.804141	14.4652	1479.58	131.68	1373.48	132.24	1049.03	116.68
1	124.82	124.82	75.81	74.88	74.88	tr|A9YWS9|A9YWS9_CAVPO	Alpha-enolase OS=Cavia porcellus OX=10141 GN=Eno1 PE=2 SV=1	0	auto - discordant peptide type	0	99	AAVPSGASTGIYEALELR	iTRAQ8plex@N-term; iTRAQ8plex(S)@8			-0.00248369	2412.35	805.122	2412.35	805.123	3	12	1.1.1.3865.38	38.1701	29878.9	6369.38	37.81	0.49	5012.61	0.881101	14.4242	0.685369	17.1664	0.907967	16.3244	0.608065	17.7586	0.648583	21.4599	0.683923	21.6074	0.579825	17.7973	1174.79	117.37	1166.86	121.4	684.76	95.59
1	124.82	124.82	75.81	74.88	74.88	tr|A9YWS9|A9YWS9_CAVPO	Alpha-enolase OS=Cavia porcellus OX=10141 GN=Eno1 PE=2 SV=1	0	auto - discordant peptide type	0	99	AAVPSGASTGIYEALELR	Carbamyl@N-term			-0.00106609	1846.94	924.478	1846.94	924.479	2	13	4.1.1.4011.40	54.8266	11843.6	9323.04	54.96	0.87	5540.74	0.530641	21.9649	0.626696	22.5834	0.697962	23.2149	0.770229	21.1313	0.939941	23.9123	0.594578	29.7206	0.507298	24.9751	702.11	90.56	419.99	74.67	374.21	69.37
1	124.82	124.82	75.81	74.88	74.88	tr|A9YWS9|A9YWS9_CAVPO	Alpha-enolase OS=Cavia porcellus OX=10141 GN=Eno1 PE=2 SV=1	0	auto - shared MS/MS	0	99	AAVPSGASTGIYEALELR	iTRAQ8plex@N-term			-0.00135435	2108.14	703.721	2108.14	703.721	3	11	4.1.1.4126.22	61.9462	2020.65	1766.07	61.85	0.81	3678.03	0.419116	25.4965	0.54385	25.0966	0.630279	25.3054	0.404813	28.5074	0.828246	26.3425	0.482848	34.4238	0.713304	23.1808	624.77	85.37	295.18	63.54	288.97	60.83
1	124.82	124.82	75.81	74.88	74.88	tr|A9YWS9|A9YWS9_CAVPO	Alpha-enolase OS=Cavia porcellus OX=10141 GN=Eno1 PE=2 SV=1	0	auto - discordant peptide type	0	99	AAVPSGASTGIYEALELR	iTRAQ8plex@N-term; Methyl(E)@16	Methyl(E)@48		0.00236091	2122.16	708.394	2122.16	708.393	3	13	2.1.1.3951.27	47.3702	5862.78	5543.92	47.4	0.93	9612.72	1.0948	14.2345	1.33584	14.5772	1.28363	15.5107	1.26359	14.8001	1.1387	18.2767	1.24455	18.0999	1.0699	15.5936	1081.57	112.75	1334.82	129.38	1228.75	125.2
1	124.82	124.82	75.81	74.88	74.88	tr|A9YWS9|A9YWS9_CAVPO	Alpha-enolase OS=Cavia porcellus OX=10141 GN=Eno1 PE=2 SV=1	0	auto - shared MS/MS	0	99	AAVPSGASTGIYEALELR	iTRAQ8plex@N-term			0.00120662	2108.14	703.722	2108.14	703.721	3	10	5.1.1.4096.21	59.2777	3079.16	2989.84	59.37	0.68	6069.12	0.932473	18.8233	1.17116	19.0599	0.583713	26.1995	1.09074	19.4836	1.41526	21.3335	0.839532	26.6253	1.23002	19.2654	671.23	88.74	705.57	94.54	668.56	91.79
1	124.82	124.82	75.81	74.88	74.88	tr|A9YWS9|A9YWS9_CAVPO	Alpha-enolase OS=Cavia porcellus OX=10141 GN=Eno1 PE=2 SV=1	0	auto - shared MS/MS	0	99	AAVPSGASTGIYEALELR	iTRAQ8plex@N-term			0.00211575	2108.14	703.722	2108.14	703.721	3	25	2.1.1.3900.24	44.2071	800390	703028	44.36	0.68	600110	0.998834	3.00262	1.42911	2.94503	1.12371	3.3478	1.59442	2.87757	1.42328	3.4994	1.48419	3.52339	1.42403	2.93248	25479	546.96	28688.5	602.28	30967.1	624.34
1	124.82	124.82	75.81	74.88	74.88	tr|A9YWS9|A9YWS9_CAVPO	Alpha-enolase OS=Cavia porcellus OX=10141 GN=Eno1 PE=2 SV=1	0	auto - discordant peptide type	0	99	AAVPSGASTGIYEALELR	Carbamyl@N-term; Carbamidomethyl(S)@5			0.0299458	1903.99	953.004	1903.96	952.989	2	13	3.1.1.4105.36	56.8523	46625.7	4093.61	57.42	0.5	3309.09	0.819277	28.9848	0.599891	35.2828	0.449223	42.3757	0.736011	32.4789	0.703232	41.1817	0.894494	38.3297	0.485651	38.6747	302.97	59.58	279.81	59.58	154.57	45.28
1	124.82	124.82	75.81	74.88	74.88	tr|A9YWS9|A9YWS9_CAVPO	Alpha-enolase OS=Cavia porcellus OX=10141 GN=Eno1 PE=2 SV=1	0	auto - shared MS/MS	0	99	AAVPSGASTGIYEALELR	iTRAQ8plex@N-term			0.000875035	2108.14	703.722	2108.14	703.721	3	24	5.1.1.3853.25	44.212	827648	789147	44.3	0.62	684344	0.965703	2.86153	1.30526	2.84969	1.29806	3.01419	1.51074	2.75583	1.37679	3.3452	1.57246	3.26793	1.47024	2.75037	28532.4	578.7	31060.9	626.99	31673.1	634.02
1	124.82	124.82	75.81	74.88	74.88	tr|A9YWS9|A9YWS9_CAVPO	Alpha-enolase OS=Cavia porcellus OX=10141 GN=Eno1 PE=2 SV=1	0	auto - shared MS/MS	0	99	AAVPSGASTGIYEALELR	iTRAQ8plex@N-term			-0.00311908	2108.14	703.72	2108.14	703.721	3	14	2.1.1.4064.26	54.3777	5779.44	4905.43	54.09	1.3	9359.69	0.95546	14.5509	1.17955	14.8089	0.618471	19.6868	0.658821	17.8279	1.28777	17.0014	0.639447	23.0975	0.968535	15.7679	1108.83	114.08	1194.29	122.89	1112.33	118.48
1	124.82	124.82	75.81	74.88	74.88	tr|A9YWS9|A9YWS9_CAVPO	Alpha-enolase OS=Cavia porcellus OX=10141 GN=Eno1 PE=2 SV=1	0	auto - shared MS/MS	0	99	AAVPSGASTGIYEALELR	iTRAQ8plex@N-term			0.000610529	2108.14	1055.08	2108.14	1055.08	2	11	4.1.1.3921.41	49.2493	5740.96	5616.17	49.32	1.3	2582.57	0.608975	27.8068	0.532213	32.3554	1.20493	25.7346	1.025	25.8346	0.927544	32.3595	0.962985	32.6742	0.963544	26.1184	396.73	68.1	272.35	59.58	179.57	49.25
1	124.82	124.82	75.81	74.88	74.88	tr|A9YWS9|A9YWS9_CAVPO	Alpha-enolase OS=Cavia porcellus OX=10141 GN=Eno1 PE=2 SV=1	0	auto - shared MS/MS	0	99	AAVPSGASTGIYEALELR	iTRAQ8plex@N-term			-0.00726514	2108.14	703.719	2108.14	703.721	3	10	1.1.1.3796.29	33.8922	3841.39	3596.64	33.91	0.74	6909.8	0.839199	13.5287	0.852387	14.6636	0.817115	15.7213	0.658892	15.9277	0.68603	19.3908	0.678707	20.0666	0.911643	14.2727	1374.8	126.94	1300.58	128.6	996.62	113.53
1	124.82	124.82	75.81	74.88	74.88	tr|A9YWS9|A9YWS9_CAVPO	Alpha-enolase OS=Cavia porcellus OX=10141 GN=Eno1 PE=2 SV=1	0	auto - shared MS/MS	0	99	AAVPSGASTGIYEALELR	iTRAQ8plex@N-term			0.00254466	2108.14	703.722	2108.14	703.721	3	28	4.1.1.3840.24	44.2064	784136	770840	44.3	0.68	676312	0.94901	2.89264	1.24531	2.90434	1.33683	3.00631	1.57656	2.74823	1.62051	3.18551	1.45128	3.37803	1.36868	2.81427	28171.3	574.97	30137.7	617.77	29835.9	616.5
1	124.82	124.82	75.81	74.88	74.88	tr|A9YWS9|A9YWS9_CAVPO	Alpha-enolase OS=Cavia porcellus OX=10141 GN=Eno1 PE=2 SV=1	0	auto - shared MS/MS	0	99	AAVPSGASTGIYEALELR	iTRAQ8plex@N-term			0.00806944	2108.15	528.045	2108.14	528.043	4	8	1.1.1.4032.4	48.4691	2025.73	1375.52	48.96	0.87	2215.7	0.815229	27.6833	0.86258	29.7007	1.16389	28.5763	1.29774	26.3962	1.0908	33.3826	1.15068	33.4668	1.42508	26.0518	333.92	62.55	306.87	62.55	244.96	56.46
1	124.82	124.82	75.81	74.88	74.88	tr|A9YWS9|A9YWS9_CAVPO	Alpha-enolase OS=Cavia porcellus OX=10141 GN=Eno1 PE=2 SV=1	0	auto - discordant peptide type	0	99	AAVPSGASTGIYEALELR	iTRAQ8plex@N-term; Pro->pyro-Glu(P)@4			0.00451482	2122.13	708.383	2122.12	708.381	3	13	3.1.1.3905.20	44.4293	4029.37	3923.38	44.4	1.73	6866.44	1.12531	15.0953	1.00596	16.8697	0.790696	19.1901	0.473872	21.8339	0.870027	21.3109	1.08628	20.2522	1.17575	16.2236	947.24	105.54	1201.61	122.38	810.39	102.65
1	124.82	124.82	75.81	74.88	74.88	tr|A9YWS9|A9YWS9_CAVPO	Alpha-enolase OS=Cavia porcellus OX=10141 GN=Eno1 PE=2 SV=1	0	auto - shared MS/MS	0	99	AAVPSGASTGIYEALELR	iTRAQ8plex@N-term			-0.00231585	2108.14	703.721	2108.14	703.721	3	15	4.1.1.4001.22	54.1832	5700.11	5189.43	53.9	1.24	8406.84	1.04052	14.7124	1.18838	15.3697	1.48724	15.0946	0.751071	17.7825	1.09957	18.7371	1.15571	18.9649	1.36112	14.8314	1037.54	110.4	1216.99	123.65	1048.61	116.3
1	124.82	124.82	75.81	74.88	74.88	tr|A9YWS9|A9YWS9_CAVPO	Alpha-enolase OS=Cavia porcellus OX=10141 GN=Eno1 PE=2 SV=1	0	auto - discordant peptide type	0	99	AAVPSGASTGIYEALELR	iTRAQ8plex@N-term; iTRAQ8plex(S)@8			0.000795858	2412.35	604.094	2412.35	604.094	4	21	2.1.1.3807.12	38.4333	99694.1	99631.8	38.47	0.31	89254.4	0.816941	4.13181	1.19191	4.01104	1.08025	4.38044	1.19356	4.02731	1.25876	4.70944	1.03102	5.19702	1.25991	3.9344	15017.8	419.49	13830.2	421.07	15223	438.2
1	124.82	124.82	75.81	74.88	74.88	tr|A9YWS9|A9YWS9_CAVPO	Alpha-enolase OS=Cavia porcellus OX=10141 GN=Eno1 PE=2 SV=1	0	auto - discordant peptide type	0	99	AAVPSGASTGIYEALELR	iTRAQ8plex@N-term; iTRAQ8plex(S)@5			0.000795858	2412.35	604.094	2412.35	604.094	4	20	2.1.1.3807.12	38.4333	99694.1	99631.8	38.47	0.31	89254.4	0.816941	4.13181	1.19191	4.01104	1.08025	4.38044	1.19356	4.02731	1.25876	4.70944	1.03102	5.19702	1.25991	3.9344	15017.8	419.49	13830.2	421.07	15223	438.2
1	124.82	124.82	75.81	74.88	74.88	tr|A9YWS9|A9YWS9_CAVPO	Alpha-enolase OS=Cavia porcellus OX=10141 GN=Eno1 PE=2 SV=1	0	auto - shared MS/MS	0	99	AAVPSGASTGIYEALELR	iTRAQ8plex@N-term			-0.00311908	2108.14	703.72	2108.14	703.721	3	13	2.1.1.4063.21	54.309	5779.44	4891.28	54.09	1.3	6049.12	1.21471	18.1027	1.53117	18.3334	0.622934	26.438	1.0691	20.1529	1.53348	21.441	1.31197	23.2154	0.868632	22.5228	637.23	86.6	872.57	104.35	829.8	102.11
1	124.82	124.82	75.81	74.88	74.88	tr|A9YWS9|A9YWS9_CAVPO	Alpha-enolase OS=Cavia porcellus OX=10141 GN=Eno1 PE=2 SV=1	0	auto - shared MS/MS	0	99	AAVPSGASTGIYEALELR	iTRAQ8plex@N-term			-0.00592151	2108.14	703.719	2108.14	703.721	3	14	1.1.1.4129.25	54.5163	6616.95	4825.9	54.29	1.06	9116.66	1.28971	15.5102	1.97208	15.0623	1.07525	18.777	1.43899	16.2409	2.11658	17.0478	2.30296	17.0362	1.84943	15.4246	846.8	99.88	1231.13	124	1420.23	133.04
1	124.82	124.82	75.81	74.88	74.88	tr|A9YWS9|A9YWS9_CAVPO	Alpha-enolase OS=Cavia porcellus OX=10141 GN=Eno1 PE=2 SV=1	0	auto - discordant peptide type	0	99	AAVPSGASTGIYEALELR	iTRAQ8plex@N-term; iTRAQ8plex(T)@9			-0.000158351	2412.35	805.123	2412.35	805.123	3	12	5.1.1.3752.40	37.9833	71370.9	10501.7	38.24	0.31	6746.92	1.38165	11.8888	1.11251	13.5875	1.13782	14.1105	0.968006	14.046	0.979664	16.8067	0.63918	20.5467	1.29077	12.8694	1393.98	128.21	2171.14	163.56	1318.91	131.91
1	124.82	124.82	75.81	74.88	74.88	tr|A9YWS9|A9YWS9_CAVPO	Alpha-enolase OS=Cavia porcellus OX=10141 GN=Eno1 PE=2 SV=1	0	auto - discordant peptide type	0	99	AAVPSGASTGIYEALELR	Carbamyl@N-term			0.00313495	1846.95	616.656	1846.94	616.655	3	14	4.1.1.4019.13	55.2871	7373.51	4684.75	55.02	0.87	5929.28	0.279227	16.384	0.476459	13.9565	0.179461	23.8464	0.182263	20.9968	0.259781	23.0897	0.247796	24.5771	0.235803	18.9232	2169.25	158.95	682.81	100.06	879	104.41
1	124.82	124.82	75.81	74.88	74.88	tr|A9YWS9|A9YWS9_CAVPO	Alpha-enolase OS=Cavia porcellus OX=10141 GN=Eno1 PE=2 SV=1	0	auto - shared MS/MS	0	99	AAVPSGASTGIYEALELR	iTRAQ8plex@N-term			0.00176044	2108.14	703.722	2108.14	703.721	3	13	5.1.1.3976.24	51.8314	9801.6	6092.9	51.49	0.81	6038.89	1.16772	17.4702	1.57918	17.4272	1.28523	19.3975	1.39151	17.9865	1.14877	22.9588	1.96349	19.5486	1.17737	18.9673	697.08	90.56	917.6	107.18	936.2	108.75
1	124.82	124.82	75.81	74.88	74.88	tr|A9YWS9|A9YWS9_CAVPO	Alpha-enolase OS=Cavia porcellus OX=10141 GN=Eno1 PE=2 SV=1	0	auto - shared MS/MS	0	99	AAVPSGASTGIYEALELR	iTRAQ8plex@N-term			-0.000803001	2108.14	703.721	2108.14	703.721	3	15	5.1.1.3994.23	52.9461	6289.37	5214.1	53.16	1.12	6996.52	0.636607	16.071	1.1522	14.4707	0.655852	18.7916	0.798015	16.1874	0.671849	21.4036	0.761695	20.8118	0.537534	19.4971	1162.01	116.57	833.9	104.7	1138.65	118.75
1	124.82	124.82	75.81	74.88	74.88	tr|A9YWS9|A9YWS9_CAVPO	Alpha-enolase OS=Cavia porcellus OX=10141 GN=Eno1 PE=2 SV=1	0	auto - shared MS/MS	0	99	AAVPSGASTGIYEALELR	iTRAQ8plex@N-term			0.00211575	2108.14	703.722	2108.14	703.721	3	24	2.1.1.3901.23	44.2674	800390	766185	44.36	0.68	655285	1.06367	2.94373	1.54797	2.88015	1.26658	3.21779	1.74184	2.8111	1.3961	3.52021	1.63305	3.40477	1.4985	2.88761	25688	549.4	30801.4	623.02	33818	652.35
1	124.82	124.82	75.81	74.88	74.88	tr|A9YWS9|A9YWS9_CAVPO	Alpha-enolase OS=Cavia porcellus OX=10141 GN=Eno1 PE=2 SV=1	0	auto - shared MS/MS	0	99	AAVPSGASTGIYEALELR	iTRAQ8plex@N-term			-0.0123405	2108.13	703.717	2108.14	703.721	3	11	4.1.1.4110.29	60.9637	2785.28	2003.67	60.3	1.49	4607.83	1.08074	22.8177	0.809805	27.166	1.01658	26.4926	1.14223	24.2914	1.10389	29.3129	0.718769	35.5602	0.792284	27.5543	422.27	70.45	514.45	80.08	290.82	62.35
1	124.82	124.82	75.81	74.88	74.88	tr|A9YWS9|A9YWS9_CAVPO	Alpha-enolase OS=Cavia porcellus OX=10141 GN=Eno1 PE=2 SV=1	0	auto - shared MS/MS	0	99	AAVPSGASTGIYEALELR	iTRAQ8plex@N-term			-0.00612262	2108.14	703.719	2108.14	703.721	3	13	1.1.1.4101.22	52.7746	8320.14	5260.2	51.81	1.49	9951.1	0.663024	14.9021	0.915315	14.6326	1.09494	14.6944	1.22794	13.473	0.660488	20.7058	1.04122	17.4145	0.515265	22.5915	1311.28	123.85	980.07	112.97	1020.75	114.08
1	124.82	124.82	75.81	74.88	74.88	tr|A9YWS9|A9YWS9_CAVPO	Alpha-enolase OS=Cavia porcellus OX=10141 GN=Eno1 PE=2 SV=1	0	auto - shared MS/MS	0	99	AAVPSGASTGIYEALELR	iTRAQ8plex@N-term			-0.00231585	2108.14	703.721	2108.14	703.721	3	13	4.1.1.4001.21	54.1818	5700.11	5194.41	53.9	1.24	5959.05	1.44413	18.8357	1.69069	19.42	0.994675	23.977	1.61815	19.561	0.966686	27.5146	1.12125	26.412	1.56565	19.9179	546.61	80.31	889.85	104.88	785.95	99.81
1	124.82	124.82	75.81	74.88	74.88	tr|A9YWS9|A9YWS9_CAVPO	Alpha-enolase OS=Cavia porcellus OX=10141 GN=Eno1 PE=2 SV=1	0	auto - discordant peptide type	0	99	AAVPSGASTGIYEALELR	Carbamyl@N-term			0.000791991	1846.94	616.655	1846.94	616.655	3	13	3.1.1.4081.12	55.3282	7544.14	4465.67	55	0.87	5909.62	0.271118	19.0916	0.410844	17.0245	0.225967	24.7396	0.490278	15.8994	0.235932	28.4235	0.161472	34.7033	0.309656	19.8018	1640.24	138.21	501.3	85.88	573.11	84.78
1	124.82	124.82	75.81	74.88	74.88	tr|A9YWS9|A9YWS9_CAVPO	Alpha-enolase OS=Cavia porcellus OX=10141 GN=Eno1 PE=2 SV=1	0	auto - shared MS/MS	0	99	AAVPSGASTGIYEALELR	iTRAQ8plex@N-term			0.00142219	2108.14	1055.08	2108.14	1055.08	2	10	2.1.1.3987.41	49.622	6053.31	5506.28	49.26	1.3	2319.46	0.389559	36.1229	1.00196	28.0289	1.34507	27.2329	0.796597	30.5519	1.00707	34.1585	1.27218	32.229	0.853877	29.3468	334.47	62.45	146.88	45.42	285.01	59.58
1	124.82	124.82	75.81	74.88	74.88	tr|A9YWS9|A9YWS9_CAVPO	Alpha-enolase OS=Cavia porcellus OX=10141 GN=Eno1 PE=2 SV=1	0	auto - shared MS/MS	0	99	AAVPSGASTGIYEALELR	iTRAQ8plex@N-term			0.00219093	2108.14	703.722	2108.14	703.721	3	14	2.1.1.4028.24	52.141	9466.4	6061.44	51.61	1.3	8636.05	1.09404	16.5679	1.11351	17.9439	2.09002	15.8524	0.851364	19.573	1.13834	21.2169	1.41748	20.1701	0.634069	24.7394	797.62	96.83	983.7	110.91	755.34	99.81
1	124.82	124.82	75.81	74.88	74.88	tr|A9YWS9|A9YWS9_CAVPO	Alpha-enolase OS=Cavia porcellus OX=10141 GN=Eno1 PE=2 SV=1	0	auto - shared MS/MS	0	99	AAVPSGASTGIYEALELR	iTRAQ8plex@N-term			0.00117805	2108.14	1055.08	2108.14	1055.08	2	10	2.1.1.3978.41	49.0636	6612.57	4736.79	48.57	1.05	2423.54	0.816109	25.4309	0.962296	26.1855	0.342331	43.8247	1.13043	24.929	0.599584	38.7548	0.579808	39.8713	0.992722	25.8703	395.8	68.1	364.13	68.19	323.92	63.94
1	124.82	124.82	75.81	74.88	74.88	tr|A9YWS9|A9YWS9_CAVPO	Alpha-enolase OS=Cavia porcellus OX=10141 GN=Eno1 PE=2 SV=1	0	auto - shared MS/MS	0	99	AAVPSGASTGIYEALELR	iTRAQ8plex@N-term			0.00254466	2108.14	703.722	2108.14	703.721	3	25	4.1.1.3846.25	44.5775	784136	468283	44.3	0.68	392969	0.96682	3.67698	1.39859	3.59721	1.3632	3.82648	1.69043	3.45204	1.51792	4.16458	1.5682	4.20548	1.49592	3.5208	17281.1	450.37	18834.3	488.54	20554.9	509.66
1	124.82	124.82	75.81	74.88	74.88	tr|A9YWS9|A9YWS9_CAVPO	Alpha-enolase OS=Cavia porcellus OX=10141 GN=Eno1 PE=2 SV=1	0	auto - discordant peptide type	0	99	AAVPSGASTGIYEALELR	iTRAQ8plex@N-term; Methyl(E)@16	Methyl(E)@48		0.00125253	2122.16	708.394	2122.16	708.393	3	16	4.1.1.3889.24	47.2411	6406.57	5143.02	47.27	1.05	10011.2	1.0609	13.4556	1.25402	13.8848	0.981205	15.9034	1.46656	13.3338	0.998435	17.9337	0.699886	21.0875	1.46342	13.4196	1228.8	120.16	1469.57	135.83	1310.51	129.18
1	124.82	124.82	75.81	74.88	74.88	tr|A9YWS9|A9YWS9_CAVPO	Alpha-enolase OS=Cavia porcellus OX=10141 GN=Eno1 PE=2 SV=1	0	auto - discordant peptide type	0	99	AAVPSGASTGIYEALELR	iTRAQ8plex@N-term; iTRAQ8plex(S)@8			0.0023458	2412.35	483.477	2412.35	483.477	5	12	2.1.1.3809.5	38.5478	13287.5	9181.71	38.42	0.25	9448.8	1.30558	10.1723	1.07558	11.6116	1.48276	11.0477	1.13746	11.3605	1.02182	14.0907	0.922176	15.0079	0.992455	11.9294	1950.06	151.58	2870.01	188.32	1783.79	153.87
1	124.82	124.82	75.81	74.88	74.88	tr|A9YWS9|A9YWS9_CAVPO	Alpha-enolase OS=Cavia porcellus OX=10141 GN=Eno1 PE=2 SV=1	0	auto - shared MS/MS	0	99	AAVPSGASTGIYEALELR	iTRAQ8plex@N-term			-0.00233108	2108.14	1055.08	2108.14	1055.08	2	11	3.1.1.4016.41	51.3357	4420.85	3403.48	51.71	0.81	2891.11	0.645006	28.3145	1.11827	25.8254	0.608915	34.5332	1.10782	26.1037	1.55615	27.7592	0.596754	41.3031	1.10689	25.8647	370.91	65.86	269.69	59.48	352.75	66.15
1	124.82	124.82	75.81	74.88	74.88	tr|A9YWS9|A9YWS9_CAVPO	Alpha-enolase OS=Cavia porcellus OX=10141 GN=Eno1 PE=2 SV=1	0	auto - discordant peptide type	0	99	AAVPSGASTGIYEALELR	iTRAQ8plex@N-term; iTRAQ8plex(S)@5			-0.000744674	2412.35	604.094	2412.35	604.094	4	14	1.1.1.3864.14	38.0763	91680.6	13608.9	38.55	0.37	12476	0.810457	8.40985	0.826663	9.1211	0.964749	9.14587	0.776581	9.31132	0.976383	10.3462	0.439602	14.9492	0.785584	9.19921	3629.62	206.22	3316.07	205.61	2551.78	182.08
1	124.82	124.82	75.81	74.88	74.88	tr|A9YWS9|A9YWS9_CAVPO	Alpha-enolase OS=Cavia porcellus OX=10141 GN=Eno1 PE=2 SV=1	0	auto - shared MS/MS	0	99	AAVPSGASTGIYEALELR	iTRAQ8plex@N-term			0.00219093	2108.14	703.722	2108.14	703.721	3	14	2.1.1.4022.18	51.761	9466.4	8087.01	51.61	1.3	8042.7	1.38939	14.8174	1.77106	14.9985	1.34096	16.9081	1.30259	16.1271	1.04837	20.6986	1.1633	20.3439	1.29286	16.2342	897.79	102.9	1406.15	132.05	1352.26	130.82
1	124.82	124.82	75.81	74.88	74.88	tr|A9YWS9|A9YWS9_CAVPO	Alpha-enolase OS=Cavia porcellus OX=10141 GN=Eno1 PE=2 SV=1	0	auto - discordant peptide type	0	99	AAVPSGASTGIYEALELR	iTRAQ8plex@N-term; iTRAQ8plex(T)@9			0.00173798	2412.35	604.095	2412.35	604.094	4	16	5.1.1.3740.14	37.207	43436.7	28008.8	37.5	0.56	15671.9	0.679547	8.28196	0.640911	9.24597	0.626499	9.90325	0.575748	9.54769	0.509165	12.7354	0.807793	10.7281	0.606068	9.3831	4163.9	220.71	3189.72	202.98	2269.61	171.94
1	124.82	124.82	75.81	74.88	74.88	tr|A9YWS9|A9YWS9_CAVPO	Alpha-enolase OS=Cavia porcellus OX=10141 GN=Eno1 PE=2 SV=1	0	auto - discordant peptide type	0	99	AAVPSGASTGIYEALELR	iTRAQ8plex@N-term; iTRAQ8plex(S)@5			0.00491177	2412.35	604.095	2412.35	604.094	4	12	5.1.1.3766.12	38.8109	104529	7869.22	38.24	0.31	6843	0.935736	11.2346	1.06025	11.7531	1.03103	12.4945	0.81087	12.7497	0.816012	15.4848	0.637366	17.6191	0.490543	15.4447	1879.36	148.5	1982.42	158.32	1694.61	147.44
1	124.82	124.82	75.81	74.88	74.88	tr|A9YWS9|A9YWS9_CAVPO	Alpha-enolase OS=Cavia porcellus OX=10141 GN=Eno1 PE=2 SV=1	0	auto - shared MS/MS	0	99	AAVPSGASTGIYEALELR	iTRAQ8plex@N-term			-0.00848497	2108.13	703.718	2108.14	703.721	3	11	1.1.1.4184.27	57.9371	3676.58	3618.95	58.09	0.37	5821.05	0.970319	20.9163	1.24853	21.055	0.705955	27.2859	1.24594	21.0993	1.29406	24.8472	1.22308	25.9583	0.72613	25.6784	532.49	79.06	582.45	85.81	565.41	84.41
1	124.82	124.82	75.81	74.88	74.88	tr|A9YWS9|A9YWS9_CAVPO	Alpha-enolase OS=Cavia porcellus OX=10141 GN=Eno1 PE=2 SV=1	0	auto - shared MS/MS	0	99	AAVPSGASTGIYEALELR	iTRAQ8plex@N-term			0.00745443	2108.15	703.724	2108.14	703.721	3	14	3.1.1.3973.20	48.642	17024.2	16951.2	48.74	0.93	11312.5	0.605746	13.4624	0.817715	13.2475	0.756226	14.5838	0.976478	12.591	0.968456	15.2719	0.755943	17.3169	1.14973	12.0529	1705.67	141.2	1164.71	123.65	1186.18	122.68
1	124.82	124.82	75.81	74.88	74.88	tr|A9YWS9|A9YWS9_CAVPO	Alpha-enolase OS=Cavia porcellus OX=10141 GN=Eno1 PE=2 SV=1	0	auto - discordant peptide type	0	99	AAVPSGASTGIYEALELR	iTRAQ8plex@N-term; iTRAQ8plex(S)@8			0.000731639	2412.35	604.094	2412.35	604.094	4	21	4.1.1.3745.14	38.3141	100056	95450.5	38.29	0.31	80125.2	0.934224	4.40157	1.24248	4.39942	1.20802	4.68572	1.29753	4.3667	1.47557	4.96034	1.38225	5.19702	1.31071	4.31445	12270.4	379.43	12922.4	404.78	12965.9	405.75
1	124.82	124.82	75.81	74.88	74.88	tr|A9YWS9|A9YWS9_CAVPO	Alpha-enolase OS=Cavia porcellus OX=10141 GN=Eno1 PE=2 SV=1	0	auto - discordant peptide type	0	99	AAVPSGASTGIYEALELR	iTRAQ8plex@N-term; Methyl(E)@16	Methyl(E)@48		-0.00259854	2122.16	708.392	2122.16	708.393	3	14	5.1.1.3903.23	47.3058	6191.71	5894.1	47.33	1.67	9772.72	0.945515	12.7485	1.02657	13.4994	0.893111	14.9865	1.09838	13.1973	0.707942	18.8279	0.636507	20.0555	0.823754	14.4342	1450.91	130.48	1546.47	139.74	1266.72	127.53
1	124.82	124.82	75.81	74.88	74.88	tr|A9YWS9|A9YWS9_CAVPO	Alpha-enolase OS=Cavia porcellus OX=10141 GN=Eno1 PE=2 SV=1	0	auto - discordant peptide type	0	99	AAVPSGASTGIYEALELR	iTRAQ8plex@N-term; iTRAQ8plex(S)@8			0.000731639	2412.35	604.094	2412.35	604.094	4	21	4.1.1.3744.16	38.2549	100056	97613.9	38.29	0.31	85827.9	0.855411	4.24742	1.23573	4.14196	1.18844	4.43155	1.26872	4.12939	1.24462	4.93425	1.09499	5.29624	1.30529	4.06167	13841.4	402.81	13347.1	412.93	14546.5	428.73
1	124.82	124.82	75.81	74.88	74.88	tr|A9YWS9|A9YWS9_CAVPO	Alpha-enolase OS=Cavia porcellus OX=10141 GN=Eno1 PE=2 SV=1	0	auto - shared MS/MS	0	99	AAVPSGASTGIYEALELR	iTRAQ8plex@N-term			0.00219093	2108.14	703.722	2108.14	703.721	3	16	2.1.1.4034.20	52.5082	9466.4	5591.41	51.61	1.3	13136.3	0.993556	11.5831	0.845642	13.2491	0.874701	13.8446	1.02147	12.4519	1.12488	14.6601	1.79429	12.7961	0.331518	27.7002	1709.91	141.69	1915.13	155	1229.74	127.13
1	124.82	124.82	75.81	74.88	74.88	tr|A9YWS9|A9YWS9_CAVPO	Alpha-enolase OS=Cavia porcellus OX=10141 GN=Eno1 PE=2 SV=1	0	auto - shared MS/MS	0	99	AAVPSGASTGIYEALELR	iTRAQ8plex@N-term			0.00252519	2108.14	703.722	2108.14	703.721	3	12	3.1.1.3896.31	43.8884	799954	60393.8	44.4	0.68	11991.6	1.05895	9.66963	0.935983	10.8848	0.860917	11.8283	0.998614	10.5799	0.493539	17.4125	0.831011	14.061	0.872062	11.0157	2376.8	167.11	2837.28	188.35	1891.97	157.21
1	124.82	124.82	75.81	74.88	74.88	tr|A9YWS9|A9YWS9_CAVPO	Alpha-enolase OS=Cavia porcellus OX=10141 GN=Eno1 PE=2 SV=1	0	auto - discordant peptide type	0	99	AAVPSGASTGIYEALELR	iTRAQ8plex@N-term; iTRAQ8plex(Y)@12			-0.000158351	2412.35	805.123	2412.35	805.123	3	11	5.1.1.3752.40	37.9833	71370.9	10501.7	38.24	0.31	6746.92	1.38165	11.8888	1.11251	13.5875	1.13782	14.1105	0.968006	14.046	0.979664	16.8067	0.63918	20.5467	1.29077	12.8694	1393.98	128.21	2171.14	163.56	1318.91	131.91
1	124.82	124.82	75.81	74.88	74.88	tr|A9YWS9|A9YWS9_CAVPO	Alpha-enolase OS=Cavia porcellus OX=10141 GN=Eno1 PE=2 SV=1	0	auto - shared MS/MS	0	99	AAVPSGASTGIYEALELR	iTRAQ8plex@N-term			-0.00426924	2108.14	703.72	2108.14	703.721	3	9	2.1.1.4179.22	61.5177	1861.86	1838.14	61.73	0.93	3085.9	1.07068	27.8844	1.39447	28.0399	1.06816	31.8223	0.619711	36.0404	0.846603	39.7244	1.50143	33.0776	0.834562	33.1868	285.09	57.88	344.09	65.77	338.1	65.39
1	124.82	124.82	75.81	74.88	74.88	tr|A9YWS9|A9YWS9_CAVPO	Alpha-enolase OS=Cavia porcellus OX=10141 GN=Eno1 PE=2 SV=1	0	auto - shared MS/MS	0	99	AAVPSGASTGIYEALELR	iTRAQ8plex@N-term			0.000469157	2108.14	703.721	2108.14	703.721	3	11	1.1.1.4029.27	48.3137	17298.2	16781.5	48.21	0.68	12449.5	1.06234	12.933	1.33038	13.1296	0.873544	15.8012	0.751303	15.6388	1.46661	15.018	1.39397	15.7431	1.22365	13.4868	1329.85	125	1592.57	141.47	1504.64	137.93
1	124.82	124.82	75.81	74.88	74.88	tr|A9YWS9|A9YWS9_CAVPO	Alpha-enolase OS=Cavia porcellus OX=10141 GN=Eno1 PE=2 SV=1	0	auto - shared MS/MS	0	99	AAVPSGASTGIYEALELR	iTRAQ8plex@N-term			0.00878812	2108.15	528.045	2108.14	528.043	4	11	3.1.1.3975.6	48.7475	1867.2	1711.22	48.92	1.24	2778.17	1.23252	22.4787	0.702263	29.1531	0.724581	30.3262	1.11452	24.7996	1.0504	30.4356	0.934229	32.6561	1.49441	23.2583	408.81	69.37	568	83.74	244.16	57.88
1	124.82	124.82	75.81	74.88	74.88	tr|A9YWS9|A9YWS9_CAVPO	Alpha-enolase OS=Cavia porcellus OX=10141 GN=Eno1 PE=2 SV=1	0	auto - shared MS/MS	0	99	AAVPSGASTGIYEALELR	iTRAQ8plex@N-term			-0.00537219	2108.14	703.72	2108.14	703.721	3	12	1.1.1.4148.24	55.6944	5794.69	4692.08	55.41	0.68	6663.9	0.872173	15.9287	0.464031	22.1445	0.819851	18.5968	0.774327	18.0639	1.18182	18.8255	0.84546	22.0436	0.819543	17.7191	967.01	106.48	950.75	109.43	381.62	73.32
1	124.82	124.82	75.81	74.88	74.88	tr|A9YWS9|A9YWS9_CAVPO	Alpha-enolase OS=Cavia porcellus OX=10141 GN=Eno1 PE=2 SV=1	0	auto - discordant peptide type	0	99	AAVPSGASTGIYEALELR	iTRAQ8plex@N-term; iTRAQ8plex(Y)@12			0.000795858	2412.35	604.094	2412.35	604.094	4	18	2.1.1.3809.18	38.5651	99694.1	76059.2	38.47	0.31	17711.7	0.968407	7.90484	1.16546	8.13315	1.30581	8.27856	1.10606	8.27531	1.27075	9.4177	1.08291	10.242	0.974831	8.52919	3729.65	209.23	4071.54	226.75	3696.73	217.69
1	124.82	124.82	75.81	74.88	74.88	tr|A9YWS9|A9YWS9_CAVPO	Alpha-enolase OS=Cavia porcellus OX=10141 GN=Eno1 PE=2 SV=1	0	auto - discordant peptide type	0	99	AAVPSGASTGIYEALELR	iTRAQ8plex@N-term; iTRAQ8plex(S)@8			-0.00237135	2412.35	805.122	2412.35	805.123	3	12	3.1.1.3803.36	38.1391	73217.6	9016.22	38.4	0.31	5753.38	1.05261	15.7955	1.18043	16.6081	1.74562	15.6227	1.02237	17.3255	0.951479	21.4465	1.22714	19.9686	1.00862	17.1791	894.82	102.53	1061.78	115.44	898.32	108
1	124.82	124.82	75.81	74.88	74.88	tr|A9YWS9|A9YWS9_CAVPO	Alpha-enolase OS=Cavia porcellus OX=10141 GN=Eno1 PE=2 SV=1	0	auto - discordant peptide type	0	99	AAVPSGASTGIYEALELR	iTRAQ8plex@N-term; iTRAQ8plex(S)@8			0.000487113	2412.35	604.094	2412.35	604.094	4	20	3.1.1.3806.11	38.2912	96965.3	72168.1	38.4	0.31	46522.4	0.943287	5.53879	1.17109	5.64854	1.31394	5.7525	1.1657	5.67752	1.43402	6.28261	0.938208	7.52903	1.25389	5.50755	7704.31	300.67	8192.38	321.99	7673.19	313.34
1	124.82	124.82	75.81	74.88	74.88	tr|A9YWS9|A9YWS9_CAVPO	Alpha-enolase OS=Cavia porcellus OX=10141 GN=Eno1 PE=2 SV=1	0	auto - shared MS/MS	0	99	AAVPSGASTGIYEALELR	iTRAQ8plex@N-term			-0.0104733	2108.13	1055.07	2108.14	1055.08	2	10	5.1.1.3992.40	52.8448	2732.18	2570.31	53.04	1.86	1855.56	0.886858	35.6428	0.776353	40.682	1.08152	38.4305	1.04125	37.07	1.32761	40.7163	0.787242	51.0151	1.03247	37.093	191.88	47.44	191.83	49.25	126.69	40.93
1	124.82	124.82	75.81	74.88	74.88	tr|A9YWS9|A9YWS9_CAVPO	Alpha-enolase OS=Cavia porcellus OX=10141 GN=Eno1 PE=2 SV=1	0	auto - discordant peptide type	0	99	AAVPSGASTGIYEALELR	iTRAQ8plex@N-term; iTRAQ8plex(Y)@12			0.00173798	2412.35	604.095	2412.35	604.094	4	16	5.1.1.3740.14	37.207	43436.7	28008.8	37.5	0.56	15671.9	0.679547	8.28196	0.640911	9.24597	0.626499	9.90325	0.575748	9.54769	0.509165	12.7354	0.807793	10.7281	0.606068	9.3831	4163.9	220.71	3189.72	202.98	2269.61	171.94
1	124.82	124.82	75.81	74.88	74.88	tr|A9YWS9|A9YWS9_CAVPO	Alpha-enolase OS=Cavia porcellus OX=10141 GN=Eno1 PE=2 SV=1	0	auto - shared MS/MS	0	99	AAVPSGASTGIYEALELR	iTRAQ8plex@N-term			-0.00235903	2108.14	1055.08	2108.14	1055.08	2	8	2.1.1.3875.40	42.6803	17111.5	16796	42.69	0.31	3336.61	1.24008	24.5192	2.10517	23.3011	1.62874	25.8258	1.02342	28.3604	3.29991	23.901	2.40808	26.4538	2.24375	22.9956	345.07	63.74	482.38	77.78	617.8	87.75
1	124.82	124.82	75.81	74.88	74.88	tr|A9YWS9|A9YWS9_CAVPO	Alpha-enolase OS=Cavia porcellus OX=10141 GN=Eno1 PE=2 SV=1	0	auto - discordant peptide type	0	99	AAVPSGASTGIYEALELR	Delta:H(2)C(2)@N-term; iTRAQ8plex(S)@5			-0.0220945	2134.14	712.386	2134.16	712.393	3	14	3.1.1.3902.25	44.251	3861.15	3721.33	44.22	0.8	12205.5	0.714591	14.5349	0.866006	14.8538	0.632397	17.8478	0.927665	14.5392	0.770043	19.1643	0.979149	17.8287	0.893141	14.7298	1312.65	123.95	1057.4	116.84	966.77	110.85
1	124.82	124.82	75.81	74.88	74.88	tr|A9YWS9|A9YWS9_CAVPO	Alpha-enolase OS=Cavia porcellus OX=10141 GN=Eno1 PE=2 SV=1	0	auto - discordant peptide type	0	99	AAVPSGASTGIYEALELR	iTRAQ8plex@N-term; iTRAQ8plex(T)@9			-0.00255446	2412.35	805.122	2412.35	805.123	3	20	3.1.1.3797.39	37.7721	31826.7	27734.2	37.72	0.49	14406.9	0.706689	8.16789	0.869501	8.31601	0.797795	9.12506	0.894226	8.2425	0.692969	11.1959	0.891048	10.3349	0.939456	8.06521	4186.12	221.34	3334.82	207.61	3095.53	198.69
1	124.82	124.82	75.81	74.88	74.88	tr|A9YWS9|A9YWS9_CAVPO	Alpha-enolase OS=Cavia porcellus OX=10141 GN=Eno1 PE=2 SV=1	0	auto - discordant peptide type	0	99	AAVPSGASTGIYEALELR	iTRAQ8plex@N-term; iTRAQ8plex(Y)@12			-0.000744674	2412.35	604.094	2412.35	604.094	4	11	1.1.1.3881.17	39.1313	91680.6	7414.28	38.55	0.37	6044.9	0.924515	14.3336	0.984025	15.2756	0.872519	16.787	0.756056	16.5403	0.667513	21.5512	0.927861	19.3275	0.95125	15.4718	1161.43	116.73	1210.43	123.7	971.97	111.81
1	124.82	124.82	75.81	74.88	74.88	tr|A9YWS9|A9YWS9_CAVPO	Alpha-enolase OS=Cavia porcellus OX=10141 GN=Eno1 PE=2 SV=1	0	auto - discordant peptide type	0	99	AAVPSGASTGIYEALELR	Carbamyl@N-term			-0.000312735	1846.94	924.478	1846.94	924.479	2	12	1.1.1.4137.41	55.0338	11871.1	7409.55	55.23	0.81	4708.15	0.510791	28.5587	1.19491	23.4448	0.560039	33.1788	0.996097	24.7268	0.397964	44.704	0.44482	42.5739	0.736255	28.322	431.43	70.98	248.42	57.99	438.43	73.23
1	124.82	124.82	75.81	74.88	74.88	tr|A9YWS9|A9YWS9_CAVPO	Alpha-enolase OS=Cavia porcellus OX=10141 GN=Eno1 PE=2 SV=1	0	auto - shared MS/MS	0	99	AAVPSGASTGIYEALELR	iTRAQ8plex@N-term			0.00745443	2108.15	703.724	2108.14	703.721	3	15	3.1.1.3979.27	49.0235	17024.2	14312.5	48.74	0.93	21051.5	0.973564	9.70229	0.72428	11.675	1.03268	10.8823	1.02612	10.3673	0.986774	12.6976	1.00941	12.9113	1.15835	9.98453	2461.09	169.97	2701	184.06	1515.96	142.7
1	124.82	124.82	75.81	74.88	74.88	tr|A9YWS9|A9YWS9_CAVPO	Alpha-enolase OS=Cavia porcellus OX=10141 GN=Eno1 PE=2 SV=1	0	auto - discordant peptide type	0	99	AAVPSGASTGIYEALELR	iTRAQ8plex@N-term; iTRAQ8plex(Y)@12			-0.000878658	2412.35	483.477	2412.35	483.477	5	11	3.1.1.3811.4	38.5911	12623.3	6550.69	38.46	0.31	8253.01	0.875214	10.2227	0.56803	13.0997	1.08249	10.9233	0.823075	11.3328	0.564087	16.3392	0.814093	14.271	0.797991	11.6035	2345.48	165.84	2314.08	170.85	1133.07	124.95
1	124.82	124.82	75.81	74.88	74.88	tr|A9YWS9|A9YWS9_CAVPO	Alpha-enolase OS=Cavia porcellus OX=10141 GN=Eno1 PE=2 SV=1	0	auto - discordant peptide type	0	99	AAVPSGASTGIYEALELR	iTRAQ8plex@N-term; iTRAQ8plex(S)@5			-0.00119587	2412.35	483.476	2412.35	483.477	5	12	1.1.1.3873.3	38.6184	13389.7	11600.4	38.55	0.25	8349.49	1.19083	12.7925	1.32543	13.4423	1.73052	13.1343	1.74617	12.5896	1.54272	15.208	1.63891	15.2086	1.30725	13.6972	1286.49	123.04	1726.99	146.72	1450.16	136.98
1	124.82	124.82	75.81	74.88	74.88	tr|A9YWS9|A9YWS9_CAVPO	Alpha-enolase OS=Cavia porcellus OX=10141 GN=Eno1 PE=2 SV=1	0	auto - discordant peptide type	0	99	AAVPSGASTGIYEALELR	iTRAQ8plex@N-term; iTRAQ8plex(S)@8			-0.00119587	2412.35	483.476	2412.35	483.477	5	12	1.1.1.3873.3	38.6184	13389.7	11600.4	38.55	0.25	8349.49	1.19083	12.7925	1.32543	13.4423	1.73052	13.1343	1.74617	12.5896	1.54272	15.208	1.63891	15.2086	1.30725	13.6972	1286.49	123.04	1726.99	146.72	1450.16	136.98
1	124.82	124.82	75.81	74.88	74.88	tr|A9YWS9|A9YWS9_CAVPO	Alpha-enolase OS=Cavia porcellus OX=10141 GN=Eno1 PE=2 SV=1	0	auto - shared MS/MS	0	99	AAVPSGASTGIYEALELR	iTRAQ8plex@N-term			-0.0113588	2108.13	703.717	2108.14	703.721	3	12	2.1.1.4015.22	51.3329	11703	8719.48	50.62	1.12	9370.32	1.224	16.2644	1.59172	16.3845	1.3045	18.1992	1.51451	16.6135	1.60445	19.0795	1.19947	21.5606	1.02378	18.609	786.9	96.24	1085.76	116.41	1065.22	116.14
1	124.82	124.82	75.81	74.88	74.88	tr|A9YWS9|A9YWS9_CAVPO	Alpha-enolase OS=Cavia porcellus OX=10141 GN=Eno1 PE=2 SV=1	0	auto - discordant peptide type	0	98.98	AAVPSGASTGIYEALELR	iTRAQ8plex@N-term; Pro->pyro-Glu(P)@4			0.0609108	2122.18	708.401	2122.12	708.381	3	18	3.1.1.3895.23	43.8159	11000.1	6584.07	43.6	0.5	9144.89	1.33891	13.6363	1.47514	14.2865	0.962061	17.132	1.16667	15.1311	1.00249	19.252	1.33709	17.7071	0.873099	16.6799	1075.42	112.59	1623.16	141.82	1349.16	131.15
1	124.82	124.82	75.81	74.88	74.88	tr|A9YWS9|A9YWS9_CAVPO	Alpha-enolase OS=Cavia porcellus OX=10141 GN=Eno1 PE=2 SV=1	0	auto - shared MS/MS	0	98.97	AAVPSGASTGIYEALELR	iTRAQ8plex@N-term			0.00189553	2108.14	703.722	2108.14	703.721	3	16	4.1.1.3986.26	53.2586	6211.71	5821.48	53.16	1.05	10873.8	0.446074	12.6905	0.594699	12.351	0.368509	16.3035	0.502478	13.0948	0.305192	21.2926	0.610752	15.7232	0.261502	18.8745	2400.83	167.37	1207.26	128.02	1214.26	123.8
1	124.82	124.82	75.81	74.88	74.88	tr|A9YWS9|A9YWS9_CAVPO	Alpha-enolase OS=Cavia porcellus OX=10141 GN=Eno1 PE=2 SV=1	0	auto - discordant peptide type	0	98.95	AAVPSGASTGIYEALELR	Carbamyl@N-term			0.00313495	1846.95	616.656	1846.94	616.655	3	12	4.1.1.4021.13	55.4111	7373.51	4082.5	55.02	0.87	3757.64	0.565203	27.965	2.36454	20.3994	1.22842	25.3225	1.03367	24.9522	1.113	29.0257	0.621826	37.6135	0.658522	29.7724	424.74	70.45	270.62	60.93	854.13	101.43
1	124.82	124.82	75.81	74.88	74.88	tr|A9YWS9|A9YWS9_CAVPO	Alpha-enolase OS=Cavia porcellus OX=10141 GN=Eno1 PE=2 SV=1	0	auto - shared MS/MS	0	98.92	AAVPSGASTGIYEALELR	iTRAQ8plex@N-term			-0.00426413	2108.14	703.72	2108.14	703.721	3	12	3.1.1.4063.22	54.2247	5865.05	4959.09	54.01	0.74	6527.1	0.686114	16.9061	0.6815	18.575	0.940873	17.5337	0.626039	19.1125	0.664822	23.0264	0.576227	25.2023	0.441663	22.7759	993.62	107.82	768.51	99.63	575.89	86.82
1	124.82	124.82	75.81	74.88	74.88	tr|A9YWS9|A9YWS9_CAVPO	Alpha-enolase OS=Cavia porcellus OX=10141 GN=Eno1 PE=2 SV=1	0	auto - shared MS/MS	0	98.9	AAVPSGASTGIYEALELR	iTRAQ8plex@N-term			-0.00150184	2108.14	703.721	2108.14	703.721	3	9	1.1.1.4022.22	47.8731	17669	17621.2	47.97	0.37	7225.7	1.31984	14.7035	1.15622	16.4479	1.32656	16.5684	1.4097	15.5448	1.28006	19.0156	1.58228	18.0771	1.36664	15.6772	929.26	104.64	1382.58	130.72	913.76	109.55
1	124.82	124.82	75.81	74.88	74.88	tr|A9YWS9|A9YWS9_CAVPO	Alpha-enolase OS=Cavia porcellus OX=10141 GN=Eno1 PE=2 SV=1	0	auto - discordant peptide type	0	98.83	AAVPSGASTGIYEALELR	iTRAQ8plex@N-term; iTRAQ8plex(T)@9			0.000795858	2412.35	604.094	2412.35	604.094	4	21	2.1.1.3807.12	38.4333	99694.1	99631.8	38.47	0.31	89254.4	0.816941	4.13181	1.19191	4.01104	1.08025	4.38044	1.19356	4.02731	1.25876	4.70944	1.03102	5.19702	1.25991	3.9344	15017.8	419.49	13830.2	421.07	15223	438.2
1	124.82	124.82	75.81	74.88	74.88	tr|A9YWS9|A9YWS9_CAVPO	Alpha-enolase OS=Cavia porcellus OX=10141 GN=Eno1 PE=2 SV=1	0	auto - discordant peptide type	0	98.82	AAVPSGASTGIYEALELR	iTRAQ8plex@N-term; iTRAQ8plex(T)@9			-0.00248369	2412.35	805.122	2412.35	805.123	3	12	1.1.1.3865.38	38.1701	29878.9	6369.38	37.81	0.49	5012.61	0.881101	14.4242	0.685369	17.1664	0.907967	16.3244	0.608065	17.7586	0.648583	21.4599	0.683923	21.6074	0.579825	17.7973	1174.79	117.37	1166.86	121.4	684.76	95.59
1	124.82	124.82	75.81	74.88	74.88	tr|A9YWS9|A9YWS9_CAVPO	Alpha-enolase OS=Cavia porcellus OX=10141 GN=Eno1 PE=2 SV=1	0	auto - shared MS/MS	0	98.7	AAVPSGASTGIYEALELR	iTRAQ8plex@N-term			0.00171243	2108.14	703.722	2108.14	703.721	3	13	4.1.1.3924.26	49.4153	15631.2	15049.8	49.44	1.3	8700.04	0.6895	13.6289	0.64752	15.2668	0.816307	14.8158	0.475628	17.1155	0.680891	18.2892	0.496709	21.6964	0.524036	16.6922	1523.49	133.51	1184.15	123.6	838.97	104.88
1	124.82	124.82	75.81	74.88	74.88	tr|A9YWS9|A9YWS9_CAVPO	Alpha-enolase OS=Cavia porcellus OX=10141 GN=Eno1 PE=2 SV=1	0	auto - shared MS/MS	0	98.67	AAVPSGASTGIYEALELR	iTRAQ8plex@N-term			-0.00932539	2108.13	703.718	2108.14	703.721	3	11	3.1.1.4132.23	58.5137	3221.94	2477.74	58.11	0.62	5458.03	0.611736	21.625	1.17714	19.0867	0.706751	24.1213	0.601258	23.9486	1.33301	21.8619	1.0397	24.6988	0.685178	23.1829	659.76	87.82	454.97	77.54	660.49	90.35
1	124.82	124.82	75.81	74.88	74.88	tr|A9YWS9|A9YWS9_CAVPO	Alpha-enolase OS=Cavia porcellus OX=10141 GN=Eno1 PE=2 SV=1	0	auto - shared MS/MS	0	98.66	AAVPSGASTGIYEALELR	iTRAQ8plex@N-term			0.00254466	2108.14	703.722	2108.14	703.721	3	11	4.1.1.3831.29	43.6567	784136	12818.9	44.3	0.68	8783.96	0.676911	13.8428	1.09697	12.9508	1.15774	13.5047	1.10337	12.9558	0.504144	21.9862	1.1223	15.8335	0.865695	13.9042	1502.34	132.57	1146.39	122.27	1401.58	132.86
1	124.82	124.82	75.81	74.88	74.88	tr|A9YWS9|A9YWS9_CAVPO	Alpha-enolase OS=Cavia porcellus OX=10141 GN=Eno1 PE=2 SV=1	0	auto - shared MS/MS	0	98.57	AAVPSGASTGIYEALELR	iTRAQ8plex@N-term			-0.00745795	2108.14	1055.08	2108.14	1055.08	2	10	3.1.1.3986.40	49.4753	6154.86	6121.33	49.61	1.43	2521.45	0.891175	37.253	1.26669	36.686	2.14751	33.725	1.93193	33.4553	2.90258	34.4376	1.71604	40.7948	2.56268	31.4486	175.88	45.42	176.69	47.44	189.47	49.37
1	124.82	124.82	75.81	74.88	74.88	tr|A9YWS9|A9YWS9_CAVPO	Alpha-enolase OS=Cavia porcellus OX=10141 GN=Eno1 PE=2 SV=1	0	auto - discordant peptide type	0	98.57	AAVPSGASTGIYEALELR	iTRAQ8plex@N-term; iTRAQ8plex(Y)@12			0.00254571	2412.35	483.477	2412.35	483.477	5	12	5.1.1.3759.5	38.3693	12322.4	9016.43	38.24	0.31	9467.67	1.04036	10.1767	0.819726	11.9581	1.24212	10.9627	0.877729	11.6192	0.877771	14.1236	0.926326	14.2028	1.07432	11.0692	2163.4	159.42	2537.19	178.08	1508.2	142.04
1	124.82	124.82	75.81	74.88	74.88	tr|A9YWS9|A9YWS9_CAVPO	Alpha-enolase OS=Cavia porcellus OX=10141 GN=Eno1 PE=2 SV=1	0	auto - shared MS/MS	0	98.55	AAVPSGASTGIYEALELR	iTRAQ8plex@N-term			0.00584052	2108.15	703.723	2108.14	703.721	3	15	4.1.1.3818.23	42.8434	43766.3	17924.8	42.62	0.37	21781.6	1.0195	7.471	1.0457	8.05182	1.21473	8.0672	0.748564	8.9552	1.02937	9.64959	0.806992	10.9398	0.855852	8.46068	4061.72	218.41	4668	242.11	3612.18	216.48
1	124.82	124.82	75.81	74.88	74.88	tr|A9YWS9|A9YWS9_CAVPO	Alpha-enolase OS=Cavia porcellus OX=10141 GN=Eno1 PE=2 SV=1	0	auto - shared MS/MS	0	98.45	AAVPSGASTGIYEALELR	iTRAQ8plex@N-term			0.00281105	2108.15	703.722	2108.14	703.721	3	15	4.1.1.3972.21	52.3836	5795.04	5794.86	52.29	0.74	13054.1	1.02509	12.7406	0.863803	14.6803	1.59073	12.823	1.39226	12.7305	0.909117	17.5417	0.923066	17.7078	0.233765	45.5537	1391.07	127.82	1607.47	141.87	1021.92	117
1	124.82	124.82	75.81	74.88	74.88	tr|A9YWS9|A9YWS9_CAVPO	Alpha-enolase OS=Cavia porcellus OX=10141 GN=Eno1 PE=2 SV=1	0	auto - discordant peptide type	0	98.44	AAVPSGASTGIYEALELR	iTRAQ8plex@N-term			0.0678836	2108.21	528.06	2108.14	528.043	4	9	5.1.1.3687.5	33.9209	8804.61	2969.64	34.22	0.49	5297.32	0.988485	15.361	0.902444	17.2748	1.72841	15.0171	1.60821	14.7177	1.41985	17.8448	1.15207	19.6319	1.6552	14.6852	975.32	107.01	1086.8	116.84	748.55	99.88
1	124.82	124.82	75.81	74.88	74.88	tr|A9YWS9|A9YWS9_CAVPO	Alpha-enolase OS=Cavia porcellus OX=10141 GN=Eno1 PE=2 SV=1	0	auto - shared MS/MS	0	98.43	AAVPSGASTGIYEALELR	iTRAQ8plex@N-term			-0.0018838	2108.14	703.721	2108.14	703.721	3	14	3.1.1.4036.27	52.5573	5786.65	5291.57	52.64	0.31	11345.5	0.804156	12.4223	0.944875	12.8582	0.955324	13.5419	0.762634	13.7822	0.8439	16.4977	1.61011	13.3424	0.211609	37.7334	1673.03	140	1516.62	139.24	1344.41	131.25
1	124.82	124.82	75.81	74.88	74.88	tr|A9YWS9|A9YWS9_CAVPO	Alpha-enolase OS=Cavia porcellus OX=10141 GN=Eno1 PE=2 SV=1	0	auto - discordant peptide type	0	98.34	AAVPSGASTGIYEALELR	iTRAQ8plex@N-term; iTRAQ8plex(S)@5			-0.00286623	2412.34	604.093	2412.35	604.094	4	17	2.1.1.3794.19	37.6388	43387.3	36728.9	37.74	0.56	20451.6	0.827585	8.44202	1.09401	8.44082	1.19796	8.6869	1.22569	8.20481	1.13962	9.98214	0.755516	11.9993	0.983112	8.68608	3567.05	204.46	3327.78	206.25	3318.82	205.64
1	124.82	124.82	75.81	74.88	74.88	tr|A9YWS9|A9YWS9_CAVPO	Alpha-enolase OS=Cavia porcellus OX=10141 GN=Eno1 PE=2 SV=1	0	auto - shared MS/MS	0	98.33	AAVPSGASTGIYEALELR	iTRAQ8plex@N-term			0.00310802	2108.15	528.044	2108.14	528.043	4	8	5.1.1.3907.8	47.5335	3906.06	1652.12	46.65	0.99	2692.98	0.514965	26.9581	0.875211	24.4302	0.902375	25.7411	0.703417	26.5521	1.13917	27.014	0.710665	33.5837	1.12368	22.9578	478.51	74.75	277.78	61.03	356.17	66.9
1	124.82	124.82	75.81	74.88	74.88	tr|A9YWS9|A9YWS9_CAVPO	Alpha-enolase OS=Cavia porcellus OX=10141 GN=Eno1 PE=2 SV=1	0	no quant - weak signal	0	98.29	AAVPSGASTGIYEALELR	iTRAQ8plex@N-term			-0.00108276	2108.14	703.721	2108.14	703.721	3	8	1.1.1.5161.7	111.031	120.41	110.82	111.11	0.86	538.404															70.51	28.72	55.19	26.69	43.59	23.72
1	124.82	124.82	75.81	74.88	74.88	tr|A9YWS9|A9YWS9_CAVPO	Alpha-enolase OS=Cavia porcellus OX=10141 GN=Eno1 PE=2 SV=1	0	auto - shared MS/MS	0	98.28	AAVPSGASTGIYEALELR	iTRAQ8plex@N-term			0.00341711	2108.15	528.044	2108.14	528.043	4	10	3.1.1.3988.7	49.5555	1849.59	1002.57	49.23	0.5	2333.78	0.955212	27.3112	0.933311	29.9674	1.24839	28.8484	1.20854	27.7758	1.15607	33.8486	1.59641	30.9412	0.750831	32.7788	314.22	60.73	338.35	65.29	249.41	57.12
1	124.82	124.82	75.81	74.88	74.88	tr|A9YWS9|A9YWS9_CAVPO	Alpha-enolase OS=Cavia porcellus OX=10141 GN=Eno1 PE=2 SV=1	0	auto - discordant peptide type	0	98.26	AAVPSGASTGIYEALELR	iTRAQ8plex@N-term			-0.0276357	2108.11	703.712	2108.14	703.721	3	11	3.1.1.4088.20	55.7737	4520.42	4088.16	55.93	0.62	5867.3	2.09559	23.2613	3.00151	23.0596	1.42582	28.6173	2.21376	24.3166	2.45897	26.9213	1.80474	29.9997	1.64921	26.4812	315.49	61.24	745.29	95.53	805.34	100.25
1	124.82	124.82	75.81	74.88	74.88	tr|A9YWS9|A9YWS9_CAVPO	Alpha-enolase OS=Cavia porcellus OX=10141 GN=Eno1 PE=2 SV=1	0	auto - discordant peptide type	0	98.19	AAVPSGASTGIYEALELR	iTRAQ8plex@N-term; iTRAQ8plex(T)@9			0.0023458	2412.35	483.477	2412.35	483.477	5	12	2.1.1.3809.5	38.5478	13287.5	9181.71	38.42	0.25	9448.8	1.30558	10.1723	1.07558	11.6116	1.48276	11.0477	1.13746	11.3605	1.02182	14.0907	0.922176	15.0079	0.992455	11.9294	1950.06	151.58	2870.01	188.32	1783.79	153.87
1	124.82	124.82	75.81	74.88	74.88	tr|A9YWS9|A9YWS9_CAVPO	Alpha-enolase OS=Cavia porcellus OX=10141 GN=Eno1 PE=2 SV=1	0	auto - discordant peptide type	0	98.14	AAVPSGASTGIYEALELR	iTRAQ8plex@N-term; Methyl(S)@8	Methyl(S)@40		-0.0339033	2122.12	708.382	2122.16	708.393	3	14	4.1.1.3839.27	44.1487	4113.31	3239.8	44.36	0.93	7031.48	1.25399	16.9349	1.18624	18.5465	1.11823	19.788	0.895165	20.1186	1.25159	21.7542	1.83195	19.6858	1.38255	17.9986	716.57	91.86	1012.94	112.09	722.91	96.89
1	124.82	124.82	75.81	74.88	74.88	tr|A9YWS9|A9YWS9_CAVPO	Alpha-enolase OS=Cavia porcellus OX=10141 GN=Eno1 PE=2 SV=1	0	auto - discordant peptide type	0	98.14	AAVPSGASTGIYEALELR	iTRAQ8plex@N-term; Methyl(S)@5	Methyl(S)@37		-0.0339033	2122.12	708.382	2122.16	708.393	3	14	4.1.1.3839.27	44.1487	4113.31	3239.8	44.36	0.93	7031.48	1.25399	16.9349	1.18624	18.5465	1.11823	19.788	0.895165	20.1186	1.25159	21.7542	1.83195	19.6858	1.38255	17.9986	716.57	91.86	1012.94	112.09	722.91	96.89
1	124.82	124.82	75.81	74.88	74.88	tr|A9YWS9|A9YWS9_CAVPO	Alpha-enolase OS=Cavia porcellus OX=10141 GN=Eno1 PE=2 SV=1	0	auto - shared MS/MS	0	98.13	AAVPSGASTGIYEALELR	iTRAQ8plex@N-term			0.00229885	2108.14	703.722	2108.14	703.721	3	12	2.1.1.3883.25	43.1561	44206.1	8355.94	42.69	0.37	11446.7	1.14319	11.4834	1.08737	12.6022	1.04344	13.4893	1.37222	11.8056	1.23209	14.4671	1.02721	15.8126	0.842223	13.6381	1625.19	138.25	2094.38	161.56	1502.92	139.74
1	124.82	124.82	75.81	74.88	74.88	tr|A9YWS9|A9YWS9_CAVPO	Alpha-enolase OS=Cavia porcellus OX=10141 GN=Eno1 PE=2 SV=1	0	auto - shared MS/MS	0	98.12	AAVPSGASTGIYEALELR	iTRAQ8plex@N-term			0.00726131	2108.15	528.045	2108.14	528.043	4	11	4.1.1.3816.5	42.6955	5149.26	5033.34	42.62	0.56	6063.44	1.87098	15.3126	1.96316	16.1191	1.76699	17.1894	1.63297	16.7552	1.58675	19.7082	1.64785	19.8906	1.78339	16.4612	752.75	94.47	1587.64	139.29	1256.78	127.13
1	124.82	124.82	75.81	74.88	74.88	tr|A9YWS9|A9YWS9_CAVPO	Alpha-enolase OS=Cavia porcellus OX=10141 GN=Eno1 PE=2 SV=1	0	auto - shared MS/MS	0	98.08	AAVPSGASTGIYEALELR	iTRAQ8plex@N-term			-0.00319294	2108.14	703.72	2108.14	703.721	3	10	1.1.1.4106.23	53.0866	5972.04	5079.62	53.43	0.93	6498.22	0.493667	17.8902	0.620062	17.9099	0.537944	20.2214	0.421581	20.937	0.886066	19.2606	0.611007	23.2799	0.563961	18.9671	1116.78	114.18	621.49	91.24	588.92	86.6
1	124.82	124.82	75.81	74.88	74.88	tr|A9YWS9|A9YWS9_CAVPO	Alpha-enolase OS=Cavia porcellus OX=10141 GN=Eno1 PE=2 SV=1	0	auto - shared MS/MS	0	98.07	AAVPSGASTGIYEALELR	iTRAQ8plex@N-term			0.00340836	2108.15	703.722	2108.14	703.721	3	12	5.1.1.3979.26	52.02	6318.39	6033.85	52.17	0.81	8220.14	0.653512	16.055	1.5055	13.5982	0.692474	18.7062	0.904737	15.6708	0.773281	20.4805	1.07585	18.4154	0.915205	15.982	1148.96	115.92	846.43	105.71	1471.09	134.12
1	124.82	124.82	75.81	74.88	74.88	tr|A9YWS9|A9YWS9_CAVPO	Alpha-enolase OS=Cavia porcellus OX=10141 GN=Eno1 PE=2 SV=1	0	auto - discordant peptide type	0	97.92	AAVPSGASTGIYEALELR	iTRAQ8plex@N-term; iTRAQ8plex(Y)@12			-0.00255446	2412.35	805.122	2412.35	805.123	3	20	3.1.1.3797.39	37.7721	31826.7	27734.2	37.72	0.49	14406.9	0.706689	8.16789	0.869501	8.31601	0.797795	9.12506	0.894226	8.2425	0.692969	11.1959	0.891048	10.3349	0.939456	8.06521	4186.12	221.34	3334.82	207.61	3095.53	198.69
1	124.82	124.82	75.81	74.88	74.88	tr|A9YWS9|A9YWS9_CAVPO	Alpha-enolase OS=Cavia porcellus OX=10141 GN=Eno1 PE=2 SV=1	0	auto - shared MS/MS	0	97.9	AAVPSGASTGIYEALELR	iTRAQ8plex@N-term			0.00189553	2108.14	703.722	2108.14	703.721	3	12	4.1.1.3966.23	52.0142	8689.4	5570.06	51.42	0.99	9506.71	1.26837	13.5503	1.36163	14.2958	0.699449	19.1686	1.69007	13.5443	1.0308	18.7005	0.791618	21.0765	1.30842	14.6703	1114.48	114.57	1593.49	140.67	1290.58	128.21
1	124.82	124.82	75.81	74.88	74.88	tr|A9YWS9|A9YWS9_CAVPO	Alpha-enolase OS=Cavia porcellus OX=10141 GN=Eno1 PE=2 SV=1	0	auto - discordant peptide type	0	97.89	AAVPSGASTGIYEALELR	Carbamyl@N-term			-0.00457743	1846.94	616.653	1846.94	616.655	3	12	2.1.1.4078.13	55.2291	7140.14	6330.34	55.09	1.3	6131.43	0.933938	17.217	2.14003	15.1156	1.04432	19.3162	0.832834	19.2785	0.744218	24.7752	1.03027	22.3019	0.617343	21.6159	807.59	97.34	850.24	104.53	1469.82	134.07
1	124.82	124.82	75.81	74.88	74.88	tr|A9YWS9|A9YWS9_CAVPO	Alpha-enolase OS=Cavia porcellus OX=10141 GN=Eno1 PE=2 SV=1	0	auto - discordant peptide type	0	97.89	AAVPSGASTGIYEALELR	Carbamyl@N-term; Carbamidomethyl(S)@5			0.0297289	1903.99	953.004	1903.96	952.989	2	12	2.1.1.4105.39	56.9417	47121.2	4419.16	57.51	0.5	3405.34	0.961531	26.7536	0.768052	31.2737	0.621757	35.6083	0.484256	36.8813	1.09126	33.1438	0.697554	40.967	0.846776	30.1511	325.92	61.85	353.27	66.62	212.89	52.92
1	124.82	124.82	75.81	74.88	74.88	tr|A9YWS9|A9YWS9_CAVPO	Alpha-enolase OS=Cavia porcellus OX=10141 GN=Eno1 PE=2 SV=1	0	auto - shared MS/MS	0	97.79	AAVPSGASTGIYEALELR	iTRAQ8plex@N-term			-0.0123405	2108.13	703.717	2108.14	703.721	3	10	4.1.1.4100.15	60.3249	2785.28	2749.17	60.3	1.49	4531.28	1.16721	20.6478	0.904663	24.1502	0.980034	24.5935	0.634828	27.1043	1.12464	26.8256	1.22929	26.807	1.07105	23.3562	497.31	76.49	654.35	90.14	382.62	71.24
1	124.82	124.82	75.81	74.88	74.88	tr|A9YWS9|A9YWS9_CAVPO	Alpha-enolase OS=Cavia porcellus OX=10141 GN=Eno1 PE=2 SV=1	0	auto - discordant peptide type	0	97.71	AAVPSGASTGIYEALELR	iTRAQ8plex@N-term; iTRAQ8plex(S)@8			-0.000158351	2412.35	805.123	2412.35	805.123	3	11	5.1.1.3752.40	37.9833	71370.9	10501.7	38.24	0.31	6746.92	1.38165	11.8888	1.11251	13.5875	1.13782	14.1105	0.968006	14.046	0.979664	16.8067	0.63918	20.5467	1.29077	12.8694	1393.98	128.21	2171.14	163.56	1318.91	131.91
1	124.82	124.82	75.81	74.88	74.88	tr|A9YWS9|A9YWS9_CAVPO	Alpha-enolase OS=Cavia porcellus OX=10141 GN=Eno1 PE=2 SV=1	0	auto - discordant peptide type	0	97.57	AAVPSGASTGIYEALELR	iTRAQ8plex@N-term; Methyl(L)@17	Methyl(L)@49		0.00236091	2122.16	708.394	2122.16	708.393	3	13	2.1.1.3951.27	47.3702	5862.78	5543.92	47.4	0.93	9612.72	1.0948	14.2345	1.33584	14.5772	1.28363	15.5107	1.26359	14.8001	1.1387	18.2767	1.24455	18.0999	1.0699	15.5936	1081.57	112.75	1334.82	129.38	1228.75	125.2
1	124.82	124.82	75.81	74.88	74.88	tr|A9YWS9|A9YWS9_CAVPO	Alpha-enolase OS=Cavia porcellus OX=10141 GN=Eno1 PE=2 SV=1	0	auto - discordant peptide type	0	97.57	AAVPSGASTGIYEALELR	iTRAQ8plex@N-term; Methyl(L)@15	Methyl(L)@47		0.00236091	2122.16	708.394	2122.16	708.393	3	13	2.1.1.3951.27	47.3702	5862.78	5543.92	47.4	0.93	9612.72	1.0948	14.2345	1.33584	14.5772	1.28363	15.5107	1.26359	14.8001	1.1387	18.2767	1.24455	18.0999	1.0699	15.5936	1081.57	112.75	1334.82	129.38	1228.75	125.2
1	124.82	124.82	75.81	74.88	74.88	tr|A9YWS9|A9YWS9_CAVPO	Alpha-enolase OS=Cavia porcellus OX=10141 GN=Eno1 PE=2 SV=1	0	auto - discordant peptide type	0	97.54	AAVPSGASTGIYEALELR	iTRAQ8plex@N-term; iTRAQ8plex(T)@9			-0.000744674	2412.35	604.094	2412.35	604.094	4	14	1.1.1.3864.14	38.0763	91680.6	13608.9	38.55	0.37	12476	0.810457	8.40985	0.826663	9.1211	0.964749	9.14587	0.776581	9.31132	0.976383	10.3462	0.439602	14.9492	0.785584	9.19921	3629.62	206.22	3316.07	205.61	2551.78	182.08
1	124.82	124.82	75.81	74.88	74.88	tr|A9YWS9|A9YWS9_CAVPO	Alpha-enolase OS=Cavia porcellus OX=10141 GN=Eno1 PE=2 SV=1	0	auto - discordant peptide type	0	97.53	AAVPSGASTGIYEALELR	iTRAQ8plex@N-term; iTRAQ8plex(Y)@12			0.00520142	2412.35	483.478	2412.35	483.477	5	11	4.1.1.3747.7	38.4284	13362.6	5293.86	38.24	0.25	8419.57	1.33338	10.9658	0.947711	13.1148	1.54362	11.8219	1.09619	12.471	1.3538	13.8114	1.07394	15.4191	1.38135	11.7615	1662.02	139.96	2498.18	175.47	1339.57	134.68
1	124.82	124.82	75.81	74.88	74.88	tr|A9YWS9|A9YWS9_CAVPO	Alpha-enolase OS=Cavia porcellus OX=10141 GN=Eno1 PE=2 SV=1	0	auto - discordant peptide type	0	97.34	AAVPSGASTGIYEALELR	iTRAQ8plex@N-term; iTRAQ8plex(S)@8			-0.00479577	2412.34	805.121	2412.35	805.123	3	11	2.1.1.3789.38	37.355	32059	10748.4	37.74	0.49	6498.71	1.09457	13.1416	0.867643	15.3508	1.20089	14.5566	1.34339	13.4247	0.679759	20.7578	0.816709	19.4553	1.22385	13.6917	1265.56	121.97	1561.56	139.51	933.85	111.58
1	124.82	124.82	75.81	74.88	74.88	tr|A9YWS9|A9YWS9_CAVPO	Alpha-enolase OS=Cavia porcellus OX=10141 GN=Eno1 PE=2 SV=1	0	auto - shared MS/MS	0	97.23	AAVPSGASTGIYEALELR	iTRAQ8plex@N-term			-0.0115886	2108.13	703.717	2108.14	703.721	3	10	4.1.1.4094.18	59.9561	2791.28	2364.56	59.56	0.62	5124.92	0.921217	17.5954	0.873174	19.4886	0.979991	19.7459	0.730831	20.6835	1.18874	20.9786	0.686417	26.8159	0.569638	23.4707	771.48	95.13	801.16	100.56	572.9	86.46
1	124.82	124.82	75.81	74.88	74.88	tr|A9YWS9|A9YWS9_CAVPO	Alpha-enolase OS=Cavia porcellus OX=10141 GN=Eno1 PE=2 SV=1	0	auto - discordant peptide type	0	97.04	AAVPSGASTGIYEALELR	iTRAQ8plex@N-term; Pro->pyro-Glu(P)@4			0.00248221	2122.12	708.382	2122.12	708.381	3	13	4.1.1.3839.27	44.1487	4113.31	3239.8	44.36	0.93	7031.48	1.25399	16.9349	1.18624	18.5465	1.11823	19.788	0.895165	20.1186	1.25159	21.7542	1.83195	19.6858	1.38255	17.9986	716.57	91.86	1012.94	112.09	722.91	96.89
1	124.82	124.82	75.81	74.88	74.88	tr|A9YWS9|A9YWS9_CAVPO	Alpha-enolase OS=Cavia porcellus OX=10141 GN=Eno1 PE=2 SV=1	0	auto - discordant peptide type	0	97.02	AAVPSGASTGIYEALELR	iTRAQ8plex@N-term; iTRAQ8plex(S)@8			0.00491177	2412.35	604.095	2412.35	604.094	4	16	5.1.1.3753.16	38.0131	104529	28094.4	38.24	0.31	15434.4	1.06912	9.41256	1.14464	10.0046	1.26945	10.217	1.30913	9.6603	1.51535	10.8338	0.764518	14.3375	1.15922	9.92064	2499.92	171.4	3012.91	194.3	2433.59	177.31
1	124.82	124.82	75.81	74.88	74.88	tr|A9YWS9|A9YWS9_CAVPO	Alpha-enolase OS=Cavia porcellus OX=10141 GN=Eno1 PE=2 SV=1	0	auto - shared MS/MS	0	96.95	AAVPSGASTGIYEALELR	iTRAQ8plex@N-term			-0.000803001	2108.14	703.721	2108.14	703.721	3	13	5.1.1.3988.21	52.5715	6289.37	5339.14	53.16	1.12	10249.8	0.768919	13.22	1.11058	12.8332	0.855786	14.866	0.996812	13.2847	1.05139	15.7526	0.995091	16.5016	0.631242	18.387	1519.99	133.42	1317.51	130.24	1435.63	134.4
1	124.82	124.82	75.81	74.88	74.88	tr|A9YWS9|A9YWS9_CAVPO	Alpha-enolase OS=Cavia porcellus OX=10141 GN=Eno1 PE=2 SV=1	0	auto - shared MS/MS	0	96.89	AAVPSGASTGIYEALELR	iTRAQ8plex@N-term			-5.27719e-05	2108.14	703.721	2108.14	703.721	3	15	3.1.1.3994.28	49.9554	16671.7	11405.5	49.67	1.05	9516.63	1.17572	14.732	1.25263	15.6477	1.34185	16.1083	1.27051	15.5553	0.968521	20.2758	0.614953	24.9711	1.46201	15.0786	975.39	107.12	1292.75	126.94	1039.09	115.82
1	124.82	124.82	75.81	74.88	74.88	tr|A9YWS9|A9YWS9_CAVPO	Alpha-enolase OS=Cavia porcellus OX=10141 GN=Eno1 PE=2 SV=1	0	auto - discordant peptide type	0	96.78	AAVPSGASTGIYEALELR	iTRAQ8plex@N-term; iTRAQ8plex(T)@9			0.000487113	2412.35	604.094	2412.35	604.094	4	20	3.1.1.3806.11	38.2912	96965.3	72168.1	38.4	0.31	46522.4	0.943287	5.53879	1.17109	5.64854	1.31394	5.7525	1.1657	5.67752	1.43402	6.28261	0.938208	7.52903	1.25389	5.50755	7704.31	300.67	8192.38	321.99	7673.19	313.34
1	124.82	124.82	75.81	74.88	74.88	tr|A9YWS9|A9YWS9_CAVPO	Alpha-enolase OS=Cavia porcellus OX=10141 GN=Eno1 PE=2 SV=1	0	auto - discordant peptide type	0	96.76	AAVPSGASTGIYEALELR	iTRAQ8plex@N-term; iTRAQ8plex(S)@8			0.000795858	2412.35	604.094	2412.35	604.094	4	19	2.1.1.3806.19	38.3808	99694.1	90940	38.47	0.31	75395.8	0.910458	4.36523	1.23054	4.34118	1.16073	4.67212	1.30211	4.29374	1.43702	4.91392	1.09631	5.54351	1.09498	4.44492	12652	385.24	12985.3	406.17	13240.6	409.7
1	124.82	124.82	75.81	74.88	74.88	tr|A9YWS9|A9YWS9_CAVPO	Alpha-enolase OS=Cavia porcellus OX=10141 GN=Eno1 PE=2 SV=1	0	auto - discordant peptide type	0	96.76	AAVPSGASTGIYEALELR	iTRAQ8plex@N-term; iTRAQ8plex(S)@5			0.000795858	2412.35	604.094	2412.35	604.094	4	19	2.1.1.3806.19	38.3808	99694.1	90940	38.47	0.31	75395.8	0.910458	4.36523	1.23054	4.34118	1.16073	4.67212	1.30211	4.29374	1.43702	4.91392	1.09631	5.54351	1.09498	4.44492	12652	385.24	12985.3	406.17	13240.6	409.7
1	124.82	124.82	75.81	74.88	74.88	tr|A9YWS9|A9YWS9_CAVPO	Alpha-enolase OS=Cavia porcellus OX=10141 GN=Eno1 PE=2 SV=1	0	auto - discordant peptide type	0	96.64	AAVPSGASTGIYEALELR	iTRAQ8plex@N-term; iTRAQ8plex(Y)@12			0.00491177	2412.35	604.095	2412.35	604.094	4	11	5.1.1.3766.12	38.8109	104529	7869.22	38.24	0.31	6843	0.935736	11.2346	1.06025	11.7531	1.03103	12.4945	0.81087	12.7497	0.816012	15.4848	0.637366	17.6191	0.490543	15.4447	1879.36	148.5	1982.42	158.32	1694.61	147.44
1	124.82	124.82	75.81	74.88	74.88	tr|A9YWS9|A9YWS9_CAVPO	Alpha-enolase OS=Cavia porcellus OX=10141 GN=Eno1 PE=2 SV=1	0	auto - discordant peptide type	0	96.63	AAVPSGASTGIYEALELR	iTRAQ8plex@N-term; iTRAQ8plex(T)@9			-0.00237135	2412.35	805.122	2412.35	805.123	3	12	3.1.1.3803.36	38.1391	73217.6	9016.22	38.4	0.31	5753.38	1.05261	15.7955	1.18043	16.6081	1.74562	15.6227	1.02237	17.3255	0.951479	21.4465	1.22714	19.9686	1.00862	17.1791	894.82	102.53	1061.78	115.44	898.32	108
1	124.82	124.82	75.81	74.88	74.88	tr|A9YWS9|A9YWS9_CAVPO	Alpha-enolase OS=Cavia porcellus OX=10141 GN=Eno1 PE=2 SV=1	0	auto - discordant peptide type	0	96.63	AAVPSGASTGIYEALELR	iTRAQ8plex@N-term; iTRAQ8plex(S)@8			-0.000878658	2412.35	483.477	2412.35	483.477	5	11	3.1.1.3811.4	38.5911	12623.3	6550.69	38.46	0.31	8253.01	0.875214	10.2227	0.56803	13.0997	1.08249	10.9233	0.823075	11.3328	0.564087	16.3392	0.814093	14.271	0.797991	11.6035	2345.48	165.84	2314.08	170.85	1133.07	124.95
1	124.82	124.82	75.81	74.88	74.88	tr|A9YWS9|A9YWS9_CAVPO	Alpha-enolase OS=Cavia porcellus OX=10141 GN=Eno1 PE=2 SV=1	0	auto - shared MS/MS	0	96.52	AAVPSGASTGIYEALELR	iTRAQ8plex@N-term			-0.0147209	2108.13	703.716	2108.14	703.721	3	10	4.1.1.4141.15	62.8708	2266.21	1903.48	62.72	1	4988.93	0.87996	18.2255	0.735462	21.186	1.20553	18.9134	0.826874	20.3191	1.04284	22.5231	0.667925	27.73	0.963143	19.4575	736.65	92.94	730.73	96.11	460.76	78.42
1	124.82	124.82	75.81	74.88	74.88	tr|A9YWS9|A9YWS9_CAVPO	Alpha-enolase OS=Cavia porcellus OX=10141 GN=Eno1 PE=2 SV=1	0	auto - shared MS/MS	0	96.39	AAVPSGASTGIYEALELR	iTRAQ8plex@N-term			-0.0155298	2108.13	703.716	2108.14	703.721	3	9	3.1.1.4186.18	61.8598	2112.66	1705.49	62.77	2.3	3697.24	1.44581	25.3846	1.71994	26.1167	1.56349	27.9059	1.13491	28.9869	1.08852	35.0148	0.88234	38.9936	2.17399	24.9562	300.84	59.58	490.32	77.86	440.05	74.92
1	124.82	124.82	75.81	74.88	74.88	tr|A9YWS9|A9YWS9_CAVPO	Alpha-enolase OS=Cavia porcellus OX=10141 GN=Eno1 PE=2 SV=1	0	auto - discordant peptide type	0	96.09	AAVPSGASTGIYEALELR	iTRAQ8plex@N-term; iTRAQ8plex(T)@9			0.000731639	2412.35	604.094	2412.35	604.094	4	21	4.1.1.3745.14	38.3141	100056	95450.5	38.29	0.31	80125.2	0.934224	4.40157	1.24248	4.39942	1.20802	4.68572	1.29753	4.3667	1.47557	4.96034	1.38225	5.19702	1.31071	4.31445	12270.4	379.43	12922.4	404.78	12965.9	405.75
1	124.82	124.82	75.81	74.88	74.88	tr|A9YWS9|A9YWS9_CAVPO	Alpha-enolase OS=Cavia porcellus OX=10141 GN=Eno1 PE=2 SV=1	0	auto - discordant peptide type	0	96.04	AAVPSGASTGIYEALELR	iTRAQ8plex@N-term; iTRAQ8plex(T)@9			-0.00119587	2412.35	483.476	2412.35	483.477	5	12	1.1.1.3873.3	38.6184	13389.7	11600.4	38.55	0.25	8349.49	1.19083	12.7925	1.32543	13.4423	1.73052	13.1343	1.74617	12.5896	1.54272	15.208	1.63891	15.2086	1.30725	13.6972	1286.49	123.04	1726.99	146.72	1450.16	136.98
1	124.82	124.82	75.81	74.88	74.88	tr|A9YWS9|A9YWS9_CAVPO	Alpha-enolase OS=Cavia porcellus OX=10141 GN=Eno1 PE=2 SV=1	0	auto - shared MS/MS	0	96.01	AAVPSGASTGIYEALELR	iTRAQ8plex@N-term			-0.00311908	2108.14	703.72	2108.14	703.721	3	11	2.1.1.4041.24	52.9483	6552.19	6057.3	53.16	1.12	6991.24	0.99488	18.6614	1.2335	19.0033	0.953591	21.7558	0.948427	20.5369	1.27799	22.3774	1.38184	22.3817	1.06305	20.2356	660.11	88.04	740.32	96.63	692.48	93.74
1	124.82	124.82	75.81	74.88	74.88	tr|A9YWS9|A9YWS9_CAVPO	Alpha-enolase OS=Cavia porcellus OX=10141 GN=Eno1 PE=2 SV=1	0	auto - discordant peptide type	0	95.99	AAVPSGASTGIYEALELR	iTRAQ8plex@N-term; iTRAQ8plex(T)@9			0.000731639	2412.35	604.094	2412.35	604.094	4	21	4.1.1.3744.16	38.2549	100056	97613.9	38.29	0.31	85827.9	0.855411	4.24742	1.23573	4.14196	1.18844	4.43155	1.26872	4.12939	1.24462	4.93425	1.09499	5.29624	1.30529	4.06167	13841.4	402.81	13347.1	412.93	14546.5	428.73
1	124.82	124.82	75.81	74.88	74.88	tr|A9YWS9|A9YWS9_CAVPO	Alpha-enolase OS=Cavia porcellus OX=10141 GN=Eno1 PE=2 SV=1	0	auto - shared MS/MS	0	95.83	AAVPSGASTGIYEALELR	iTRAQ8plex@N-term			0.00563761	2108.15	703.723	2108.14	703.721	3	10	1.1.1.4364.19	69.1365	1694.9	1348.33	69.3	1.12	4109.78	1.33082	32.4305	1.79362	32.4829	2.18965	32.246	0.968209	38.7712	2.38125	34.5335	1.38583	41.8696	1.42572	35.5734	190.92	47.44	286.42	59.69	291.23	60.93
1	124.82	124.82	75.81	74.88	74.88	tr|A9YWS9|A9YWS9_CAVPO	Alpha-enolase OS=Cavia porcellus OX=10141 GN=Eno1 PE=2 SV=1	0	auto - shared MS/MS	0	95.81	AAVPSGASTGIYEALELR	iTRAQ8plex@N-term			-0.0120719	2108.13	703.717	2108.14	703.721	3	11	3.1.1.4146.19	59.3787	3088.89	3006.9	59.41	0.68	5937.12	0.949641	18.2201	0.966241	19.6724	0.785619	22.4388	1.05016	19.1592	1.04156	23.2818	1.26513	22.2206	0.99524	19.6748	708.38	91.18	758.33	97.79	582.11	86.6
1	124.82	124.82	75.81	74.88	74.88	tr|A9YWS9|A9YWS9_CAVPO	Alpha-enolase OS=Cavia porcellus OX=10141 GN=Eno1 PE=2 SV=1	0	auto - shared MS/MS	0	95.63	AAVPSGASTGIYEALELR	iTRAQ8plex@N-term			0.00632735	2108.15	703.723	2108.14	703.721	3	9	5.1.1.3683.27	33.7033	4118.98	3219.51	33.6	0.86	6946.67	1.29995	14.7285	1.25367	16.0164	1.09798	17.5734	1.44697	15.3607	0.781701	22.7393	0.692847	24.2257	1.20551	16.1115	932.65	104.82	1366.72	130.1	994.39	113.47
1	124.82	124.82	75.81	74.88	74.88	tr|A9YWS9|A9YWS9_CAVPO	Alpha-enolase OS=Cavia porcellus OX=10141 GN=Eno1 PE=2 SV=1	0	auto - discordant peptide type	0	95.59	AAVPSGASTGIYEALELR	iTRAQ8plex@N-term; Deamidated(R)@18	Deamidated(R)@50		0.0364837	2109.16	704.062	2109.13	704.049	3	16	4.1.1.3914.30	48.7999	20628.1	17783.2	49.19	1.74	22662.8	1.29599	9.48151	1.26561	10.3017	1.6621	10.0007	1.33765	10.1337	1.20582	12.4731	1.60517	11.5541	1.59415	9.65872	2253.74	162.95	3292.59	201.96	2425.82	178.01
1	124.82	124.82	75.81	74.88	74.88	tr|A9YWS9|A9YWS9_CAVPO	Alpha-enolase OS=Cavia porcellus OX=10141 GN=Eno1 PE=2 SV=1	0	auto - discordant peptide type	0	95.56	AAVPSGASTGIYEALELR	iTRAQ8plex@N-term; iTRAQ8plex(S)@5			-0.000744674	2412.35	604.094	2412.35	604.094	4	17	1.1.1.3858.19	37.7118	91680.6	32665.1	38.55	0.37	12507	1.02765	11.6433	1.24984	11.9359	1.23561	12.6204	1.25842	11.9211	1.07431	15.0308	1.1914	14.8066	1.79571	10.9451	1667.75	139.96	1932.01	155.93	1772.72	150.46
1	124.82	124.82	75.81	74.88	74.88	tr|A9YWS9|A9YWS9_CAVPO	Alpha-enolase OS=Cavia porcellus OX=10141 GN=Eno1 PE=2 SV=1	0	auto - shared MS/MS	0	95.21	AAVPSGASTGIYEALELR	iTRAQ8plex@N-term			0.00340836	2108.15	703.722	2108.14	703.721	3	13	5.1.1.3982.21	52.1994	6318.39	6149.05	52.17	0.81	11963.6	1.30682	10.7539	1.08282	12.2481	1.42454	11.7922	0.923353	12.7822	1.02097	14.7895	0.669102	17.9792	0.382576	23.5995	1744.21	143.36	2569.49	178.19	1606.24	145.86
1	124.82	124.82	75.81	74.88	74.88	tr|A9YWS9|A9YWS9_CAVPO	Alpha-enolase OS=Cavia porcellus OX=10141 GN=Eno1 PE=2 SV=1	0	auto - shared MS/MS	0	95.2	AAVPSGASTGIYEALELR	iTRAQ8plex@N-term			-0.00494853	2108.14	528.042	2108.14	528.043	4	10	5.1.1.3846.5	43.7527	115696	4454.7	44.3	0.56	4622.56	1.23693	18.2542	1.38202	19.1534	1.84717	18.6339	2.02412	17.5644	1.48949	22.2791	1.95953	20.7424	0.83529	23.1984	621.15	85.52	866.11	103.81	730.07	97.21
1	124.82	124.82	75.81	74.88	74.88	tr|A9YWS9|A9YWS9_CAVPO	Alpha-enolase OS=Cavia porcellus OX=10141 GN=Eno1 PE=2 SV=1	0	auto - discordant peptide type	0	95.1	AAVPSGASTGIYEALELR	iTRAQ8plex@N-term; iTRAQ8plex(S)@5			0.000487113	2412.35	604.094	2412.35	604.094	4	14	3.1.1.3798.14	37.8006	96965.3	32456.3	38.4	0.31	21914.1	1.04516	6.19567	0.999181	6.8147	1.08684	6.97815	0.920071	6.96491	0.928526	8.43086	0.994074	8.43153	1.08642	6.57209	5830.12	261.71	6869	293.33	4954.22	254.02
1	124.82	124.82	75.81	74.88	74.88	tr|A9YWS9|A9YWS9_CAVPO	Alpha-enolase OS=Cavia porcellus OX=10141 GN=Eno1 PE=2 SV=1	0	auto - discordant peptide type	0	94.75	AAVPSGASTGIYEALELR	Carbamyl@N-term			0.00200434	1846.94	616.655	1846.94	616.655	3	9	5.1.1.4038.10	55.6573	7423.64	3174.86	55.02	0.99	3322.3	0.686322	25.457	0.661238	28.1132	0.388437	37.7629	0.720042	27.171	0.680629	34.8692	1.06429	29.9032	0.550915	31.385	438.05	71.59	338.91	66.15	246.34	56.35
1	124.82	124.82	75.81	74.88	74.88	tr|A9YWS9|A9YWS9_CAVPO	Alpha-enolase OS=Cavia porcellus OX=10141 GN=Eno1 PE=2 SV=1	0	auto - discordant peptide type	0	94.33	AAVPSGASTGIYEALELR	iTRAQ8plex@N-term; Methyl(L)@15	Methyl(L)@47		0.00125253	2122.16	708.394	2122.16	708.393	3	16	4.1.1.3889.24	47.2411	6406.57	5143.02	47.27	1.05	10011.2	1.0609	13.4556	1.25402	13.8848	0.981205	15.9034	1.46656	13.3338	0.998435	17.9337	0.699886	21.0875	1.46342	13.4196	1228.8	120.16	1469.57	135.83	1310.51	129.18
1	124.82	124.82	75.81	74.88	74.88	tr|A9YWS9|A9YWS9_CAVPO	Alpha-enolase OS=Cavia porcellus OX=10141 GN=Eno1 PE=2 SV=1	0	auto - discordant peptide type	0	94.25	AAVPSGASTGIYEALELR	iTRAQ8plex@N-term; iTRAQ8plex(S)@5			0.00195233	2412.35	604.095	2412.35	604.094	4	13	4.1.1.3729.14	37.325	41637.3	31743.4	37.55	0.56	14625.4	0.929594	9.90599	0.850306	11.0953	0.925436	11.3445	0.658142	12.1009	1.12573	12.0732	0.786378	14.3328	1.02272	10.4282	2421.82	168.56	2537.86	178.89	1751.34	151.33
1	124.82	124.82	75.81	74.88	74.88	tr|A9YWS9|A9YWS9_CAVPO	Alpha-enolase OS=Cavia porcellus OX=10141 GN=Eno1 PE=2 SV=1	0	auto - discordant peptide type	0	93.97	AAVPSGASTGIYEALELR	iTRAQ8plex@N-term; iTRAQ8plex(S)@5			0.00145169	2412.35	805.124	2412.35	805.123	3	17	4.1.1.3732.36	37.5396	30466	30079.6	37.55	0.49	15491.6	0.732965	8.39164	1.06376	8.13259	1.06055	8.63823	1.11042	8.08177	1.33173	9.04839	0.818607	11.162	1.07201	8.07013	3883.75	213.22	3208.98	203.66	3513.58	210.81
1	124.82	124.82	75.81	74.88	74.88	tr|A9YWS9|A9YWS9_CAVPO	Alpha-enolase OS=Cavia porcellus OX=10141 GN=Eno1 PE=2 SV=1	0	auto - discordant peptide type	0	93.32	AAVPSGASTGIYEALELR	iTRAQ8plex@N-term; iTRAQ8plex(S)@5			-0.00248369	2412.35	805.122	2412.35	805.123	3	19	1.1.1.3859.37	37.7976	29878.9	29170.1	37.81	0.49	13418.7	0.695909	9.05442	0.999838	8.78422	0.989927	9.38545	1.20967	8.35271	0.935099	10.94	0.745269	12.2451	0.998728	8.72421	3445.24	200.78	2702.74	187.29	2929.56	192.55
1	124.82	124.82	75.81	74.88	74.88	tr|A9YWS9|A9YWS9_CAVPO	Alpha-enolase OS=Cavia porcellus OX=10141 GN=Eno1 PE=2 SV=1	0	auto - discordant peptide type	0	93.03	AAVPSGASTGIYEALELR	iTRAQ8plex@N-term; iTRAQ8plex(S)@8			0.000487113	2412.35	604.094	2412.35	604.094	4	21	3.1.1.3808.21	38.4282	96965.3	95552.2	38.4	0.31	82912	0.8732	4.22375	1.1964	4.18216	1.18304	4.43122	1.12075	4.27972	1.40405	4.73135	1.18101	5.16286	1.21647	4.13622	13829	402.67	13612.5	416.5	14070.9	422.41
1	124.82	124.82	75.81	74.88	74.88	tr|A9YWS9|A9YWS9_CAVPO	Alpha-enolase OS=Cavia porcellus OX=10141 GN=Eno1 PE=2 SV=1	0	auto - discordant peptide type	0	92.71	AAVPSGASTGIYEALELR	iTRAQ8plex@N-term; iTRAQ8plex(S)@8			-0.00586009	2412.34	604.093	2412.35	604.094	4	13	4.1.1.3757.10	39.0498	5607.27	5397.56	39.22	1.05	5526.75	1.01085	13.8228	1.12207	14.5188	0.834158	16.9841	1.09117	14.5714	0.606966	22.251	0.671023	21.65	1.21943	14.2342	1192.24	118.32	1358.57	130.72	1137.73	120.57
1	124.82	124.82	75.81	74.88	74.88	tr|A9YWS9|A9YWS9_CAVPO	Alpha-enolase OS=Cavia porcellus OX=10141 GN=Eno1 PE=2 SV=1	0	auto - shared MS/MS	0	92.66	AAVPSGASTGIYEALELR	iTRAQ8plex@N-term			-0.00205115	2108.14	703.721	2108.14	703.721	3	11	1.1.1.3949.25	43.3541	42786.8	8058.62	42.89	0.37	11029.1	1.11766	10.8662	0.920189	12.4877	0.918317	13.1663	1.01391	12.0365	0.865425	15.464	0.892507	15.632	0.600918	14.277	1832.98	146.8	2309.4	169.6	1434.46	137.44
1	124.82	124.82	75.81	74.88	74.88	tr|A9YWS9|A9YWS9_CAVPO	Alpha-enolase OS=Cavia porcellus OX=10141 GN=Eno1 PE=2 SV=1	0	auto - discordant peptide type	0	92.4	AAVPSGASTGIYEALELR	iTRAQ8plex@N-term; iTRAQ8plex(S)@8			0.000487113	2412.35	604.094	2412.35	604.094	4	20	3.1.1.3809.12	38.4781	96965.3	91163.6	38.4	0.31	78028.8	0.896917	4.39678	1.29617	4.2942	1.30342	4.51989	1.20578	4.39845	1.35944	5.01471	1.08325	5.58139	1.26187	4.2977	12581.5	384.13	12720.9	402.47	13869	418.8
1	124.82	124.82	75.81	74.88	74.88	tr|A9YWS9|A9YWS9_CAVPO	Alpha-enolase OS=Cavia porcellus OX=10141 GN=Eno1 PE=2 SV=1	0	auto - shared MS/MS	0	92.14	AAVPSGASTGIYEALELR	iTRAQ8plex@N-term			-5.27719e-05	2108.14	703.721	2108.14	703.721	3	12	3.1.1.3987.23	49.5148	16671.7	16447.5	49.67	1.05	8544.85	0.820424	15.0472	0.91267	15.8271	0.75877	17.9456	0.887019	15.9633	0.952722	18.8831	0.746319	21.4122	1.04941	15.3157	1126.53	114.89	1041.87	115.27	874.4	105.83
1	124.82	124.82	75.81	74.88	74.88	tr|A9YWS9|A9YWS9_CAVPO	Alpha-enolase OS=Cavia porcellus OX=10141 GN=Eno1 PE=2 SV=1	0	auto - discordant peptide type	0	91.81	AAVPSGASTGIYEALELR	iTRAQ8plex@N-term; iTRAQ8plex(Y)@12			-0.00605557	2412.34	805.121	2412.35	805.123	3	9	4.1.1.3757.32	39.0792	3441.61	3410.15	39.16	0.49	4495.19	0.783121	16.8846	0.697056	19.213	0.816564	19.2036	0.749067	18.6598	0.759394	22.8603	0.793438	23.0869	0.800554	18.0927	917.82	103.68	810.25	101.68	544.1	84.56
1	124.82	124.82	75.81	74.88	74.88	tr|A9YWS9|A9YWS9_CAVPO	Alpha-enolase OS=Cavia porcellus OX=10141 GN=Eno1 PE=2 SV=1	0	auto - discordant peptide type	0	91.42	AAVPSGASTGIYEALELR	iTRAQ8plex@N-term; iTRAQ8plex(S)@8			0.00520142	2412.35	483.478	2412.35	483.477	5	11	4.1.1.3747.7	38.4284	13362.6	5293.86	38.24	0.25	8419.57	1.33338	10.9658	0.947711	13.1148	1.54362	11.8219	1.09619	12.471	1.3538	13.8114	1.07394	15.4191	1.38135	11.7615	1662.02	139.96	2498.18	175.47	1339.57	134.68
1	124.82	124.82	75.81	74.88	74.88	tr|A9YWS9|A9YWS9_CAVPO	Alpha-enolase OS=Cavia porcellus OX=10141 GN=Eno1 PE=2 SV=1	0	auto - discordant peptide type	0	91.34	AAVPSGASTGIYEALELR	iTRAQ8plex@N-term; iTRAQ8plex(S)@8			0.000487113	2412.35	604.094	2412.35	604.094	4	21	3.1.1.3807.15	38.3584	96965.3	91830.2	38.4	0.31	75831.3	0.935586	4.41327	1.18163	4.47588	1.19963	4.70253	1.1902	4.48251	1.39526	5.05009	1.09743	5.64588	1.30297	4.33357	12190.3	378.2	12856.8	403.54	12250.4	395.22
1	124.82	124.82	75.81	74.88	74.88	tr|A9YWS9|A9YWS9_CAVPO	Alpha-enolase OS=Cavia porcellus OX=10141 GN=Eno1 PE=2 SV=1	0	auto - shared MS/MS	0	91.3	AAVPSGASTGIYEALELR	iTRAQ8plex@N-term			-0.0123405	2108.13	703.717	2108.14	703.721	3	8	4.1.1.4119.24	61.5145	2785.28	1731.08	60.3	1.49	3221.97	0.977822	30.1092	1.07788	31.6797	0.681123	39.5803	0.983145	32.7121	1.91934	31.5537	1.17364	38.2195	1.55698	29.1287	255.57	54.77	281.71	59.58	234.28	54.66
1	124.82	124.82	75.81	74.88	74.88	tr|A9YWS9|A9YWS9_CAVPO	Alpha-enolase OS=Cavia porcellus OX=10141 GN=Eno1 PE=2 SV=1	0	auto - discordant peptide type	0	91.27	AAVPSGASTGIYEALELR	iTRAQ8plex@N-term; iTRAQ8plex(S)@5			-0.00248369	2412.35	805.122	2412.35	805.123	3	11	1.1.1.3865.38	38.1701	29878.9	6369.38	37.81	0.49	5012.61	0.881101	14.4242	0.685369	17.1664	0.907967	16.3244	0.608065	17.7586	0.648583	21.4599	0.683923	21.6074	0.579825	17.7973	1174.79	117.37	1166.86	121.4	684.76	95.59
1	124.82	124.82	75.81	74.88	74.88	tr|A9YWS9|A9YWS9_CAVPO	Alpha-enolase OS=Cavia porcellus OX=10141 GN=Eno1 PE=2 SV=1	0	auto - discordant peptide type	0	91.08	AAVPSGASTGIYEALELR	Carbamyl@N-term			-0.00457743	1846.94	616.653	1846.94	616.655	3	11	2.1.1.4072.14	54.8578	7140.14	3589.26	55.09	1.3	4365.28	0.554454	27.644	0.587603	29.7311	0.963793	26.5582	1.00786	25.0306	1.57983	25.8161	1.25117	28.706	0.356987	45.3255	429.07	70.8	268.18	59.48	214.42	53.03
1	124.82	124.82	75.81	74.88	74.88	tr|A9YWS9|A9YWS9_CAVPO	Alpha-enolase OS=Cavia porcellus OX=10141 GN=Eno1 PE=2 SV=1	0	auto - discordant peptide type	0	90.64	AAVPSGASTGIYEALELR	iTRAQ8plex@N-term; iTRAQ8plex(S)@8			0.00491177	2412.35	604.095	2412.35	604.094	4	21	5.1.1.3759.16	38.3839	104529	80970.1	38.24	0.31	60344.3	1.07949	4.73427	1.11887	5.08185	1.35897	5.0415	1.16822	5.02115	1.26069	5.84737	1.43438	5.72993	1.24481	4.88185	9832.59	339.93	11965.2	387	9356.27	348.49
1	124.82	124.82	75.81	74.88	74.88	tr|A9YWS9|A9YWS9_CAVPO	Alpha-enolase OS=Cavia porcellus OX=10141 GN=Eno1 PE=2 SV=1	0	auto - discordant peptide type	0	90.47	AAVPSGASTGIYEALELR	iTRAQ8plex@N-term; iTRAQ8plex(S)@8			-0.000744674	2412.35	604.094	2412.35	604.094	4	13	1.1.1.3864.14	38.0763	91680.6	13608.9	38.55	0.37	12476	0.810457	8.40985	0.826663	9.1211	0.964749	9.14587	0.776581	9.31132	0.976383	10.3462	0.439602	14.9492	0.785584	9.19921	3629.62	206.22	3316.07	205.61	2551.78	182.08
1	124.82	124.82	75.81	74.88	74.88	tr|A9YWS9|A9YWS9_CAVPO	Alpha-enolase OS=Cavia porcellus OX=10141 GN=Eno1 PE=2 SV=1	0	auto - discordant peptide type	0	90.47	AAVPSGASTGIYEALELR	iTRAQ8plex@N-term; iTRAQ8plex(S)@8			-0.000744674	2412.35	604.094	2412.35	604.094	4	20	1.1.1.3871.13	38.508	91680.6	88150.4	38.55	0.37	72430.6	0.941343	4.73985	1.37966	4.61733	1.315	4.93357	1.31657	4.69734	1.57441	5.24105	1.43569	5.53812	1.30628	4.65459	10548.9	351.83	11194.1	377	12377.5	395.23
1	124.82	124.82	75.81	74.88	74.88	tr|A9YWS9|A9YWS9_CAVPO	Alpha-enolase OS=Cavia porcellus OX=10141 GN=Eno1 PE=2 SV=1	0	auto - discordant peptide type	0	90.12	AAVPSGASTGIYEALELR	iTRAQ8plex@N-term; Methyl(S)@5	Methyl(S)@37		-0.0366558	2122.12	708.381	2122.16	708.393	3	17	5.1.1.3853.26	44.2134	3883.41	3637.93	44.48	0.68	14066.6	0.945385	11.6185	0.703497	13.9259	0.454005	17.5357	0.50617	15.4984	0.729572	16.6862	0.604673	18.7159	1.05792	12.2826	1742.8	143.01	1857.33	152.77	1042.71	117.32
1	124.82	124.82	75.81	74.88	74.88	tr|A9YWS9|A9YWS9_CAVPO	Alpha-enolase OS=Cavia porcellus OX=10141 GN=Eno1 PE=2 SV=1	0	auto - discordant peptide type	0	90.1	AAVPSGASTGIYEALELR	iTRAQ8plex@N-term; iTRAQ8plex(S)@5			0.0023458	2412.35	483.477	2412.35	483.477	5	11	2.1.1.3809.5	38.5478	13287.5	9181.71	38.42	0.25	9448.8	1.30558	10.1723	1.07558	11.6116	1.48276	11.0477	1.13746	11.3605	1.02182	14.0907	0.922176	15.0079	0.992455	11.9294	1950.06	151.58	2870.01	188.32	1783.79	153.87
1	124.82	124.82	75.81	74.88	74.88	tr|A9YWS9|A9YWS9_CAVPO	Alpha-enolase OS=Cavia porcellus OX=10141 GN=Eno1 PE=2 SV=1	0	auto - shared MS/MS	0	89.78	AAVPSGASTGIYEALELR	iTRAQ8plex@N-term			0.0290656	2108.17	528.05	2108.14	528.043	4	10	5.1.1.3681.11	33.5586	3310.62	2823.62	33.3	0.68	9391.53	1.38412	10.8801	0.963522	13.0594	1.55099	11.8332	1.38466	11.6707	0.877482	16.3083	0.986691	15.8455	1.39626	11.6362	1662.13	140	2593.41	178.61	1362.01	135.93
1	124.82	124.82	75.81	74.88	74.88	tr|A9YWS9|A9YWS9_CAVPO	Alpha-enolase OS=Cavia porcellus OX=10141 GN=Eno1 PE=2 SV=1	0	auto - discordant peptide type	0	89.73	AAVPSGASTGIYEALELR	iTRAQ8plex@N-term; iTRAQ8plex(S)@5			0.000487113	2412.35	604.094	2412.35	604.094	4	12	3.1.1.3800.18	37.9296	96965.3	15252.6	38.4	0.31	12811.8	0.809218	8.88371	1.02165	8.99474	1.02506	9.45873	0.52973	11.2384	0.541671	13.8315	0.530729	14.3862	0.671771	10.2236	3261.58	195.48	2975.27	195.1	2833.89	190.07
1	124.82	124.82	75.81	74.88	74.88	tr|A9YWS9|A9YWS9_CAVPO	Alpha-enolase OS=Cavia porcellus OX=10141 GN=Eno1 PE=2 SV=1	0	auto - discordant peptide type	0	89.73	AAVPSGASTGIYEALELR	iTRAQ8plex@N-term; iTRAQ8plex(S)@8			0.000487113	2412.35	604.094	2412.35	604.094	4	12	3.1.1.3800.18	37.9296	96965.3	15252.6	38.4	0.31	12811.8	0.809218	8.88371	1.02165	8.99474	1.02506	9.45873	0.52973	11.2384	0.541671	13.8315	0.530729	14.3862	0.671771	10.2236	3261.58	195.48	2975.27	195.1	2833.89	190.07
1	124.82	124.82	75.81	74.88	74.88	tr|A9YWS9|A9YWS9_CAVPO	Alpha-enolase OS=Cavia porcellus OX=10141 GN=Eno1 PE=2 SV=1	0	auto - shared MS/MS	0	89.13	AAVPSGASTGIYEALELR	iTRAQ8plex@N-term			-0.0126328	2108.13	528.04	2108.14	528.043	4	8	5.1.1.3966.5	51.1871	959.36	467.85	50.68	0.99	1686.29	0.942067	29.5414	0.950785	31.9165	0.460352	45.8248	1.22147	29.8012	1.9122	30.6421	0.682574	45.8069	0.544093	39.26	270.59	56.35	287.36	60.21	218.8	52.92
1	124.82	124.82	75.81	74.88	74.88	tr|A9YWS9|A9YWS9_CAVPO	Alpha-enolase OS=Cavia porcellus OX=10141 GN=Eno1 PE=2 SV=1	0	auto - discordant peptide type	0	88.96	AAVPSGASTGIYEALELR	iTRAQ8plex@N-term; Dehydrated(S)@8	Dehydrated(S)@40		0.00164862	2090.13	697.718	2090.13	697.718	3	18	1.1.1.4009.24	47.0698	9578.96	9577.22	47.1	0.74	12665.9	1.2388	14.0071	1.21844	15.1988	1.40074	15.3518	1.62835	14.1195	1.58327	16.4787	0.515088	26.2306	1.45968	14.6674	1053.27	111.36	1470.87	135.14	1091.43	119.17
1	124.82	124.82	75.81	74.88	74.88	tr|A9YWS9|A9YWS9_CAVPO	Alpha-enolase OS=Cavia porcellus OX=10141 GN=Eno1 PE=2 SV=1	0	auto - shared MS/MS	0	88.79	AAVPSGASTGIYEALELR	iTRAQ8plex@N-term			0.0290656	2108.17	528.05	2108.14	528.043	4	8	5.1.1.3682.7	33.6149	3310.62	2743.58	33.3	0.68	6386.23	0.671256	13.8544	0.895039	13.7326	0.837097	14.9282	0.751974	14.5395	0.645683	19.214	0.943019	16.8808	1.30905	12.3927	1504.57	132.67	1138.5	121.66	1145.27	120.57
1	124.82	124.82	75.81	74.88	74.88	tr|A9YWS9|A9YWS9_CAVPO	Alpha-enolase OS=Cavia porcellus OX=10141 GN=Eno1 PE=2 SV=1	0	auto - shared MS/MS	0	88.44	AAVPSGASTGIYEALELR	iTRAQ8plex@N-term			-0.00329568	2108.14	1055.08	2108.14	1055.08	2	7	4.1.1.3982.40	53.0292	2657.07	2585.14	52.97	0.87	1713.01	0.910389	31.6814	0.448573	45.5421	1.06046	34.4321	0.903159	34.669	1.17978	38.0483	0.961945	42.2309	0.761256	36.1024	238.72	52.92	244.99	55.45	91.07	36.23
1	124.82	124.82	75.81	74.88	74.88	tr|A9YWS9|A9YWS9_CAVPO	Alpha-enolase OS=Cavia porcellus OX=10141 GN=Eno1 PE=2 SV=1	0	auto - discordant peptide type	0	88.11	AAVPSGASTGIYEALELR	iTRAQ8plex@N-term; iTRAQ8plex(T)@9			-0.000878658	2412.35	483.477	2412.35	483.477	5	11	3.1.1.3811.4	38.5911	12623.3	6550.69	38.46	0.31	8253.01	0.875214	10.2227	0.56803	13.0997	1.08249	10.9233	0.823075	11.3328	0.564087	16.3392	0.814093	14.271	0.797991	11.6035	2345.48	165.84	2314.08	170.85	1133.07	124.95
1	124.82	124.82	75.81	74.88	74.88	tr|A9YWS9|A9YWS9_CAVPO	Alpha-enolase OS=Cavia porcellus OX=10141 GN=Eno1 PE=2 SV=1	0	auto - discordant peptide type	0	88.09	AAVPSGASTGIYEALELR	iTRAQ8plex@N-term; iTRAQ8plex(T)@9			-0.00286623	2412.34	604.093	2412.35	604.094	4	17	2.1.1.3794.19	37.6388	43387.3	36728.9	37.74	0.56	20451.6	0.827585	8.44202	1.09401	8.44082	1.19796	8.6869	1.22569	8.20481	1.13962	9.98214	0.755516	11.9993	0.983112	8.68608	3567.05	204.46	3327.78	206.25	3318.82	205.64
1	124.82	124.82	75.81	74.88	74.88	tr|A9YWS9|A9YWS9_CAVPO	Alpha-enolase OS=Cavia porcellus OX=10141 GN=Eno1 PE=2 SV=1	0	auto - discordant peptide type	0	88.09	AAVPSGASTGIYEALELR	iTRAQ8plex@N-term; iTRAQ8plex(T)@9			0.000795858	2412.35	604.094	2412.35	604.094	4	18	2.1.1.3809.18	38.5651	99694.1	76059.2	38.47	0.31	17711.7	0.968407	7.90484	1.16546	8.13315	1.30581	8.27856	1.10606	8.27531	1.27075	9.4177	1.08291	10.242	0.974831	8.52919	3729.65	209.23	4071.54	226.75	3696.73	217.69
1	124.82	124.82	75.81	74.88	74.88	tr|A9YWS9|A9YWS9_CAVPO	Alpha-enolase OS=Cavia porcellus OX=10141 GN=Eno1 PE=2 SV=1	0	auto - shared MS/MS	0	87.98	AAVPSGASTGIYEALELR	iTRAQ8plex@N-term			-0.00932539	2108.13	703.718	2108.14	703.721	3	10	3.1.1.4125.22	58.0771	3221.94	3159.27	58.11	0.62	6728.39	1.04237	19.8176	0.922041	22.4102	1.41691	20.7035	1.55012	19.3959	1.49936	22.9254	1.27306	24.7739	0.780893	24.3773	570.37	81.86	670.21	91.59	447.26	76.98
1	124.82	124.82	75.81	74.88	74.88	tr|A9YWS9|A9YWS9_CAVPO	Alpha-enolase OS=Cavia porcellus OX=10141 GN=Eno1 PE=2 SV=1	0	auto - shared MS/MS	0	87.94	AAVPSGASTGIYEALELR	iTRAQ8plex@N-term			-0.00552841	2108.14	703.719	2108.14	703.721	3	8	5.1.1.4383.18	77.1562	1191.05	918.39	77.5	1.81	2652.25	1.09152	37.1865	1.08116	40.3093	0.74397	48.4868	0.92327	42.1449	1.18079	46.8658	1.21676	47.635	0.571064	54.2253	158.47	43.16	194.99	49.37	145.71	43.3
1	124.82	124.82	75.81	74.88	74.88	tr|A9YWS9|A9YWS9_CAVPO	Alpha-enolase OS=Cavia porcellus OX=10141 GN=Eno1 PE=2 SV=1	0	auto - discordant peptide type	0	87.5	AAVPSGASTGIYEALELR	iTRAQ8plex@N-term; Methyl(T)@9	Methyl(T)@41		-0.0339033	2122.12	708.382	2122.16	708.393	3	13	4.1.1.3839.27	44.1487	4113.31	3239.8	44.36	0.93	7031.48	1.25399	16.9349	1.18624	18.5465	1.11823	19.788	0.895165	20.1186	1.25159	21.7542	1.83195	19.6858	1.38255	17.9986	716.57	91.86	1012.94	112.09	722.91	96.89
1	124.82	124.82	75.81	74.88	74.88	tr|A9YWS9|A9YWS9_CAVPO	Alpha-enolase OS=Cavia porcellus OX=10141 GN=Eno1 PE=2 SV=1	0	auto - shared MS/MS	0	86.94	AAVPSGASTGIYEALELR	iTRAQ8plex@N-term			-0.000803001	2108.14	703.721	2108.14	703.721	3	10	5.1.1.3991.18	52.7535	6289.37	6272.27	53.16	1.12	6560.86	1.00199	16.0992	0.871862	18.2418	0.698026	20.7509	0.448005	23.1938	1.06665	20.2754	0.597067	26.5399	0.511135	22.3138	881.49	101.74	995.67	111.75	653.61	92.33
1	124.82	124.82	75.81	74.88	74.88	tr|A9YWS9|A9YWS9_CAVPO	Alpha-enolase OS=Cavia porcellus OX=10141 GN=Eno1 PE=2 SV=1	0	auto - discordant peptide type	0	86.34	AAVPSGASTGIYEALELR	iTRAQ8plex@N-term; iTRAQ8plex(T)@9			-0.00327111	2412.34	805.122	2412.35	805.123	3	15	5.1.1.3746.39	37.6112	31601.5	25961.4	37.5	0.49	13278.4	0.897911	8.49019	1.06927	8.748	0.933272	9.68947	1.06079	8.764	0.878057	11.3942	1.08523	10.7379	0.85872	9.22695	3365.97	198.69	3407.03	207.91	3060.91	197.62
1	124.82	124.82	75.81	74.88	74.88	tr|A9YWS9|A9YWS9_CAVPO	Alpha-enolase OS=Cavia porcellus OX=10141 GN=Eno1 PE=2 SV=1	0	auto - discordant peptide type	0	86.05	AAVPSGASTGIYEALELR	iTRAQ8plex@N-term; iTRAQ8plex(S)@8			0.00491177	2412.35	604.095	2412.35	604.094	4	11	5.1.1.3766.12	38.8109	104529	7869.22	38.24	0.31	6843	0.935736	11.2346	1.06025	11.7531	1.03103	12.4945	0.81087	12.7497	0.816012	15.4848	0.637366	17.6191	0.490543	15.4447	1879.36	148.5	1982.42	158.32	1694.61	147.44
1	124.82	124.82	75.81	74.88	74.88	tr|A9YWS9|A9YWS9_CAVPO	Alpha-enolase OS=Cavia porcellus OX=10141 GN=Eno1 PE=2 SV=1	0	auto - shared MS/MS	0	85.91	AAVPSGASTGIYEALELR	iTRAQ8plex@N-term			0.0050741	2108.15	703.723	2108.14	703.721	3	11	3.1.1.4018.26	51.4395	9904.05	9172.28	51.59	0.93	11220.6	0.628362	9.40221	0.94251	8.93345	0.460145	12.6129	0.595087	10.4016	0.638046	12.562	0.413725	15.6771	0.343138	12.9585	3415.8	199.85	2419.55	178.08	2737.99	184.84
1	124.82	124.82	75.81	74.88	74.88	tr|A9YWS9|A9YWS9_CAVPO	Alpha-enolase OS=Cavia porcellus OX=10141 GN=Eno1 PE=2 SV=1	0	auto - discordant peptide type	0	85.42	AAVPSGASTGIYEALELR	iTRAQ8plex@N-term; iTRAQ8plex(T)@9			0.000487113	2412.35	604.094	2412.35	604.094	4	14	3.1.1.3793.18	37.4969	96965.3	34641.2	38.4	0.31	15288.7	1.14131	9.60591	0.943687	11.0072	0.893797	11.7728	0.770311	11.6999	1.20049	12.114	1.01385	13.2966	1.2089	10.2014	2322.51	165.27	2988.1	192.81	1863.97	156.53
1	124.82	124.82	75.81	74.88	74.88	tr|A9YWS9|A9YWS9_CAVPO	Alpha-enolase OS=Cavia porcellus OX=10141 GN=Eno1 PE=2 SV=1	0	auto - shared MS/MS	0	84.87	AAVPSGASTGIYEALELR	iTRAQ8plex@N-term			0.00184285	2108.14	703.722	2108.14	703.721	3	8	4.1.1.4247.17	69.4781	1520.03	1137.83	68.95	1.81	3298.54	0.903553	28.8411	0.738827	33.7524	1.22923	30.0301	0.98704	30.7133	1.41641	32.4957	1.0526	37.1525	0.956734	31.4605	289.89	58.31	295.27	61.03	182.15	49.37
1	124.82	124.82	75.81	74.88	74.88	tr|A9YWS9|A9YWS9_CAVPO	Alpha-enolase OS=Cavia porcellus OX=10141 GN=Eno1 PE=2 SV=1	0	auto - shared MS/MS	0	84.83	AAVPSGASTGIYEALELR	iTRAQ8plex@N-term			-0.00537219	2108.14	703.72	2108.14	703.721	3	10	1.1.1.4142.27	55.3257	5794.69	5702.19	55.41	0.68	8104.63	0.821385	17.1869	1.18452	16.7262	0.90284	19.3757	1.05313	17.3447	1.12431	20.337	0.831663	23.4675	1.29844	16.4384	865.16	100.69	801.08	101.31	871.55	104.7
1	124.82	124.82	75.81	74.88	74.88	tr|A9YWS9|A9YWS9_CAVPO	Alpha-enolase OS=Cavia porcellus OX=10141 GN=Eno1 PE=2 SV=1	0	auto - discordant peptide type	0	84.83	AAVPSGASTGIYEALELR	iTRAQ8plex@N-term; iTRAQ8plex(T)@9			0.00173798	2412.35	604.095	2412.35	604.094	4	15	5.1.1.3747.15	37.641	43436.7	31553.4	37.5	0.56	21081.5	1.09587	6.53882	1.05121	7.18346	1.37695	6.94861	0.982921	7.3314	1.33339	7.89419	1.01647	8.95815	1.03786	7.11603	5114.26	245.18	6317.92	280.94	4572.22	244.6
1	124.82	124.82	75.81	74.88	74.88	tr|A9YWS9|A9YWS9_CAVPO	Alpha-enolase OS=Cavia porcellus OX=10141 GN=Eno1 PE=2 SV=1	0	auto - shared MS/MS	0	84.7	AAVPSGASTGIYEALELR	iTRAQ8plex@N-term			-0.00458392	2108.14	703.72	2108.14	703.721	3	13	2.1.1.3991.23	49.8462	15386.3	12633.2	49.75	1.24	12928.6	1.98627	13.0201	1.06784	16.3555	1.72397	14.7728	1.66692	14.3432	1.8303	16.1474	1.19339	19.0558	1.82929	14.0214	1019.22	110	2282.12	166.21	925.61	113.75
1	124.82	124.82	75.81	74.88	74.88	tr|A9YWS9|A9YWS9_CAVPO	Alpha-enolase OS=Cavia porcellus OX=10141 GN=Eno1 PE=2 SV=1	0	auto - discordant peptide type	0	84.22	AAVPSGASTGIYEALELR	iTRAQ8plex@N-term; iTRAQ8plex(T)@9			0.000487113	2412.35	604.094	2412.35	604.094	4	15	3.1.1.3798.14	37.8006	96965.3	32456.3	38.4	0.31	21914.1	1.04516	6.19567	0.999181	6.8147	1.08684	6.97815	0.920071	6.96491	0.928526	8.43086	0.994074	8.43153	1.08642	6.57209	5830.12	261.71	6869	293.33	4954.22	254.02
1	124.82	124.82	75.81	74.88	74.88	tr|A9YWS9|A9YWS9_CAVPO	Alpha-enolase OS=Cavia porcellus OX=10141 GN=Eno1 PE=2 SV=1	0	auto - shared MS/MS	0	83.35	AAVPSGASTGIYEALELR	iTRAQ8plex@N-term			0.0161842	2108.16	528.047	2108.14	528.043	4	9	2.1.1.3734.6	33.9119	2579.14	2472.29	33.96	0.37	6103.21	1.29108	13.3877	0.856729	16.3865	1.06595	15.8818	0.694026	17.3591	0.799296	20.2521	0.991546	19.1444	0.802841	16.5123	1130.12	115.38	1644.79	142.44	823.42	105.54
1	124.82	124.82	75.81	74.88	74.88	tr|A9YWS9|A9YWS9_CAVPO	Alpha-enolase OS=Cavia porcellus OX=10141 GN=Eno1 PE=2 SV=1	0	auto - shared MS/MS	0	83.11	AAVPSGASTGIYEALELR	iTRAQ8plex@N-term			-0.0155298	2108.13	703.716	2108.14	703.721	3	9	3.1.1.4180.18	61.4875	2112.66	1637.51	62.77	2.3	3043.42	0.577052	29.2577	1.16203	25.4739	1.46487	25.1647	0.821812	28.786	1.71776	26.7966	0.999985	33.3387	1.01423	26.8505	375.48	66.24	244.25	57.01	371.07	68.19
1	124.82	124.82	75.81	74.88	74.88	tr|A9YWS9|A9YWS9_CAVPO	Alpha-enolase OS=Cavia porcellus OX=10141 GN=Eno1 PE=2 SV=1	0	auto - discordant peptide type	0	82.94	AAVPSGASTGIYEALELR	iTRAQ8plex@N-term; iTRAQ8plex(S)@5			-0.00237135	2412.35	805.122	2412.35	805.123	3	11	3.1.1.3803.36	38.1391	73217.6	9016.22	38.4	0.31	5753.38	1.05261	15.7955	1.18043	16.6081	1.74562	15.6227	1.02237	17.3255	0.951479	21.4465	1.22714	19.9686	1.00862	17.1791	894.82	102.53	1061.78	115.44	898.32	108
1	124.82	124.82	75.81	74.88	74.88	tr|A9YWS9|A9YWS9_CAVPO	Alpha-enolase OS=Cavia porcellus OX=10141 GN=Eno1 PE=2 SV=1	0	auto - discordant peptide type	0	82.12	AAVPSGASTGIYEALELR	iTRAQ8plex@N-term; Dehydrated(E)@13			-0.00230616	2090.13	697.717	2090.13	697.718	3	18	3.1.1.3907.17	44.5485	6465.97	6296.73	44.52	1.3	7733.06	1.37342	16.3829	1.38634	17.5721	1.31918	18.7012	1.47573	17.2538	1.15304	22.1571	1.37287	21.25	1.75251	16.7166	736.81	93.21	1140.75	118.75	868.72	105.95
1	124.82	124.82	75.81	74.88	74.88	tr|A9YWS9|A9YWS9_CAVPO	Alpha-enolase OS=Cavia porcellus OX=10141 GN=Eno1 PE=2 SV=1	0	auto - discordant peptide type	0	81.93	AAVPSGASTGIYEALELR	iTRAQ8plex@N-term; iTRAQ8plex(T)@9			0.00195233	2412.35	604.095	2412.35	604.094	4	13	4.1.1.3729.14	37.325	41637.3	31743.4	37.55	0.56	14625.4	0.929594	9.90599	0.850306	11.0953	0.925436	11.3445	0.658142	12.1009	1.12573	12.0732	0.786378	14.3328	1.02272	10.4282	2421.82	168.56	2537.86	178.89	1751.34	151.33
1	124.82	124.82	75.81	74.88	74.88	tr|A9YWS9|A9YWS9_CAVPO	Alpha-enolase OS=Cavia porcellus OX=10141 GN=Eno1 PE=2 SV=1	0	auto - discordant peptide type	0	81.19	AAVPSGASTGIYEALELR	iTRAQ8plex@N-term; iTRAQ8plex(T)@9			0.00195233	2412.35	604.095	2412.35	604.094	4	15	4.1.1.3730.19	37.3935	41637.3	33809.8	37.55	0.56	21943.8	1.16596	7.61432	1.17565	8.21932	1.35743	8.27476	1.25126	8.07074	1.20819	9.7206	1.2819	9.74742	1.54088	7.66302	3663.97	207.61	4815.79	244.95	3663.39	218.12
1	124.82	124.82	75.81	74.88	74.88	tr|A9YWS9|A9YWS9_CAVPO	Alpha-enolase OS=Cavia porcellus OX=10141 GN=Eno1 PE=2 SV=1	0	auto - discordant peptide type	0	80.43	AAVPSGASTGIYEALELR	iTRAQ8plex@N-term; iTRAQ8plex(T)@9			0.00145169	2412.35	805.124	2412.35	805.123	3	17	4.1.1.3732.36	37.5396	30466	30079.6	37.55	0.49	15491.6	0.732965	8.39164	1.06376	8.13259	1.06055	8.63823	1.11042	8.08177	1.33173	9.04839	0.818607	11.162	1.07201	8.07013	3883.75	213.22	3208.98	203.66	3513.58	210.81
1	124.82	124.82	75.81	74.88	74.88	tr|A9YWS9|A9YWS9_CAVPO	Alpha-enolase OS=Cavia porcellus OX=10141 GN=Eno1 PE=2 SV=1	0	auto - shared MS/MS	0	80.23	AAVPSGASTGIYEALELR	iTRAQ8plex@N-term			0.0169078	2108.16	528.047	2108.14	528.043	4	8	5.1.1.3973.7	51.6227	683.55	598.36	51.43	0.81	2510.98	1.05935	24.1063	1.62787	23.2633	1.12889	27.1732	1.12291	25.6741	1.42	28.2965	1.18331	30.9579	0.913217	30.53	384.07	67.18	458.65	76.08	531.72	81.55
1	124.82	124.82	75.81	74.88	74.88	tr|A9YWS9|A9YWS9_CAVPO	Alpha-enolase OS=Cavia porcellus OX=10141 GN=Eno1 PE=2 SV=1	0	auto - discordant peptide type	0	79.69	AAVPSGASTGIYEALELR	iTRAQ8plex@N-term; iTRAQ8plex(T)@9			-0.000744674	2412.35	604.094	2412.35	604.094	4	17	1.1.1.3858.19	37.7118	91680.6	32665.1	38.55	0.37	12507	1.02765	11.6433	1.24984	11.9359	1.23561	12.6204	1.25842	11.9211	1.07431	15.0308	1.1914	14.8066	1.79571	10.9451	1667.75	139.96	1932.01	155.93	1772.72	150.46
1	124.82	124.82	75.81	74.88	74.88	tr|A9YWS9|A9YWS9_CAVPO	Alpha-enolase OS=Cavia porcellus OX=10141 GN=Eno1 PE=2 SV=1	0	auto - shared MS/MS	0	77.74	AAVPSGASTGIYEALELR	iTRAQ8plex@N-term			0.00612529	2108.15	703.723	2108.14	703.721	3	6	5.1.1.5015.7	110.913	168.86	95.36	111.11	1.12	547.124	0.523155	58.2814					0.630927	59.1272							100.62	34.28	59.34	28.06	46.76	24.5
1	124.82	124.82	75.81	74.88	74.88	tr|A9YWS9|A9YWS9_CAVPO	Alpha-enolase OS=Cavia porcellus OX=10141 GN=Eno1 PE=2 SV=1	0	auto - discordant peptide type	0	77.52	AAVPSGASTGIYEALELR	iTRAQ8plex@N-term; iTRAQ8plex(T)@9			0.000487113	2412.35	604.094	2412.35	604.094	4	21	3.1.1.3808.21	38.4282	96965.3	95552.2	38.4	0.31	82912	0.8732	4.22375	1.1964	4.18216	1.18304	4.43122	1.12075	4.27972	1.40405	4.73135	1.18101	5.16286	1.21647	4.13622	13829	402.67	13612.5	416.5	14070.9	422.41
1	124.82	124.82	75.81	74.88	74.88	tr|A9YWS9|A9YWS9_CAVPO	Alpha-enolase OS=Cavia porcellus OX=10141 GN=Eno1 PE=2 SV=1	0	auto - discordant peptide type	0	77.33	AAVPSGASTGIYEALELR	iTRAQ8plex@N-term; Dehydrated(E)@13			-0.00209666	2090.13	697.717	2090.13	697.718	3	14	5.1.1.3854.24	44.2724	6310.35	5444.78	44.42	1.36	7435.78	1.18106	13.7579	1.51438	13.8748	0.650149	19.5222	0.929411	15.81	1.05972	18.309	1.00052	19.2479	1.37208	14.2903	1117.7	114.68	1488.09	136.39	1439.51	134.45
1	124.82	124.82	75.81	74.88	74.88	tr|A9YWS9|A9YWS9_CAVPO	Alpha-enolase OS=Cavia porcellus OX=10141 GN=Eno1 PE=2 SV=1	0	auto - shared MS/MS	0	77.18	AAVPSGASTGIYEALELR	iTRAQ8plex@N-term			-0.0126328	2108.13	528.04	2108.14	528.043	4	7	5.1.1.3952.5	50.32	959.36	790.99	50.68	0.99	2380.6	1.03618	28.5034	1.6087	27.4988	2.01158	27.2138	1.19527	29.9465	1.96954	30.0557	0.941868	39.8066	1.48061	28.9107	277.75	57.12	324.43	64.03	380	69.37
1	124.82	124.82	75.81	74.88	74.88	tr|A9YWS9|A9YWS9_CAVPO	Alpha-enolase OS=Cavia porcellus OX=10141 GN=Eno1 PE=2 SV=1	0	auto - shared MS/MS	0	76.62	AAVPSGASTGIYEALELR	iTRAQ8plex@N-term			0.000102947	2108.14	703.721	2108.14	703.721	3	12	1.1.1.4055.26	49.9263	16016.8	14830	49.77	1.24	13770.4	0.865328	15.1133	1.40564	14.2809	1.08045	16.3268	1.16299	15.0808	1.30519	17.2695	1.00312	19.5113	1.08781	15.4279	1087.57	112.92	1060.89	116.51	1300.12	127.48
1	124.82	124.82	75.81	74.88	74.88	tr|A9YWS9|A9YWS9_CAVPO	Alpha-enolase OS=Cavia porcellus OX=10141 GN=Eno1 PE=2 SV=1	0	auto - discordant peptide type	0	76.13	AAVPSGASTGIYEALELR	No iTRAQ8plex@N-term			0.0391571	1803.98	602.333	1803.94	602.32	3	12	5.1.1.3812.14	41.6589	4223.75	3972.11	41.7	0.62	7290.26	0.927073	15.988	1.17391	16.1827	0.962922	18.2415	1.07341	16.6589	1.45715	18.0498	1.56066	18.1105	1.18368	16.579	933.38	104.64	975.45	111.19	931.85	108.75
1	124.82	124.82	75.81	74.88	74.88	tr|A9YWS9|A9YWS9_CAVPO	Alpha-enolase OS=Cavia porcellus OX=10141 GN=Eno1 PE=2 SV=1	0	auto - discordant peptide type	0	75.92	AAVPSGASTGIYEALELR	iTRAQ8plex@N-term; iTRAQ8plex(T)@9			0.000487113	2412.35	604.094	2412.35	604.094	4	20	3.1.1.3809.12	38.4781	96965.3	91163.6	38.4	0.31	78028.8	0.896917	4.39678	1.29617	4.2942	1.30342	4.51989	1.20578	4.39845	1.35944	5.01471	1.08325	5.58139	1.26187	4.2977	12581.5	384.13	12720.9	402.47	13869	418.8
1	124.82	124.82	75.81	74.88	74.88	tr|A9YWS9|A9YWS9_CAVPO	Alpha-enolase OS=Cavia porcellus OX=10141 GN=Eno1 PE=2 SV=1	0	auto - shared MS/MS	0	75.53	AAVPSGASTGIYEALELR	iTRAQ8plex@N-term			-0.00719416	2108.14	703.719	2108.14	703.721	3	11	4.1.1.4011.21	54.8013	6441.32	6130.03	55.14	1.3	10310.3	0.74796	16.7055	1.02505	16.4988	1.23402	16.4635	0.924384	17.1646	1.42924	17.8562	1.80164	17.0167	1.30052	15.6183	967.3	106.42	815.59	102.53	843.26	103.68
1	124.82	124.82	75.81	74.88	74.88	tr|A9YWS9|A9YWS9_CAVPO	Alpha-enolase OS=Cavia porcellus OX=10141 GN=Eno1 PE=2 SV=1	0	auto - discordant peptide type	0	75.31	AAVPSGASTGIYEALELR	iTRAQ8plex@N-term; iTRAQ8plex(T)@9			-0.00248369	2412.35	805.122	2412.35	805.123	3	19	1.1.1.3859.37	37.7976	29878.9	29170.1	37.81	0.49	13418.7	0.695909	9.05442	0.999838	8.78422	0.989927	9.38545	1.20967	8.35271	0.935099	10.94	0.745269	12.2451	0.998728	8.72421	3445.24	200.78	2702.74	187.29	2929.56	192.55
1	124.82	124.82	75.81	74.88	74.88	tr|A9YWS9|A9YWS9_CAVPO	Alpha-enolase OS=Cavia porcellus OX=10141 GN=Eno1 PE=2 SV=1	0	auto - discordant peptide type	0	74.26	AAVPSGASTGIYEALELR	iTRAQ8plex@N-term; iTRAQ8plex(T)@9			0.000487113	2412.35	604.094	2412.35	604.094	4	21	3.1.1.3807.15	38.3584	96965.3	91830.2	38.4	0.31	75831.3	0.935586	4.41327	1.18163	4.47588	1.19963	4.70253	1.1902	4.48251	1.39526	5.05009	1.09743	5.64588	1.30297	4.33357	12190.3	378.2	12856.8	403.54	12250.4	395.22
1	124.82	124.82	75.81	74.88	74.88	tr|A9YWS9|A9YWS9_CAVPO	Alpha-enolase OS=Cavia porcellus OX=10141 GN=Eno1 PE=2 SV=1	0	auto - discordant peptide type	0	72.59	AAVPSGASTGIYEALELR	iTRAQ8plex@N-term; Arg-loss@C-term			-0.00454152	1952.04	977.025	1952.04	977.028	2	13	4.1.1.4017.40	55.1989	26742.2	26297.2	55.27	0.43	8241.49	1.16604	29.8777	1.21333	31.9471	1.27904	33.0913	1.347	31.26	2.60481	30.5208	3.17987	29.7114	2.73447	26.8249	238.03	52.92	312.88	62.45	245.62	56.35
1	124.82	124.82	75.81	74.88	74.88	tr|A9YWS9|A9YWS9_CAVPO	Alpha-enolase OS=Cavia porcellus OX=10141 GN=Eno1 PE=2 SV=1	0	auto - discordant peptide type	0	72.55	AAVPSGASTGIYEALELR	iTRAQ8plex@N-term; iTRAQ8plex(T)@9			0.000487113	2412.35	604.094	2412.35	604.094	4	12	3.1.1.3800.18	37.9296	96965.3	15252.6	38.4	0.31	12811.8	0.809218	8.88371	1.02165	8.99474	1.02506	9.45873	0.52973	11.2384	0.541671	13.8315	0.530729	14.3862	0.671771	10.2236	3261.58	195.48	2975.27	195.1	2833.89	190.07
1	124.82	124.82	75.81	74.88	74.88	tr|A9YWS9|A9YWS9_CAVPO	Alpha-enolase OS=Cavia porcellus OX=10141 GN=Eno1 PE=2 SV=1	0	auto - discordant peptide type	0	71.96	AAVPSGASTGIYEALELR	iTRAQ8plex@N-term; Methyl(L)@17	Methyl(L)@49		0.00125253	2122.16	708.394	2122.16	708.393	3	15	4.1.1.3889.24	47.2411	6406.57	5143.02	47.27	1.05	10011.2	1.0609	13.4556	1.25402	13.8848	0.981205	15.9034	1.46656	13.3338	0.998435	17.9337	0.699886	21.0875	1.46342	13.4196	1228.8	120.16	1469.57	135.83	1310.51	129.18
1	124.82	124.82	75.81	74.88	74.88	tr|A9YWS9|A9YWS9_CAVPO	Alpha-enolase OS=Cavia porcellus OX=10141 GN=Eno1 PE=2 SV=1	0	auto - discordant peptide type	0	71.37	AAVPSGASTGIYEALELR	iTRAQ8plex@N-term; iTRAQ8plex(T)@9			0.00520142	2412.35	483.478	2412.35	483.477	5	11	4.1.1.3747.7	38.4284	13362.6	5293.86	38.24	0.25	8419.57	1.33338	10.9658	0.947711	13.1148	1.54362	11.8219	1.09619	12.471	1.3538	13.8114	1.07394	15.4191	1.38135	11.7615	1662.02	139.96	2498.18	175.47	1339.57	134.68
1	124.82	124.82	75.81	74.88	74.88	tr|A9YWS9|A9YWS9_CAVPO	Alpha-enolase OS=Cavia porcellus OX=10141 GN=Eno1 PE=2 SV=1	0	auto - discordant peptide type	0	65.48	AAVPSGASTGIYEALELR	iTRAQ8plex@N-term; iTRAQ8plex(T)@9			-0.000744674	2412.35	604.094	2412.35	604.094	4	20	1.1.1.3871.13	38.508	91680.6	88150.4	38.55	0.37	72430.6	0.941343	4.73985	1.37966	4.61733	1.315	4.93357	1.31657	4.69734	1.57441	5.24105	1.43569	5.53812	1.30628	4.65459	10548.9	351.83	11194.1	377	12377.5	395.23
1	124.82	124.82	75.81	74.88	74.88	tr|A9YWS9|A9YWS9_CAVPO	Alpha-enolase OS=Cavia porcellus OX=10141 GN=Eno1 PE=2 SV=1	0	auto - discordant peptide type	0	65.06	AAVPSGASTGIYEALELR	iTRAQ8plex@N-term; iTRAQ8plex(Y)@12			-0.00586009	2412.34	604.093	2412.35	604.094	4	12	4.1.1.3757.10	39.0498	5607.27	5397.56	39.22	1.05	5526.75	1.01085	13.8228	1.12207	14.5188	0.834158	16.9841	1.09117	14.5714	0.606966	22.251	0.671023	21.65	1.21943	14.2342	1192.24	118.32	1358.57	130.72	1137.73	120.57
1	124.82	124.82	75.81	74.88	74.88	tr|A9YWS9|A9YWS9_CAVPO	Alpha-enolase OS=Cavia porcellus OX=10141 GN=Eno1 PE=2 SV=1	0	auto - discordant peptide type	0	64.1	AAVPSGASTGIYEALELR	iTRAQ8plex@N-term; iTRAQ8plex(T)@9			0.00491177	2412.35	604.095	2412.35	604.094	4	11	5.1.1.3766.12	38.8109	104529	7869.22	38.24	0.31	6843	0.935736	11.2346	1.06025	11.7531	1.03103	12.4945	0.81087	12.7497	0.816012	15.4848	0.637366	17.6191	0.490543	15.4447	1879.36	148.5	1982.42	158.32	1694.61	147.44
1	124.82	124.82	75.81	74.88	74.88	tr|A9YWS9|A9YWS9_CAVPO	Alpha-enolase OS=Cavia porcellus OX=10141 GN=Eno1 PE=2 SV=1	0	auto - discordant peptide type	0	63.21	AAVPSGASTGIYEALELR	iTRAQ8plex@N-term; Methyl(L)@17	Methyl(L)@49		-0.00123303	2122.16	708.393	2122.16	708.393	3	14	1.1.1.4018.24	47.6279	5784.44	5770.52	47.59	1.18	9213.52	0.882231	13.7737	1.01821	14.3581	1.26639	14.1161	0.702359	16.175	0.623966	20.9904	0.85978	18.8596	1.02821	14.3873	1290.98	123.04	1283.91	127.67	1117.92	120.05
1	124.82	124.82	75.81	74.88	74.88	tr|A9YWS9|A9YWS9_CAVPO	Alpha-enolase OS=Cavia porcellus OX=10141 GN=Eno1 PE=2 SV=1	0	auto - discordant peptide type	0	63.21	AAVPSGASTGIYEALELR	iTRAQ8plex@N-term; Methyl(L)@15	Methyl(L)@47		-0.00123303	2122.16	708.393	2122.16	708.393	3	14	1.1.1.4018.24	47.6279	5784.44	5770.52	47.59	1.18	9213.52	0.882231	13.7737	1.01821	14.3581	1.26639	14.1161	0.702359	16.175	0.623966	20.9904	0.85978	18.8596	1.02821	14.3873	1290.98	123.04	1283.91	127.67	1117.92	120.05
1	124.82	124.82	75.81	74.88	74.88	tr|A9YWS9|A9YWS9_CAVPO	Alpha-enolase OS=Cavia porcellus OX=10141 GN=Eno1 PE=2 SV=1	0	auto - shared MS/MS	0	62.85	AAVPSGASTGIYEALELR	iTRAQ8plex@N-term			0.00254353	2108.14	528.043	2108.14	528.043	4	7	4.1.1.3926.3	49.5088	1721.44	1161.09	49.13	1.55	2290.99	1.35475	23.8557	0.980217	28.2404	1.09926	28.5975	1.40505	25.3543	1.2263	31.4227	1.32421	31.25	1.28691	26.236	348.87	64.13	532.79	81.01	290.83	62.35
1	124.82	124.82	75.81	74.88	74.88	tr|A9YWS9|A9YWS9_CAVPO	Alpha-enolase OS=Cavia porcellus OX=10141 GN=Eno1 PE=2 SV=1	0	auto - shared MS/MS	0	60.61	AAVPSGASTGIYEALELR	iTRAQ8plex@N-term			-0.000245271	2108.14	703.721	2108.14	703.721	3	9	1.1.1.4211.16	59.6025	2804.85	2631.76	59.83	0.87	5975.29	1.57685	18.7504	1.15382	21.8748	1.46441	21.1896	0.69629	25.728	1.70652	22.6407	1.28804	25.6095	0.846735	24.247	532.04	79.3	945.73	107.59	522.08	83.59
1	124.82	124.82	75.81	74.88	74.88	tr|A9YWS9|A9YWS9_CAVPO	Alpha-enolase OS=Cavia porcellus OX=10141 GN=Eno1 PE=2 SV=1	0	auto - discordant peptide type	0	60.19	AAVPSGASTGIYEALELR	iTRAQ8plex@N-term; iTRAQ8plex(S)@5			0.00254571	2412.35	483.477	2412.35	483.477	5	11	5.1.1.3759.5	38.3693	12322.4	9016.43	38.24	0.31	9467.67	1.04036	10.1767	0.819726	11.9581	1.24212	10.9627	0.877729	11.6192	0.877771	14.1236	0.926326	14.2028	1.07432	11.0692	2163.4	159.42	2537.19	178.08	1508.2	142.04
1	124.82	124.82	75.81	74.88	74.88	tr|A9YWS9|A9YWS9_CAVPO	Alpha-enolase OS=Cavia porcellus OX=10141 GN=Eno1 PE=2 SV=1	0	auto - discordant peptide type	0	60.19	AAVPSGASTGIYEALELR	iTRAQ8plex@N-term; iTRAQ8plex(Y)@12			0.00491177	2412.35	604.095	2412.35	604.094	4	10	5.1.1.3764.16	38.6927	104529	9795.55	38.24	0.31	12232.6	0.787861	9.94072	0.766662	10.9891	1.17724	10.0676	0.874832	10.4873	0.594067	15.0378	0.75834	13.838	0.998386	10.1006	2640.2	175.86	2344.87	173.03	1721.45	150.46
1	124.82	124.82	75.81	74.88	74.88	tr|A9YWS9|A9YWS9_CAVPO	Alpha-enolase OS=Cavia porcellus OX=10141 GN=Eno1 PE=2 SV=1	0	auto - discordant peptide type	0	59.95	AAVPSGASTGIYEALELR	iTRAQ8plex@N-term; iTRAQ8plex(Y)@12			-0.00248369	2412.35	805.122	2412.35	805.123	3	10	1.1.1.3865.38	38.1701	29878.9	6369.38	37.81	0.49	5012.61	0.881101	14.4242	0.685369	17.1664	0.907967	16.3244	0.608065	17.7586	0.648583	21.4599	0.683923	21.6074	0.579825	17.7973	1174.79	117.37	1166.86	121.4	684.76	95.59
1	124.82	124.82	75.81	74.88	74.88	tr|A9YWS9|A9YWS9_CAVPO	Alpha-enolase OS=Cavia porcellus OX=10141 GN=Eno1 PE=2 SV=1	0	auto - discordant peptide type	0	59.73	AAVPSGASTGIYEALELR	Carbamyl@N-term			0.00168015	1846.94	924.479	1846.94	924.479	2	10	3.1.1.4084.35	55.5451	12126	5448.44	55	0.81	4985.97	0.819084	26.4389	0.7823	29.3276	0.973975	28.6565	0.577646	32.6311	0.855558	34.5313	0.949931	34.2359	0.981055	28.0753	364.85	65.39	336.88	65.48	242.74	56.35
1	124.82	124.82	75.81	74.88	74.88	tr|A9YWS9|A9YWS9_CAVPO	Alpha-enolase OS=Cavia porcellus OX=10141 GN=Eno1 PE=2 SV=1	0	auto - discordant peptide type	0	59.5	AAVPSGASTGIYEALELR	iTRAQ8plex@N-term; iTRAQ8plex(Y)@12			0.0023458	2412.35	483.477	2412.35	483.477	5	10	2.1.1.3809.5	38.5478	13287.5	9181.71	38.42	0.25	9448.8	1.30558	10.1723	1.07558	11.6116	1.48276	11.0477	1.13746	11.3605	1.02182	14.0907	0.922176	15.0079	0.992455	11.9294	1950.06	151.58	2870.01	188.32	1783.79	153.87
1	124.82	124.82	75.81	74.88	74.88	tr|A9YWS9|A9YWS9_CAVPO	Alpha-enolase OS=Cavia porcellus OX=10141 GN=Eno1 PE=2 SV=1	0	auto - shared MS/MS	0	58.73	AAVPSGASTGIYEALELR	iTRAQ8plex@N-term			-0.00719956	2108.14	703.719	2108.14	703.721	3	8	5.1.1.4118.21	60.6443	2856.91	2297.52	60.3	1.12	4937.35	0.544071	22.168	0.881777	20.3947	0.443155	28.7571	0.666031	22.4773	0.899843	24.5303	0.322143	39.9208	1.0298	19.7811	679.53	89.09	416.77	74.5	509.59	79.61
1	124.82	124.82	75.81	74.88	74.88	tr|A9YWS9|A9YWS9_CAVPO	Alpha-enolase OS=Cavia porcellus OX=10141 GN=Eno1 PE=2 SV=1	0	auto - shared MS/MS	0	58.26	AAVPSGASTGIYEALELR	iTRAQ8plex@N-term			-0.00235903	2108.14	1055.08	2108.14	1055.08	2	9	2.1.1.3878.41	42.8676	17111.5	7714.32	42.69	0.31	3284.78	1.56427	21.1401	2.00661	21.3657	1.40214	24.4543	1.3861	23.2425	1.43753	27.2218	1.91168	25.4024	1.46666	22.6874	421.04	70.54	742.45	95.72	718.52	95.27
1	124.82	124.82	75.81	74.88	74.88	tr|A9YWS9|A9YWS9_CAVPO	Alpha-enolase OS=Cavia porcellus OX=10141 GN=Eno1 PE=2 SV=1	0	auto - discordant peptide type	0	58.25	AAVPSGASTGIYEALELR	Carbamyl@N-term			-0.00726936	1846.94	924.475	1846.94	924.479	2	10	2.1.1.4071.38	54.8277	11641.7	5775.02	55.15	0.87	4695.75	1.20014	23.587	0.827428	28.6045	0.723022	31.8686	1.31843	24.6883	0.744846	37.2565	1.65508	27.9305	0.573245	33.9495	376.03	66.52	508.73	79.37	264.61	59.48
1	124.82	124.82	75.81	74.88	74.88	tr|A9YWS9|A9YWS9_CAVPO	Alpha-enolase OS=Cavia porcellus OX=10141 GN=Eno1 PE=2 SV=1	0	auto - shared MS/MS	0	58.18	AAVPSGASTGIYEALELR	iTRAQ8plex@N-term			-0.000622129	2108.14	1055.08	2108.14	1055.08	2	7	3.1.1.4006.41	50.7167	5282.63	4660.77	51.03	1.3	2977.84	0.819468	30.9905	1.2898	29.5722	1.89296	28.2513	2.34623	25.9986	1.19076	36.9518	1.74078	32.7367	1.9095	26.9498	266.7	55.9	246.37	56.24	292.55	61.03
1	124.82	124.82	75.81	74.88	74.88	tr|A9YWS9|A9YWS9_CAVPO	Alpha-enolase OS=Cavia porcellus OX=10141 GN=Eno1 PE=2 SV=1	0	auto - shared MS/MS	0	57.76	AAVPSGASTGIYEALELR	iTRAQ8plex@N-term			-0.000224745	2108.14	703.721	2108.14	703.721	3	8	1.1.1.4219.26	60.1133	2804.85	2202.95	59.83	0.87	4822.54	0.445131	20.2997	0.855994	17.4251	0.579526	21.5642	0.522212	20.8021	0.614754	24.4902	0.79842	22.6257	0.335583	25.315	944.92	105	474.15	80.55	687.89	92.33
1	124.82	124.82	75.81	74.88	74.88	tr|A9YWS9|A9YWS9_CAVPO	Alpha-enolase OS=Cavia porcellus OX=10141 GN=Eno1 PE=2 SV=1	0	auto - discordant peptide type	0	55.51	AAVPSGASTGIYEALELR	iTRAQ8plex@N-term; Methyl(L)@17	Methyl(L)@49		-0.00259854	2122.16	708.392	2122.16	708.393	3	13	5.1.1.3903.23	47.3058	6191.71	5894.1	47.33	1.67	9772.72	0.945515	12.7485	1.02657	13.4994	0.893111	14.9865	1.09838	13.1973	0.707942	18.8279	0.636507	20.0555	0.823754	14.4342	1450.91	130.48	1546.47	139.74	1266.72	127.53
1	124.82	124.82	75.81	74.88	74.88	tr|A9YWS9|A9YWS9_CAVPO	Alpha-enolase OS=Cavia porcellus OX=10141 GN=Eno1 PE=2 SV=1	0	auto - discordant peptide type	0	55.51	AAVPSGASTGIYEALELR	iTRAQ8plex@N-term; Methyl(L)@15	Methyl(L)@47		-0.00259854	2122.16	708.392	2122.16	708.393	3	13	5.1.1.3903.23	47.3058	6191.71	5894.1	47.33	1.67	9772.72	0.945515	12.7485	1.02657	13.4994	0.893111	14.9865	1.09838	13.1973	0.707942	18.8279	0.636507	20.0555	0.823754	14.4342	1450.91	130.48	1546.47	139.74	1266.72	127.53
1	124.82	124.82	75.81	74.88	74.88	tr|A9YWS9|A9YWS9_CAVPO	Alpha-enolase OS=Cavia porcellus OX=10141 GN=Eno1 PE=2 SV=1	0	auto - shared MS/MS	0	55.41	AAVPSGASTGIYEALELR	iTRAQ8plex@N-term			-0.00252174	2108.14	703.721	2108.14	703.721	3	8	3.1.1.4384.19	74.2035	1255.93	1133.02	74.36	0.94	3329.17	0.596392	31.3377	0.692493	32.5179	0.831737	32.5411	0.986185	29.1122	0.965569	35.6422	1.09127	34.9084	1.16144	28.0004	317.64	60.93	213.55	52.92	187.07	49.12
1	124.82	124.82	75.81	74.88	74.88	tr|A9YWS9|A9YWS9_CAVPO	Alpha-enolase OS=Cavia porcellus OX=10141 GN=Eno1 PE=2 SV=1	0	auto - shared MS/MS	0	54.04	AAVPSGASTGIYEALELR	iTRAQ8plex@N-term			-0.0118405	2108.13	1055.07	2108.14	1055.08	2	8	4.1.1.3944.41	50.6752	4439.34	3957.59	50.43	0.5	5367.8	1.52047	22.991	2.01323	23.0796	1.35084	26.7835	1.55007	24.4183	1.1782	31.4553	1.28678	31.0458	0.760514	29.3233	359.86	65.19	616.8	87.32	616.14	88.11
1	124.82	124.82	75.81	74.88	74.88	tr|A9YWS9|A9YWS9_CAVPO	Alpha-enolase OS=Cavia porcellus OX=10141 GN=Eno1 PE=2 SV=1	0	auto - discordant peptide type	0	53.96	AAVPSGASTGIYEALELR	iTRAQ8plex@N-term; Arg-loss@C-term			-0.00342227	1952.04	977.026	1952.04	977.028	2	14	1.1.1.4144.39	55.4659	25333.2	24852.9	55.48	0.5	7713.2	1.55499	25.085	1.72776	26.1908	1.57459	27.9764	1.36693	27.7755	2.10834	28.6246	1.78577	30.8364	2.45201	24.3949	299.41	59.48	524.84	80.39	439.95	75.09
1	124.82	124.82	75.81	74.88	74.88	tr|A9YWS9|A9YWS9_CAVPO	Alpha-enolase OS=Cavia porcellus OX=10141 GN=Eno1 PE=2 SV=1	0	auto - discordant peptide type	0	53.74	AAVPSGASTGIYEALELR	iTRAQ8plex@N-term; Arg-loss@C-term			-0.00389618	1952.04	977.026	1952.04	977.028	2	14	5.1.1.4033.40	55.3868	28473.7	21872.7	55.27	0.43	6684.37	0.680371	28.2382	0.904549	28.0132	0.768454	31.7539	1.11939	26.4497	1.28963	30.2886	1.37414	30.4355	2.29494	22.4088	359.01	64.81	275.35	59.79	276.18	59.16
1	124.82	124.82	75.81	74.88	74.88	tr|A9YWS9|A9YWS9_CAVPO	Alpha-enolase OS=Cavia porcellus OX=10141 GN=Eno1 PE=2 SV=1	0	auto - discordant peptide type	0	53.57	AAVPSGASTGIYEALELR	iTRAQ8plex@N-term; Arg-loss@C-term			-0.00231387	1952.04	977.027	1952.04	977.028	2	13	3.1.1.4081.39	55.3642	26747.2	22596.6	55.25	0.5	6978.91	0.999417	25.0804	0.622055	32.1747	0.811931	30.9133	1.40523	24.8393	1.67874	27.8829	2.22252	26.2186	1.98304	22.9872	363.04	65.29	409.01	71.5	192.06	51.24
1	124.82	124.82	75.81	74.88	74.88	tr|A9YWS9|A9YWS9_CAVPO	Alpha-enolase OS=Cavia porcellus OX=10141 GN=Eno1 PE=2 SV=1	0	auto - discordant peptide type	0	52.02	AAVPSGASTGIYEALELR	iTRAQ8plex@N-term; iTRAQ8plex(S)@8			0.00195233	2412.35	604.095	2412.35	604.094	4	14	4.1.1.3735.15	37.6971	41637.3	23833	37.55	0.56	15209.5	0.860681	8.30614	0.698776	9.759	1.06966	8.86742	0.702989	9.66893	0.661463	12.1722	0.58221	13.2122	0.649915	9.84516	3590.24	205.16	3483.36	209.98	2133.61	168.79
1	124.82	124.82	75.81	74.88	74.88	tr|A9YWS9|A9YWS9_CAVPO	Alpha-enolase OS=Cavia porcellus OX=10141 GN=Eno1 PE=2 SV=1	0	auto - discordant peptide type	0	51.48	AAVPSGASTGIYEALELR	iTRAQ8plex@N-term; Arg-loss@C-term			-0.00342227	1952.04	977.026	1952.04	977.028	2	11	1.1.1.4151.38	55.8995	25333.2	9367.56	55.48	0.5	2696.24	1.20198	33.1643	1.92814	31.8376	1.34894	36.6628	1.46423	33.8421	0.592939	57.0821	0.802527	50.4521	1.92731	31.812	191.2	47.44	259.07	57.01	313.53	62.55
1	124.82	124.82	75.81	74.88	74.88	tr|A9YWS9|A9YWS9_CAVPO	Alpha-enolase OS=Cavia porcellus OX=10141 GN=Eno1 PE=2 SV=1	0	auto - discordant peptide type	0	51.13	AAVPSGASTGIYEALELR	iTRAQ8plex@N-term; iTRAQ8plex(S)@5			0.000731639	2412.35	604.094	2412.35	604.094	4	19	4.1.1.3744.16	38.2549	100056	97613.9	38.29	0.31	85827.9	0.855411	4.24742	1.23573	4.14196	1.18844	4.43155	1.26872	4.12939	1.24462	4.93425	1.09499	5.29624	1.30529	4.06167	13841.4	402.81	13347.1	412.93	14546.5	428.73
1	124.82	124.82	75.81	74.88	74.88	tr|A9YWS9|A9YWS9_CAVPO	Alpha-enolase OS=Cavia porcellus OX=10141 GN=Eno1 PE=2 SV=1	0	auto - discordant peptide type	0	50.25	AAVPSGASTGIYEALELR	iTRAQ8plex@N-term; iTRAQ8plex(S)@5			0.000731639	2412.35	604.094	2412.35	604.094	4	19	4.1.1.3745.14	38.3141	100056	95450.5	38.29	0.31	80125.2	0.934224	4.40157	1.24248	4.39942	1.20802	4.68572	1.29753	4.3667	1.47557	4.96034	1.38225	5.19702	1.31071	4.31445	12270.4	379.43	12922.4	404.78	12965.9	405.75
1	124.82	124.82	75.81	74.88	74.88	tr|A9YWS9|A9YWS9_CAVPO	Alpha-enolase OS=Cavia porcellus OX=10141 GN=Eno1 PE=2 SV=1	0	auto - discordant peptide type	0	50.21	AAVPSGASTGIYEALELR	iTRAQ8plex@N-term; iTRAQ8plex(S)@5			0.000487113	2412.35	604.094	2412.35	604.094	4	19	3.1.1.3809.12	38.4781	96965.3	91163.6	38.4	0.31	78028.8	0.896917	4.39678	1.29617	4.2942	1.30342	4.51989	1.20578	4.39845	1.35944	5.01471	1.08325	5.58139	1.26187	4.2977	12581.5	384.13	12720.9	402.47	13869	418.8
1	124.82	124.82	75.81	74.88	74.88	tr|A9YWS9|A9YWS9_CAVPO	Alpha-enolase OS=Cavia porcellus OX=10141 GN=Eno1 PE=2 SV=1	0	auto - shared MS/MS	0	49.84	AAVPSGASTGIYEALELR	iTRAQ8plex@N-term			0.00584052	2108.15	703.723	2108.14	703.721	3	11	4.1.1.3821.28	43.0359	43766.3	9428.21	42.62	0.37	17900.1	0.785812	9.79289	1.00751	9.8577	0.89665	10.8071	0.532345	12.2342	0.590159	14.6037	0.632087	14.6423	1.0107	9.86712	2730.98	178.85	2419.19	176.14	2340.02	172.41
1	124.82	124.82	75.81	74.88	74.88	tr|A9YWS9|A9YWS9_CAVPO	Alpha-enolase OS=Cavia porcellus OX=10141 GN=Eno1 PE=2 SV=1	0	auto - discordant peptide type	0	48.83	AAVPSGASTGIYEALELR	iTRAQ8plex@N-term; Methyl(T)@9	Methyl(T)@41		-0.0366558	2122.12	708.381	2122.16	708.393	3	16	5.1.1.3853.26	44.2134	3883.41	3637.93	44.48	0.68	14066.6	0.945385	11.6185	0.703497	13.9259	0.454005	17.5357	0.50617	15.4984	0.729572	16.6862	0.604673	18.7159	1.05792	12.2826	1742.8	143.01	1857.33	152.77	1042.71	117.32
1	124.82	124.82	75.81	74.88	74.88	tr|A9YWS9|A9YWS9_CAVPO	Alpha-enolase OS=Cavia porcellus OX=10141 GN=Eno1 PE=2 SV=1	0	auto - discordant peptide type	0	48.5	AAVPSGASTGIYEALELR	iTRAQ8plex@N-term; Methyl(E)@13	Methyl(E)@45		0.00125253	2122.16	708.394	2122.16	708.393	3	14	4.1.1.3889.24	47.2411	6406.57	5143.02	47.27	1.05	10011.2	1.0609	13.4556	1.25402	13.8848	0.981205	15.9034	1.46656	13.3338	0.998435	17.9337	0.699886	21.0875	1.46342	13.4196	1228.8	120.16	1469.57	135.83	1310.51	129.18
1	124.82	124.82	75.81	74.88	74.88	tr|A9YWS9|A9YWS9_CAVPO	Alpha-enolase OS=Cavia porcellus OX=10141 GN=Eno1 PE=2 SV=1	0	auto - discordant peptide type	0	48.35	AAVPSGASTGIYEALELR	iTRAQ8plex@N-term; iTRAQ8plex(S)@5			0.000795858	2412.35	604.094	2412.35	604.094	4	16	2.1.1.3809.18	38.5651	99694.1	76059.2	38.47	0.31	17711.7	0.968407	7.90484	1.16546	8.13315	1.30581	8.27856	1.10606	8.27531	1.27075	9.4177	1.08291	10.242	0.974831	8.52919	3729.65	209.23	4071.54	226.75	3696.73	217.69
1	124.82	124.82	75.81	74.88	74.88	tr|A9YWS9|A9YWS9_CAVPO	Alpha-enolase OS=Cavia porcellus OX=10141 GN=Eno1 PE=2 SV=1	0	auto - discordant peptide type	0	47.47	AAVPSGASTGIYEALELR	iTRAQ8plex@N-term; Arg-loss@C-term			-0.00328363	1952.04	651.687	1952.04	651.688	3	11	1.1.1.4145.17	55.4986	18549.8	18457.3	55.53	0.5	11197.9	1.3059	20.0824	2.21945	19.0938	0.975814	25.3378	1.4452	21.0036	1.6786	23.7977	2.63007	21.3721	4.49537	17.3127	502.9	76.98	740.33	96.24	949.25	108.34
1	124.82	124.82	75.81	74.88	74.88	tr|A9YWS9|A9YWS9_CAVPO	Alpha-enolase OS=Cavia porcellus OX=10141 GN=Eno1 PE=2 SV=1	0	auto - shared MS/MS	0	45.25	AAVPSGASTGIYEALELR	iTRAQ8plex@N-term			-0.00150531	2108.14	703.721	2108.14	703.721	3	8	5.1.1.3823.27	42.3575	47288.8	5543.27	42.63	0.37	8368.37	0.994552	12.3307	1.10339	12.9457	0.683733	16.1994	0.800954	14.1985	0.691639	18.6073	0.882965	17.2785	1.15632	12.8188	1510.8	133.19	1693.82	146.03	1417.72	134.4
1	124.82	124.82	75.81	74.88	74.88	tr|A9YWS9|A9YWS9_CAVPO	Alpha-enolase OS=Cavia porcellus OX=10141 GN=Eno1 PE=2 SV=1	0	auto - discordant peptide type	0	45.13	AAVPSGASTGIYEALELR	iTRAQ8plex@N-term; Arg-loss@C-term			-0.0101477	1952.03	977.023	1952.04	977.028	2	15	2.1.1.4078.38	55.2625	26009.4	23319.2	55.33	0.5	7604.24	0.703089	27.1129	0.923093	26.9308	0.289042	49.5474	1.41671	24.0567	1.37277	28.7633	1.09662	31.9571	2.09329	22.1481	381.35	66.8	302.25	62.55	299.38	61.24
1	124.82	124.82	75.81	74.88	74.88	tr|A9YWS9|A9YWS9_CAVPO	Alpha-enolase OS=Cavia porcellus OX=10141 GN=Eno1 PE=2 SV=1	0	auto - discordant peptide type	0	44.96	AAVPSGASTGIYEALELR	iTRAQ8plex@N-term; Methyl(T)@9	Methyl(T)@41		0.0263318	2122.18	708.402	2122.16	708.393	3	14	5.1.1.3847.29	43.8466	10729.6	3552.16	43.5	0.56	7876.07	1.06154	15.4382	1.59432	14.9767	1.05177	17.7264	0.670319	19.401	1.15137	19.2673	0.724909	23.8501	1.12869	16.4869	935.16	104.82	1119.06	118.8	1267.99	125.95
1	124.82	124.82	75.81	74.88	74.88	tr|A9YWS9|A9YWS9_CAVPO	Alpha-enolase OS=Cavia porcellus OX=10141 GN=Eno1 PE=2 SV=1	0	auto - discordant peptide type	0	44.96	AAVPSGASTGIYEALELR	iTRAQ8plex@N-term; Methyl(E)@13	Methyl(E)@45		-0.00259854	2122.16	708.392	2122.16	708.393	3	12	5.1.1.3903.23	47.3058	6191.71	5894.1	47.33	1.67	9772.72	0.945515	12.7485	1.02657	13.4994	0.893111	14.9865	1.09838	13.1973	0.707942	18.8279	0.636507	20.0555	0.823754	14.4342	1450.91	130.48	1546.47	139.74	1266.72	127.53
1	124.82	124.82	75.81	74.88	74.88	tr|A9YWS9|A9YWS9_CAVPO	Alpha-enolase OS=Cavia porcellus OX=10141 GN=Eno1 PE=2 SV=1	0	auto - shared MS/MS	0	44.39	AAVPSGASTGIYEALELR	iTRAQ8plex@N-term			0.00432871	2108.15	528.044	2108.14	528.043	4	9	5.1.1.3830.7	42.7648	5811.8	5166.59	42.63	0.5	7885.67	1.66895	14.4236	1.80497	15.1312	1.70068	16.0129	1.69658	15.3347	1.75138	17.5792	1.19714	20.4227	1.36153	16.2015	882.3	102.17	1659.94	142.74	1354.38	131.91
1	124.82	124.82	75.81	74.88	74.88	tr|A9YWS9|A9YWS9_CAVPO	Alpha-enolase OS=Cavia porcellus OX=10141 GN=Eno1 PE=2 SV=1	0	auto - discordant peptide type	0	43.51	AAVPSGASTGIYEALELR	iTRAQ8plex@N-term; iTRAQ8plex(S)@5			-0.000744674	2412.35	604.094	2412.35	604.094	4	18	1.1.1.3871.13	38.508	91680.6	88150.4	38.55	0.37	72430.6	0.941343	4.73985	1.37966	4.61733	1.315	4.93357	1.31657	4.69734	1.57441	5.24105	1.43569	5.53812	1.30628	4.65459	10548.9	351.83	11194.1	377	12377.5	395.23
1	124.82	124.82	75.81	74.88	74.88	tr|A9YWS9|A9YWS9_CAVPO	Alpha-enolase OS=Cavia porcellus OX=10141 GN=Eno1 PE=2 SV=1	0	auto - discordant peptide type	0	43.23	AAVPSGASTGIYEALELR	Carbamyl@N-term; Carbamidomethyl(S)@5			0.027822	1903.99	953.003	1903.96	952.989	2	11	5.1.1.4057.39	56.8767	47874	3487.52	57.44	0.44	3241.9	0.998373	33.2816	0.78501	39.4293	1.75779	32.3955	1.20947	34.4465	1.48073	38.4209	2.06529	35.4297	1.09628	35.6543	206.54	49.25	232.45	53.97	137.89	43.3
1	124.82	124.82	75.81	74.88	74.88	tr|A9YWS9|A9YWS9_CAVPO	Alpha-enolase OS=Cavia porcellus OX=10141 GN=Eno1 PE=2 SV=1	0	auto - discordant peptide type	0	41.64	AAVPSGASTGIYEALELR	iTRAQ8plex@N-term; Methyl(S)@8	Methyl(S)@40		-0.0366558	2122.12	708.381	2122.16	708.393	3	16	5.1.1.3853.26	44.2134	3883.41	3637.93	44.48	0.68	14066.6	0.945385	11.6185	0.703497	13.9259	0.454005	17.5357	0.50617	15.4984	0.729572	16.6862	0.604673	18.7159	1.05792	12.2826	1742.8	143.01	1857.33	152.77	1042.71	117.32
1	124.82	124.82	75.81	74.88	74.88	tr|A9YWS9|A9YWS9_CAVPO	Alpha-enolase OS=Cavia porcellus OX=10141 GN=Eno1 PE=2 SV=1	0	auto - shared MS/MS	0	40.79	AAVPSGASTGIYEALELR	iTRAQ8plex@N-term			-0.0120719	2108.13	703.717	2108.14	703.721	3	8	3.1.1.4149.25	59.5733	3088.89	2201.85	59.41	0.68	5513.4	1.13337	18.0875	0.871008	21.2079	0.637869	25.2787	1.10657	19.5679	0.914318	25.4574	1.20538	23.4448	0.927871	20.8388	656.95	87.89	839.34	102.17	486.64	80.08
1	124.82	124.82	75.81	74.88	74.88	tr|A9YWS9|A9YWS9_CAVPO	Alpha-enolase OS=Cavia porcellus OX=10141 GN=Eno1 PE=2 SV=1	0	auto - discordant peptide type	0	36.97	AAVPSGASTGIYEALELR	iTRAQ8plex@N-term; iTRAQ8plex(S)@8			-0.00479577	2412.34	805.121	2412.35	805.123	3	11	2.1.1.3801.33	38.0903	32059	6846.94	37.74	0.49	5748.83	0.969035	14.2515	0.775646	16.6879	0.933903	16.5151	1.00245	15.2646	0.7073	21.1568	0.630671	22.6801	0.888267	15.7167	1143.81	115.87	1249.47	125.25	754.52	100.06
1	124.82	124.82	75.81	74.88	74.88	tr|A9YWS9|A9YWS9_CAVPO	Alpha-enolase OS=Cavia porcellus OX=10141 GN=Eno1 PE=2 SV=1	0	auto - discordant peptide type	0	36.3	AAVPSGASTGIYEALELR	iTRAQ8plex@N-term; iTRAQ8plex(S)@5			0.000487113	2412.35	604.094	2412.35	604.094	4	18	3.1.1.3806.11	38.2912	96965.3	72168.1	38.4	0.31	46522.4	0.943287	5.53879	1.17109	5.64854	1.31394	5.7525	1.1657	5.67752	1.43402	6.28261	0.938208	7.52903	1.25389	5.50755	7704.31	300.67	8192.38	321.99	7673.19	313.34
1	124.82	124.82	75.81	74.88	74.88	tr|A9YWS9|A9YWS9_CAVPO	Alpha-enolase OS=Cavia porcellus OX=10141 GN=Eno1 PE=2 SV=1	0	auto - shared MS/MS	0	36.08	AAVPSGASTGIYEALELR	iTRAQ8plex@N-term			0.00743663	2108.15	703.724	2108.14	703.721	3	12	5.1.1.3941.22	49.6607	16640.3	14271.5	49.38	1.3	15892.7	0.624505	12.2563	1.01486	11.4176	1.24415	11.3509	0.873248	12.0186	0.762189	15.3807	0.660001	16.7481	0.788796	12.3979	2020.7	153.71	1422.56	136.71	1744.06	148.5
1	124.82	124.82	75.81	74.88	74.88	tr|A9YWS9|A9YWS9_CAVPO	Alpha-enolase OS=Cavia porcellus OX=10141 GN=Eno1 PE=2 SV=1	0	auto - discordant peptide type	0	35.25	AAVPSGASTGIYEALELR	iTRAQ8plex@N-term; iTRAQ8plex(Y)@12			-0.00327111	2412.34	805.122	2412.35	805.123	3	14	5.1.1.3746.39	37.6112	31601.5	25961.4	37.5	0.49	13278.4	0.897911	8.49019	1.06927	8.748	0.933272	9.68947	1.06079	8.764	0.878057	11.3942	1.08523	10.7379	0.85872	9.22695	3365.97	198.69	3407.03	207.91	3060.91	197.62
1	124.82	124.82	75.81	74.88	74.88	tr|A9YWS9|A9YWS9_CAVPO	Alpha-enolase OS=Cavia porcellus OX=10141 GN=Eno1 PE=2 SV=1	0	auto - discordant peptide type	0	34.77	AAVPSGASTGIYEALELR	iTRAQ8plex@N-term; iTRAQ8plex(T)@9			0.00491177	2412.35	604.095	2412.35	604.094	4	16	5.1.1.3753.16	38.0131	104529	28094.4	38.24	0.31	15434.4	1.06912	9.41256	1.14464	10.0046	1.26945	10.217	1.30913	9.6603	1.51535	10.8338	0.764518	14.3375	1.15922	9.92064	2499.92	171.4	3012.91	194.3	2433.59	177.31
1	124.82	124.82	75.81	74.88	74.88	tr|A9YWS9|A9YWS9_CAVPO	Alpha-enolase OS=Cavia porcellus OX=10141 GN=Eno1 PE=2 SV=1	0	auto - discordant peptide type	0	34.57	AAVPSGASTGIYEALELR	iTRAQ8plex@N-term; Methyl(S)@8	Methyl(S)@40		0.0263318	2122.18	708.402	2122.16	708.393	3	14	5.1.1.3847.29	43.8466	10729.6	3552.16	43.5	0.56	7876.07	1.06154	15.4382	1.59432	14.9767	1.05177	17.7264	0.670319	19.401	1.15137	19.2673	0.724909	23.8501	1.12869	16.4869	935.16	104.82	1119.06	118.8	1267.99	125.95
1	124.82	124.82	75.81	74.88	74.88	tr|A9YWS9|A9YWS9_CAVPO	Alpha-enolase OS=Cavia porcellus OX=10141 GN=Eno1 PE=2 SV=1	0	auto - discordant peptide type	0	34.54	AAVPSGASTGIYEALELR	iTRAQ8plex@N-term; iTRAQ8plex(T)@9			0.00254571	2412.35	483.477	2412.35	483.477	5	11	5.1.1.3759.5	38.3693	12322.4	9016.43	38.24	0.31	9467.67	1.04036	10.1767	0.819726	11.9581	1.24212	10.9627	0.877729	11.6192	0.877771	14.1236	0.926326	14.2028	1.07432	11.0692	2163.4	159.42	2537.19	178.08	1508.2	142.04
1	124.82	124.82	75.81	74.88	74.88	tr|A9YWS9|A9YWS9_CAVPO	Alpha-enolase OS=Cavia porcellus OX=10141 GN=Eno1 PE=2 SV=1	0	auto - discordant peptide type	0	33.32	AAVPSGASTGIYEALELR	iTRAQ8plex@N-term; iTRAQ8plex(Y)@12			0.00491177	2412.35	604.095	2412.35	604.094	4	15	5.1.1.3753.16	38.0131	104529	28094.4	38.24	0.31	15434.4	1.06912	9.41256	1.14464	10.0046	1.26945	10.217	1.30913	9.6603	1.51535	10.8338	0.764518	14.3375	1.15922	9.92064	2499.92	171.4	3012.91	194.3	2433.59	177.31
1	124.82	124.82	75.81	74.88	74.88	tr|A9YWS9|A9YWS9_CAVPO	Alpha-enolase OS=Cavia porcellus OX=10141 GN=Eno1 PE=2 SV=1	0	auto - discordant peptide type	0	33.04	AAVPSGASTGIYEALELR	iTRAQ8plex@N-term; iTRAQ8plex(T)@9			0.000795858	2412.35	604.094	2412.35	604.094	4	19	2.1.1.3806.19	38.3808	99694.1	90940	38.47	0.31	75395.8	0.910458	4.36523	1.23054	4.34118	1.16073	4.67212	1.30211	4.29374	1.43702	4.91392	1.09631	5.54351	1.09498	4.44492	12652	385.24	12985.3	406.17	13240.6	409.7
1	124.82	124.82	75.81	74.88	74.88	tr|A9YWS9|A9YWS9_CAVPO	Alpha-enolase OS=Cavia porcellus OX=10141 GN=Eno1 PE=2 SV=1	0	auto - discordant peptide type	0	32.35	AAVPSGASTGIYEALELR	iTRAQ8plex@N-term; Dehydrated(E)@16			-0.00209666	2090.13	697.717	2090.13	697.718	3	13	5.1.1.3854.24	44.2724	6310.35	5444.78	44.42	1.36	7435.78	1.18106	13.7579	1.51438	13.8748	0.650149	19.5222	0.929411	15.81	1.05972	18.309	1.00052	19.2479	1.37208	14.2903	1117.7	114.68	1488.09	136.39	1439.51	134.45
1	124.82	124.82	75.81	74.88	74.88	tr|A9YWS9|A9YWS9_CAVPO	Alpha-enolase OS=Cavia porcellus OX=10141 GN=Eno1 PE=2 SV=1	0	auto - discordant peptide type	0	31.3	AAVPSGASTGIYEALELR	iTRAQ8plex@N-term; iTRAQ8plex(T)@9			0.00173798	2412.35	604.095	2412.35	604.094	4	15	5.1.1.3741.17	37.2727	43436.7	30418.2	37.5	0.56	23113.3	1.07812	6.35115	1.0979	6.84542	1.14005	7.10893	0.911628	7.2212	0.966032	8.5885	1.10245	8.38954	1.04467	6.88966	5466.3	253.46	6643.46	288.34	5103.98	257.03
1	124.82	124.82	75.81	74.88	74.88	tr|A9YWS9|A9YWS9_CAVPO	Alpha-enolase OS=Cavia porcellus OX=10141 GN=Eno1 PE=2 SV=1	0	auto - discordant peptide type	0	30.44	AAVPSGASTGIYEALELR	iTRAQ8plex@N-term; Methyl(E)@13	Methyl(E)@45		0.00236091	2122.16	708.394	2122.16	708.393	3	12	2.1.1.3951.27	47.3702	5862.78	5543.92	47.4	0.93	9612.72	1.0948	14.2345	1.33584	14.5772	1.28363	15.5107	1.26359	14.8001	1.1387	18.2767	1.24455	18.0999	1.0699	15.5936	1081.57	112.75	1334.82	129.38	1228.75	125.2
1	124.82	124.82	75.81	74.88	74.88	tr|A9YWS9|A9YWS9_CAVPO	Alpha-enolase OS=Cavia porcellus OX=10141 GN=Eno1 PE=2 SV=1	0	auto - discordant peptide type	0	30.25	AAVPSGASTGIYEALELR	iTRAQ8plex@N-term; iTRAQ8plex(Y)@12			0.00242915	2412.35	604.095	2412.35	604.094	4	8	1.1.1.3895.20	40.0011	6070.32	3051.12	39.42	0.99	4702.23	0.868106	16.8712	0.821022	18.6958	0.691938	21.0241	0.601915	20.7392	0.868746	22.329	1.06187	21.3127	0.629593	20.8693	866.83	100.81	848.28	103.68	605.26	88.6
1	124.82	124.82	75.81	74.88	74.88	tr|A9YWS9|A9YWS9_CAVPO	Alpha-enolase OS=Cavia porcellus OX=10141 GN=Eno1 PE=2 SV=1	0	auto - discordant peptide type	0	29.09	AAVPSGASTGIYEALELR	Carbamyl@N-term			-0.00726936	1846.94	924.475	1846.94	924.479	2	9	2.1.1.4083.39	55.5741	11641.7	6040.02	55.15	0.87	4550.55	0.377157	36.4003	1.14103	26.7249	0.930305	30.6151	1.26623	26.3591	1.76445	28.0505	1.11569	33.657	1.12456	27.4076	339.87	62.95	144.5	45.28	329.81	63.54
1	124.82	124.82	75.81	74.88	74.88	tr|A9YWS9|A9YWS9_CAVPO	Alpha-enolase OS=Cavia porcellus OX=10141 GN=Eno1 PE=2 SV=1	0	auto - discordant peptide type	0	28.28	AAVPSGASTGIYEALELR	iTRAQ8plex@N-term; iTRAQ8plex(S)@8			-0.00255446	2412.35	805.122	2412.35	805.123	3	18	3.1.1.3791.40	37.4026	31826.7	17825.1	37.72	0.49	10883.5	1.45663	10.4209	1.50454	11.098	1.58352	11.4342	1.36229	11.3743	1.55348	12.9685	2.51729	11.4755	1.71192	10.6925	1778.35	144.87	2920.1	189.77	2275.49	171.5
1	124.82	124.82	75.81	74.88	74.88	tr|A9YWS9|A9YWS9_CAVPO	Alpha-enolase OS=Cavia porcellus OX=10141 GN=Eno1 PE=2 SV=1	0	auto - shared MS/MS	0	27.61	AAVPSGASTGIYEALELR	iTRAQ8plex@N-term			-0.0141332	2108.13	1055.07	2108.14	1055.08	2	6	1.1.1.4072.41	51.0009	4391.86	3671.89	50.88	0.93	2763.85	0.687516	30.9082	0.728202	33.3817	1.55094	27.8752	1.41365	27.3826	0.701439	41.9903	0.509252	48.7855	1.21741	28.249	297.01	58.95	230.19	54.54	183.94	49.37
1	124.82	124.82	75.81	74.88	74.88	tr|A9YWS9|A9YWS9_CAVPO	Alpha-enolase OS=Cavia porcellus OX=10141 GN=Eno1 PE=2 SV=1	0	auto - shared MS/MS	0	27.38	AAVPSGASTGIYEALELR	iTRAQ8plex@N-term			0.00563761	2108.15	703.723	2108.14	703.721	3	6	1.1.1.4371.22	69.5768	1694.9	1471.97	69.3	1.12	3212.86	0.456845	34.7159	1.1221	27.7649	0.746616	33.9891	0.68499	32.5923	0.650771	41.8721	1.22276	33.4241	0.906892	30.6803	318.14	60.93	163.84	47.44	303.6	61.03
1	124.82	124.82	75.81	74.88	74.88	tr|A9YWS9|A9YWS9_CAVPO	Alpha-enolase OS=Cavia porcellus OX=10141 GN=Eno1 PE=2 SV=1	0	auto - discordant peptide type	0	27.33	AAVPSGASTGIYEALELR	iTRAQ8plex@N-term; iTRAQ8plex(Y)@12			0.00173798	2412.35	604.095	2412.35	604.094	4	15	5.1.1.3741.17	37.2727	43436.7	30418.2	37.5	0.56	23113.3	1.07812	6.35115	1.0979	6.84542	1.14005	7.10893	0.911628	7.2212	0.966032	8.5885	1.10245	8.38954	1.04467	6.88966	5466.3	253.46	6643.46	288.34	5103.98	257.03
1	124.82	124.82	75.81	74.88	74.88	tr|A9YWS9|A9YWS9_CAVPO	Alpha-enolase OS=Cavia porcellus OX=10141 GN=Eno1 PE=2 SV=1	0	auto - discordant peptide type	0	26.2	AAVPSGASTGIYEALELR	iTRAQ8plex@N-term; iTRAQ8plex(S)@8			-0.00248369	2412.35	805.122	2412.35	805.123	3	12	1.1.1.3853.38	37.428	29878.9	9380.11	37.81	0.49	5900.97	0.975097	14.886	1.16855	15.3265	1.19494	16.0929	1.40613	14.641	1.56644	16.6158	1.06971	19.4674	1.41378	14.5207	1047.89	110.91	1151.85	120.57	1041.4	115.44
1	124.82	124.82	75.81	74.88	74.88	tr|A9YWS9|A9YWS9_CAVPO	Alpha-enolase OS=Cavia porcellus OX=10141 GN=Eno1 PE=2 SV=1	0	auto - shared MS/MS	0	26.14	AAVPSGASTGIYEALELR	iTRAQ8plex@N-term			0.012953	2108.16	528.046	2108.14	528.043	4	7	2.1.1.4004.6	50.6298	1095.1	692.23	50.31	1.18	2280.83	1.31509	26.2822	0.694692	35.0972	1.51598	28.322	1.05119	30.1234	1.07024	35.8119	0.919307	38.9704	1.40901	28.4975	290.67	58.52	430.91	72.8	171.73	49.37
1	124.82	124.82	75.81	74.88	74.88	tr|A9YWS9|A9YWS9_CAVPO	Alpha-enolase OS=Cavia porcellus OX=10141 GN=Eno1 PE=2 SV=1	0	auto - discordant peptide type	0	26.12	AAVPSGASTGIYEALELR	iTRAQ8plex@N-term; iTRAQ8plex(S)@8			-0.00248369	2412.35	805.122	2412.35	805.123	3	12	1.1.1.3855.40	37.5543	29878.9	18932.5	37.81	0.49	5150.94	0.761497	15.287	0.724866	16.9677	0.674859	18.4643	0.61133	17.9129	0.633719	21.9786	0.635354	22.6262	0.855104	15.9323	1139.02	115.49	977.76	111.86	702.17	95.53
1	124.82	124.82	75.81	74.88	74.88	tr|A9YWS9|A9YWS9_CAVPO	Alpha-enolase OS=Cavia porcellus OX=10141 GN=Eno1 PE=2 SV=1	0	auto - discordant peptide type	0	26.02	AAVPSGASTGIYEALELR	iTRAQ8plex@N-term; Methyl(R)@18	Methyl(R)@50		-0.00259854	2122.16	708.392	2122.16	708.393	3	12	5.1.1.3903.23	47.3058	6191.71	5894.1	47.33	1.67	9772.72	0.945515	12.7485	1.02657	13.4994	0.893111	14.9865	1.09838	13.1973	0.707942	18.8279	0.636507	20.0555	0.823754	14.4342	1450.91	130.48	1546.47	139.74	1266.72	127.53
1	124.82	124.82	75.81	74.88	74.88	tr|A9YWS9|A9YWS9_CAVPO	Alpha-enolase OS=Cavia porcellus OX=10141 GN=Eno1 PE=2 SV=1	0	auto - discordant peptide type	0	25.83	AAVPSGASTGIYEALELR	iTRAQ8plex@N-term; iTRAQ8plex(Y)@12			0.000487113	2412.35	604.094	2412.35	604.094	4	10	3.1.1.3800.18	37.9296	96965.3	15252.6	38.4	0.31	12811.8	0.809218	8.88371	1.02165	8.99474	1.02506	9.45873	0.52973	11.2384	0.541671	13.8315	0.530729	14.3862	0.671771	10.2236	3261.58	195.48	2975.27	195.1	2833.89	190.07
1	124.82	124.82	75.81	74.88	74.88	tr|A9YWS9|A9YWS9_CAVPO	Alpha-enolase OS=Cavia porcellus OX=10141 GN=Eno1 PE=2 SV=1	0	auto - discordant peptide type	0	24.68	AAVPSGASTGIYEALELR	iTRAQ8plex@N-term; iTRAQ8plex(Y)@12			0.00195233	2412.35	604.095	2412.35	604.094	4	11	4.1.1.3729.14	37.325	41637.3	31743.4	37.55	0.56	14625.4	0.929594	9.90599	0.850306	11.0953	0.925436	11.3445	0.658142	12.1009	1.12573	12.0732	0.786378	14.3328	1.02272	10.4282	2421.82	168.56	2537.86	178.89	1751.34	151.33
1	124.82	124.82	75.81	74.88	74.88	tr|A9YWS9|A9YWS9_CAVPO	Alpha-enolase OS=Cavia porcellus OX=10141 GN=Eno1 PE=2 SV=1	0	auto - discordant peptide type	0	24.51	AAVPSGASTGIYEALELR	iTRAQ8plex@N-term; iTRAQ8plex(Y)@12			-0.000744674	2412.35	604.094	2412.35	604.094	4	11	1.1.1.3864.14	38.0763	91680.6	13608.9	38.55	0.37	12476	0.810457	8.40985	0.826663	9.1211	0.964749	9.14587	0.776581	9.31132	0.976383	10.3462	0.439602	14.9492	0.785584	9.19921	3629.62	206.22	3316.07	205.61	2551.78	182.08
1	124.82	124.82	75.81	74.88	74.88	tr|A9YWS9|A9YWS9_CAVPO	Alpha-enolase OS=Cavia porcellus OX=10141 GN=Eno1 PE=2 SV=1	0	auto - shared MS/MS	0	24.23	AAVPSGASTGIYEALELR	iTRAQ8plex@N-term			-0.00235903	2108.14	1055.08	2108.14	1055.08	2	7	2.1.1.3882.40	43.1141	17111.5	3166.74	42.69	0.31	2745.92	1.08609	22.0969	0.698287	27.8171	1.00902	25.6766	1.03707	24.249	1.27435	26.9346	0.578239	37.9745	1.50244	21.8499	448.84	72.63	549.53	82.69	266.55	60.31
1	124.82	124.82	75.81	74.88	74.88	tr|A9YWS9|A9YWS9_CAVPO	Alpha-enolase OS=Cavia porcellus OX=10141 GN=Eno1 PE=2 SV=1	0	auto - discordant peptide type	0	23.58	AAVPSGASTGIYEALELR	iTRAQ8plex@N-term; iTRAQ8plex(T)@9			0.00491177	2412.35	604.095	2412.35	604.094	4	21	5.1.1.3759.16	38.3839	104529	80970.1	38.24	0.31	60344.3	1.07949	4.73427	1.11887	5.08185	1.35897	5.0415	1.16822	5.02115	1.26069	5.84737	1.43438	5.72993	1.24481	4.88185	9832.59	339.93	11965.2	387	9356.27	348.49
1	124.82	124.82	75.81	74.88	74.88	tr|A9YWS9|A9YWS9_CAVPO	Alpha-enolase OS=Cavia porcellus OX=10141 GN=Eno1 PE=2 SV=1	0	auto - shared MS/MS	0	22.74	AAVPSGASTGIYEALELR	iTRAQ8plex@N-term			-0.0142027	2108.13	1055.07	2108.14	1055.08	2	6	2.1.1.4006.40	50.799	5065.13	4763.97	50.62	0.93	3214.3	1.25685	28.6222	2.02835	27.4974	1.60148	30.4283	1.36654	30.1889	1.48352	34.5714	1.21216	38.0113	1.84787	27.9779	251.59	54.43	356.46	66.8	434	73.66
1	124.82	124.82	75.81	74.88	74.88	tr|A9YWS9|A9YWS9_CAVPO	Alpha-enolase OS=Cavia porcellus OX=10141 GN=Eno1 PE=2 SV=1	0	auto - shared MS/MS	0	21.21	AAVPSGASTGIYEALELR	iTRAQ8plex@N-term			-0.0102493	2108.13	1055.07	2108.14	1055.08	2	6	4.1.1.4048.39	57.1245	1947.94	1932.88	56.88	0.37	2594.27	0.986958	30.1615	1.06856	32.0004	1.21661	32.3878	1.05041	32.3514	1.91144	31.6791	0.885073	42.6317	1.09657	31.6957	253.42	54.54	281.95	59.58	230.3	54.54
1	124.82	124.82	75.81	74.88	74.88	tr|A9YWS9|A9YWS9_CAVPO	Alpha-enolase OS=Cavia porcellus OX=10141 GN=Eno1 PE=2 SV=1	0	auto - discordant peptide type	0	20.4	AAVPSGASTGIYEALELR	iTRAQ8plex@N-term; iTRAQ8plex(T)@9			-0.00586009	2412.34	604.093	2412.35	604.094	4	12	4.1.1.3757.10	39.0498	5607.27	5397.56	39.22	1.05	5526.75	1.01085	13.8228	1.12207	14.5188	0.834158	16.9841	1.09117	14.5714	0.606966	22.251	0.671023	21.65	1.21943	14.2342	1192.24	118.32	1358.57	130.72	1137.73	120.57
1	124.82	124.82	75.81	74.88	74.88	tr|A9YWS9|A9YWS9_CAVPO	Alpha-enolase OS=Cavia porcellus OX=10141 GN=Eno1 PE=2 SV=1	0	auto - discordant peptide type	0	19.99	AAVPSGASTGIYEALELR	iTRAQ8plex@N-term; Methyl(R)@18	Methyl(R)@50		0.00125253	2122.16	708.394	2122.16	708.393	3	14	4.1.1.3889.24	47.2411	6406.57	5143.02	47.27	1.05	10011.2	1.0609	13.4556	1.25402	13.8848	0.981205	15.9034	1.46656	13.3338	0.998435	17.9337	0.699886	21.0875	1.46342	13.4196	1228.8	120.16	1469.57	135.83	1310.51	129.18
1	124.82	124.82	75.81	74.88	74.88	tr|A9YWS9|A9YWS9_CAVPO	Alpha-enolase OS=Cavia porcellus OX=10141 GN=Eno1 PE=2 SV=1	0	auto - discordant peptide type	0	19.96	AAVPSGASTGIYEALELR	iTRAQ8plex@N-term; iTRAQ8plex(Y)@12			0.00145169	2412.35	805.124	2412.35	805.123	3	16	4.1.1.3732.36	37.5396	30466	30079.6	37.55	0.49	15491.6	0.732965	8.39164	1.06376	8.13259	1.06055	8.63823	1.11042	8.08177	1.33173	9.04839	0.818607	11.162	1.07201	8.07013	3883.75	213.22	3208.98	203.66	3513.58	210.81
1	124.82	124.82	75.81	74.88	74.88	tr|A9YWS9|A9YWS9_CAVPO	Alpha-enolase OS=Cavia porcellus OX=10141 GN=Eno1 PE=2 SV=1	0	auto - discordant peptide type	0	19.9	AAVPSGASTGIYEALELR	iTRAQ8plex@N-term; Dehydrated(Y)@12	Dehydrated(Y)@44		-0.00209666	2090.13	697.717	2090.13	697.718	3	13	5.1.1.3854.24	44.2724	6310.35	5444.78	44.42	1.36	7435.78	1.18106	13.7579	1.51438	13.8748	0.650149	19.5222	0.929411	15.81	1.05972	18.309	1.00052	19.2479	1.37208	14.2903	1117.7	114.68	1488.09	136.39	1439.51	134.45
1	124.82	124.82	75.81	74.88	74.88	tr|A9YWS9|A9YWS9_CAVPO	Alpha-enolase OS=Cavia porcellus OX=10141 GN=Eno1 PE=2 SV=1	0	auto - discordant peptide type	0	19.64	AAVPSGASTGIYEALELR	iTRAQ8plex@N-term; iTRAQ8plex(Y)@12			0.00784143	2412.36	604.096	2412.35	604.094	4	9	5.1.1.3772.17	39.1879	4997.22	4972.18	39.22	0.74	7585.21	1.07464	13.432	1.13749	14.3322	1.38518	14.2103	1.15721	14.2538	1.0793	17.4742	1.14412	17.512	1.1127	14.4298	1224.35	119.95	1483.2	136.29	1184.42	123.9
1	124.82	124.82	75.81	74.88	74.88	tr|A9YWS9|A9YWS9_CAVPO	Alpha-enolase OS=Cavia porcellus OX=10141 GN=Eno1 PE=2 SV=1	0	auto - discordant peptide type	0	19.6	AAVPSGASTGIYEALELR	iTRAQ8plex@N-term			0.068186	2108.21	528.06	2108.14	528.043	4	7	2.1.1.3740.5	34.2814	7442.22	3678.48	34.52	0.49	5431.23	1.42144	12.9801	1.35197	14.1346	1.44904	14.4398	0.782301	16.5748	0.928183	18.8202	0.7836	20.7538	1.42367	13.9015	1157.07	116.84	1854.05	151.21	1330.39	131.58
1	124.82	124.82	75.81	74.88	74.88	tr|A9YWS9|A9YWS9_CAVPO	Alpha-enolase OS=Cavia porcellus OX=10141 GN=Eno1 PE=2 SV=1	0	auto - shared MS/MS	0	17.98	AAVPSGASTGIYEALELR	iTRAQ8plex@N-term			0.000287851	2108.14	703.721	2108.14	703.721	3	6	4.1.1.4380.18	77.7793	1300.96	1082.98	78	1.56	2593.45	0.611118	37.1843	1.57551	30.5077	1.56317	32.1722	1.13152	33.4811	0.967826	42.1764	0.680895	49.6402	0.134088	102.243	224.56	51.24	154.7	45.42	300.89	60.93
1	124.82	124.82	75.81	74.88	74.88	tr|A9YWS9|A9YWS9_CAVPO	Alpha-enolase OS=Cavia porcellus OX=10141 GN=Eno1 PE=2 SV=1	0	auto - shared MS/MS	0	17.97	AAVPSGASTGIYEALELR	iTRAQ8plex@N-term			0.000287851	2108.14	703.721	2108.14	703.721	3	7	4.1.1.4382.16	77.9016	1300.96	1175.18	78	1.56	2708.19	0.556473	33.9119	1.35902	27.825	0.838985	34.2542	0.406985	42.6395	1.24296	33.7008	0.793398	41.3822	0.301234	52.927	287.82	57.99	180.55	49.25	332.66	63.84
1	124.82	124.82	75.81	74.88	74.88	tr|A9YWS9|A9YWS9_CAVPO	Alpha-enolase OS=Cavia porcellus OX=10141 GN=Eno1 PE=2 SV=1	0	auto - discordant peptide type	0	17.56	AAVPSGASTGIYEALELR	iTRAQ8plex@N-term; Methyl(R)@18	Methyl(R)@50		0.00236091	2122.16	708.394	2122.16	708.393	3	12	2.1.1.3951.27	47.3702	5862.78	5543.92	47.4	0.93	9612.72	1.0948	14.2345	1.33584	14.5772	1.28363	15.5107	1.26359	14.8001	1.1387	18.2767	1.24455	18.0999	1.0699	15.5936	1081.57	112.75	1334.82	129.38	1228.75	125.2
1	124.82	124.82	75.81	74.88	74.88	tr|A9YWS9|A9YWS9_CAVPO	Alpha-enolase OS=Cavia porcellus OX=10141 GN=Eno1 PE=2 SV=1	0	auto - discordant peptide type	0	17.55	AAVPSGASTGIYEALELR	iTRAQ8plex@N-term; iTRAQ8plex(S)@5			0.000487113	2412.35	604.094	2412.35	604.094	4	19	3.1.1.3808.21	38.4282	96965.3	95552.2	38.4	0.31	82912	0.8732	4.22375	1.1964	4.18216	1.18304	4.43122	1.12075	4.27972	1.40405	4.73135	1.18101	5.16286	1.21647	4.13622	13829	402.67	13612.5	416.5	14070.9	422.41
1	124.82	124.82	75.81	74.88	74.88	tr|A9YWS9|A9YWS9_CAVPO	Alpha-enolase OS=Cavia porcellus OX=10141 GN=Eno1 PE=2 SV=1	0	auto - discordant peptide type	0	17.48	AAVPSGASTGIYEALELR	iTRAQ8plex@N-term; Dehydrated(E)@13			0.00164862	2090.13	697.718	2090.13	697.718	3	17	1.1.1.4009.24	47.0698	9578.96	9577.22	47.1	0.74	12665.9	1.2388	14.0071	1.21844	15.1988	1.40074	15.3518	1.62835	14.1195	1.58327	16.4787	0.515088	26.2306	1.45968	14.6674	1053.27	111.36	1470.87	135.14	1091.43	119.17
1	124.82	124.82	75.81	74.88	74.88	tr|A9YWS9|A9YWS9_CAVPO	Alpha-enolase OS=Cavia porcellus OX=10141 GN=Eno1 PE=2 SV=1	0	auto - shared MS/MS	0	16.73	AAVPSGASTGIYEALELR	iTRAQ8plex@N-term			-0.00729947	2108.14	1055.08	2108.14	1055.08	2	5	5.1.1.3968.41	51.3588	4281.85	3452.56	51.61	1.18	1603.65	0.675223	37.3231	1.19716	33.9681	0.852987	40.4672	1.14813	34.6356	1.52961	37.5329	1.10015	43.2939	1.49573	32.1044	207.3	49.25	157.79	45.42	211.06	51.24
1	124.82	124.82	75.81	74.88	74.88	tr|A9YWS9|A9YWS9_CAVPO	Alpha-enolase OS=Cavia porcellus OX=10141 GN=Eno1 PE=2 SV=1	0	auto - shared MS/MS	0	16.66	AAVPSGASTGIYEALELR	iTRAQ8plex@N-term			-0.00998498	2108.13	1055.07	2108.14	1055.08	2	5	5.1.1.3960.39	50.8606	4942.04	4689.84	50.5	1.05	2195.55	1.38501	33.5211	0.713233	44.8011	1.2956	38.3828	1.74852	34.0547	1.21586	44.5936	1.09612	47.1107	1.03592	38.6941	174.9	45.42	273.07	57.88	106.09	38.73
1	124.82	124.82	75.81	74.88	74.88	tr|A9YWS9|A9YWS9_CAVPO	Alpha-enolase OS=Cavia porcellus OX=10141 GN=Eno1 PE=2 SV=1	0	auto - discordant peptide type	0	16.01	AAVPSGASTGIYEALELR	iTRAQ8plex@N-term; iTRAQ8plex(S)@8			-0.00129487	2412.35	805.123	2412.35	805.123	3	14	4.1.1.3739.34	37.9698	74974.2	9230.44	38.23	0.31	5687.47	1.10773	14.4529	0.82086	17.2634	1.17216	16.0963	0.905217	16.5781	0.837569	20.7202	0.802592	21.6445	1.19388	15.2125	1039.94	110.57	1298.6	127.13	725.99	98.74
1	124.82	124.82	75.81	74.88	74.88	tr|A9YWS9|A9YWS9_CAVPO	Alpha-enolase OS=Cavia porcellus OX=10141 GN=Eno1 PE=2 SV=1	0	auto - discordant peptide type	0	15.28	AAVPSGASTGIYEALELR	iTRAQ8plex@N-term; iTRAQ8plex(T)@9			-0.00479577	2412.34	805.121	2412.35	805.123	3	11	2.1.1.3801.33	38.0903	32059	6846.94	37.74	0.49	5748.83	0.969035	14.2515	0.775646	16.6879	0.933903	16.5151	1.00245	15.2646	0.7073	21.1568	0.630671	22.6801	0.888267	15.7167	1143.81	115.87	1249.47	125.25	754.52	100.06
1	124.82	124.82	75.81	74.88	74.88	tr|A9YWS9|A9YWS9_CAVPO	Alpha-enolase OS=Cavia porcellus OX=10141 GN=Eno1 PE=2 SV=1	0	auto - discordant peptide type	0	99	AAVPSGASTGIYEALELRDNDK	iTRAQ8plex@N-term; Deamidated(N)@20; iTRAQ8plex(K)@22		missed R-D@18	-0.00497525	2885.52	722.387	2885.52	722.388	4	14	1.1.1.3947.23	43.2274	34272.9	16261.4	43.44	0.37	14045.9	0.895784	11.8874	0.914391	12.9014	1.43399	11.8373	1.0303	12.5028	1.69266	12.6024	0.849216	16.6199	1.33847	11.5094	1717.13	141.91	1733.96	148.16	1335.33	132.29
1	124.82	124.82	75.81	74.88	74.88	tr|A9YWS9|A9YWS9_CAVPO	Alpha-enolase OS=Cavia porcellus OX=10141 GN=Eno1 PE=2 SV=1	0	auto - discordant peptide type	0	99	AAVPSGASTGIYEALELRDNDK	iTRAQ8plex@N-term; Deamidated(R)@18; iTRAQ8plex(K)@22	Deamidated(R)@50	missed R-D@18	-0.00635713	2885.52	962.846	2885.52	962.848	3	15	3.1.1.3887.38	43.3407	20469.3	19057.7	43.29	0.37	5652.9	0.834965	21.978	0.89686	23.6336	2.22501	19.2916	0.966813	23.2392	1.40089	24.2377	0.868723	29.7563	1.11803	21.8086	522.64	78.26	491.93	79.14	398.64	72.89
1	124.82	124.82	75.81	74.88	74.88	tr|A9YWS9|A9YWS9_CAVPO	Alpha-enolase OS=Cavia porcellus OX=10141 GN=Eno1 PE=2 SV=1	0	auto - discordant peptide type	0	99	AAVPSGASTGIYEALELRDNDK	iTRAQ8plex@N-term; Deamidated(R)@18; iTRAQ8plex(K)@22	Deamidated(R)@50	missed R-D@18	-0.00497525	2885.52	722.387	2885.52	722.388	4	13	1.1.1.3959.28	43.9774	34272.9	5800.21	43.44	0.37	8154.95	1.13191	17.4973	1.19198	18.7823	2.57493	16.2546	2.21366	16.2379	1.45655	20.9042	0.850826	25.9196	1.81746	16.8456	703.74	90.97	897.96	105.89	713.4	97.21
1	124.82	124.82	75.81	74.88	74.88	tr|A9YWS9|A9YWS9_CAVPO	Alpha-enolase OS=Cavia porcellus OX=10141 GN=Eno1 PE=2 SV=1	0	auto - discordant peptide type	0	99	AAVPSGASTGIYEALELRDNDK	iTRAQ8plex@N-term; Deamidated(R)@18; iTRAQ8plex(K)@22	Deamidated(R)@50	missed R-D@18	-0.00320615	2885.52	962.847	2885.52	962.848	3	18	5.1.1.3835.39	43.1173	21501.5	20104.1	43.19	0.37	8789.07	0.964846	15.604	1.55579	14.8587	1.52685	15.6872	1.36614	15.4078	1.30564	18.3982	0.931184	21.3589	1.50902	14.906	961.74	106.25	1046.04	115.27	1272.51	126.44
1	124.82	124.82	75.81	74.88	74.88	tr|A9YWS9|A9YWS9_CAVPO	Alpha-enolase OS=Cavia porcellus OX=10141 GN=Eno1 PE=2 SV=1	0	auto - discordant peptide type	0	99	AAVPSGASTGIYEALELRDNDK	iTRAQ8plex@N-term; Deamidated(R)@18; iTRAQ8plex(K)@22	Deamidated(R)@50	missed R-D@18	-0.00497525	2885.52	722.387	2885.52	722.388	4	15	1.1.1.3953.32	43.611	34272.9	18806.6	43.44	0.37	18025.1	0.774415	9.70578	0.967714	9.86482	1.15875	9.83006	0.737344	10.8159	0.983569	11.8163	0.856935	12.8575	1.00727	9.71707	2803.91	181.22	2447.77	177.24	2307.62	171.98
1	124.82	124.82	75.81	74.88	74.88	tr|A9YWS9|A9YWS9_CAVPO	Alpha-enolase OS=Cavia porcellus OX=10141 GN=Eno1 PE=2 SV=1	1	auto	0	99	AAVPSGASTGIYEALELRDNDK	iTRAQ8plex@N-term; iTRAQ8plex(K)@22		missed R-D@18	-0.0213827	2884.52	722.137	2884.54	722.142	4	14	2.1.1.3881.26	43.0335	9704.25	5551.09	43.31	0.81	15170.7	0.890479	12.0856	1.01453	12.5682	1.01969	13.2208	0.736594	14.1594	0.925516	15.6669	0.741888	17.8995	0.775113	13.7471	2369.13	166.7	2424.11	175.22	2039.53	161.91
1	124.82	124.82	75.81	74.88	74.88	tr|A9YWS9|A9YWS9_CAVPO	Alpha-enolase OS=Cavia porcellus OX=10141 GN=Eno1 PE=2 SV=1	0	auto - discordant peptide type	0	99	AAVPSGASTGIYEALELRDNDK	iTRAQ8plex@N-term; Deamidated(R)@18; iTRAQ8plex(K)@22	Deamidated(R)@50	missed R-D@18	-0.00397317	2885.52	962.847	2885.52	962.848	3	18	2.1.1.3885.39	43.2988	20159.9	18242.8	43.24	0.37	5501.01	1.75311	18.7588	1.43351	21.0401	1.6062	21.2546	1.50355	20.682	1.43526	24.5208	1.03369	28.2155	1.55217	20.3796	511.99	77.86	1011.82	111.13	624.19	90.76
1	124.82	124.82	75.81	74.88	74.88	tr|A9YWS9|A9YWS9_CAVPO	Alpha-enolase OS=Cavia porcellus OX=10141 GN=Eno1 PE=2 SV=1	1	auto	0	99	AAVPSGASTGIYEALELRDNDK	iTRAQ8plex@N-term; iTRAQ8plex(K)@22		missed R-D@18	-0.0213827	2884.52	722.137	2884.54	722.142	4	15	2.1.1.3887.25	43.4041	9704.25	6784.35	43.31	0.81	20500.8	0.877723	8.37946	0.678099	10.0228	1.10824	8.90787	0.823288	9.32859	0.92989	10.7937	0.60912	13.2089	0.68414	9.81636	3488.27	202.24	3451.44	208.81	2011.67	164.47
1	124.82	124.82	75.81	74.88	74.88	tr|A9YWS9|A9YWS9_CAVPO	Alpha-enolase OS=Cavia porcellus OX=10141 GN=Eno1 PE=2 SV=1	0	auto - discordant peptide type	0	99	AAVPSGASTGIYEALELRDNDK	iTRAQ8plex@N-term; Deamidated(R)@18; iTRAQ8plex(K)@22	Deamidated(R)@50	missed R-D@18	-0.00320615	2885.52	962.847	2885.52	962.848	3	15	5.1.1.3837.40	43.2423	21501.5	21348.6	43.19	0.37	12442.9	1.1616	11.1081	0.737018	14.0021	1.33157	12.0647	1.08633	12.2837	1.61419	12.8082	1.0348	15.3944	1.60473	11.0249	1720.49	142.26	2252.89	167.11	1078.41	121.86
1	124.82	124.82	75.81	74.88	74.88	tr|A9YWS9|A9YWS9_CAVPO	Alpha-enolase OS=Cavia porcellus OX=10141 GN=Eno1 PE=2 SV=1	0	auto - discordant peptide type	0	99	AAVPSGASTGIYEALELRDNDK	iTRAQ8plex@N-term; Deamidated(R)@18; iTRAQ8plex(K)@22	Deamidated(R)@50	missed R-D@18	0.0041145	2885.53	722.389	2885.52	722.388	4	15	5.1.1.3840.23	43.4053	35809.1	16607	43.19	0.37	17955.5	1.2011	8.74242	0.962279	10.1297	1.50548	9.26277	1.00995	9.93391	1.12117	11.4431	0.814943	13.2947	1.04836	9.71337	2738.39	179.52	3707.73	214.45	2241.04	173.06
1	124.82	124.82	75.81	74.88	74.88	tr|A9YWS9|A9YWS9_CAVPO	Alpha-enolase OS=Cavia porcellus OX=10141 GN=Eno1 PE=2 SV=1	0	auto - discordant peptide type	0	99	AAVPSGASTGIYEALELRDNDK	iTRAQ8plex@N-term; Deamidated(R)@18; iTRAQ8plex(K)@22	Deamidated(R)@50	missed R-D@18	-0.00525738	2885.52	962.847	2885.52	962.848	3	18	4.1.1.3822.38	43.1112	22311.2	21946.2	43.12	0.37	9479.91	0.93862	15.9329	0.97133	17.2541	1.97492	14.871	1.44948	15.5019	2.05201	16.244	0.951409	21.6672	1.7526	14.6661	932.19	104.59	986.34	111.58	770.06	100.94
1	124.82	124.82	75.81	74.88	74.88	tr|A9YWS9|A9YWS9_CAVPO	Alpha-enolase OS=Cavia porcellus OX=10141 GN=Eno1 PE=2 SV=1	0	auto - discordant peptide type	0	99	AAVPSGASTGIYEALELRDNDK	iTRAQ8plex@N-term; Deamidated(R)@18; iTRAQ8plex(K)@22	Deamidated(R)@50	missed R-D@18	-0.00497525	2885.52	722.387	2885.52	722.388	4	15	1.1.1.3947.23	43.2274	34272.9	16261.4	43.44	0.37	14045.9	0.895784	11.8874	0.914391	12.9014	1.43399	11.8373	1.0303	12.5028	1.69266	12.6024	0.849216	16.6199	1.33847	11.5094	1717.13	141.91	1733.96	148.16	1335.33	132.29
1	124.82	124.82	75.81	74.88	74.88	tr|A9YWS9|A9YWS9_CAVPO	Alpha-enolase OS=Cavia porcellus OX=10141 GN=Eno1 PE=2 SV=1	1	auto	0	99	AAVPSGASTGIYEALELRDNDK	iTRAQ8plex@N-term; iTRAQ8plex(K)@22		missed R-D@18	-0.0213827	2884.52	722.137	2884.54	722.142	4	11	2.1.1.3893.29	43.7809	9704.25	3576.84	43.31	0.81	7784.73	1.52572	14.6253	1.2739	16.4322	1.16208	17.7518	1.61638	15.4276	1.7009	17.7439	1.61738	18.4361	1.65493	15.3085	885.84	102.29	1523.57	136.75	959.72	112.2
1	124.82	124.82	75.81	74.88	74.88	tr|A9YWS9|A9YWS9_CAVPO	Alpha-enolase OS=Cavia porcellus OX=10141 GN=Eno1 PE=2 SV=1	0	auto - discordant peptide type	0	99	AAVPSGASTGIYEALELRDNDK	iTRAQ8plex@N-term; Deamidated(N)@20; iTRAQ8plex(K)@22		missed R-D@18	-0.00397317	2885.52	962.847	2885.52	962.848	3	11	2.1.1.3885.40	43.3001	20159.9	18206.9	43.24	0.37	7189.87	1.23257	14.8092	0.902624	17.6412	1.424	16.0417	1.20928	16.0709	1.24009	19.0065	1.41339	18.5922	1.04277	16.5994	942.91	105.36	1310.13	127.33	723.82	98.81
1	124.82	124.82	75.81	74.88	74.88	tr|A9YWS9|A9YWS9_CAVPO	Alpha-enolase OS=Cavia porcellus OX=10141 GN=Eno1 PE=2 SV=1	0	auto - discordant peptide type	0	99	AAVPSGASTGIYEALELRDNDK	iTRAQ8plex@N-term; Deamidated(R)@18; iTRAQ8plex(K)@22	Deamidated(R)@50	missed R-D@18	-0.00723843	2885.52	722.386	2885.52	722.388	4	13	3.1.1.3884.28	43.1417	35728.8	23553.8	43.29	0.37	18676.7	0.834059	10.0127	0.78238	11.2276	1.53883	9.57249	0.938362	10.6039	1.23208	11.4941	0.627453	15.4483	1.1494	9.89936	2517.23	171.76	2366.75	173.43	1674.92	149.34
1	124.82	124.82	75.81	74.88	74.88	tr|A9YWS9|A9YWS9_CAVPO	Alpha-enolase OS=Cavia porcellus OX=10141 GN=Eno1 PE=2 SV=1	0	auto - discordant peptide type	0	99	AAVPSGASTGIYEALELRDNDK	iTRAQ8plex@N-term; Deamidated(N)@20; iTRAQ8plex(K)@22		missed R-D@18	-0.00424283	2885.52	722.387	2885.52	722.388	4	11	1.1.1.3966.32	44.4155	5824.78	5470.14	44.5	1.18	5989.44	1.39381	15.4915	0.551741	22.9995	1.00384	19.023	0.959315	18.3783	0.949688	22.5208	1.39665	20.0374	1.01268	18.1313	816.14	98.11	1282.33	125.3	382.96	75.09
1	124.82	124.82	75.81	74.88	74.88	tr|A9YWS9|A9YWS9_CAVPO	Alpha-enolase OS=Cavia porcellus OX=10141 GN=Eno1 PE=2 SV=1	0	auto - discordant peptide type	0	99	AAVPSGASTGIYEALELRDNDK	iTRAQ8plex@N-term; Deamidated(R)@18; iTRAQ8plex(K)@22	Deamidated(R)@50	missed R-D@18	-0.0030213	2885.52	722.387	2885.52	722.388	4	16	4.1.1.3825.24	43.2784	38981.6	26603.7	43.12	0.31	23303.7	0.88175	8.07329	0.778545	9.21023	1.3363	8.14802	0.936228	8.65939	1.00618	10.1469	0.745988	11.7384	0.851351	8.81402	3751.43	209.74	3728.85	217.17	2483.9	181.8
1	124.82	124.82	75.81	74.88	74.88	tr|A9YWS9|A9YWS9_CAVPO	Alpha-enolase OS=Cavia porcellus OX=10141 GN=Eno1 PE=2 SV=1	0	auto - discordant peptide type	0	99	AAVPSGASTGIYEALELRDNDK	iTRAQ8plex@N-term; Deamidated(R)@18; iTRAQ8plex(K)@22	Deamidated(R)@50	missed R-D@18	-0.00397317	2885.52	962.847	2885.52	962.848	3	12	2.1.1.3885.40	43.3001	20159.9	18206.9	43.24	0.37	7189.87	1.23257	14.8092	0.902624	17.6412	1.424	16.0417	1.20928	16.0709	1.24009	19.0065	1.41339	18.5922	1.04277	16.5994	942.91	105.36	1310.13	127.33	723.82	98.81
1	124.82	124.82	75.81	74.88	74.88	tr|A9YWS9|A9YWS9_CAVPO	Alpha-enolase OS=Cavia porcellus OX=10141 GN=Eno1 PE=2 SV=1	0	auto - discordant peptide type	0	98.8	AAVPSGASTGIYEALELRDNDK	iTRAQ8plex@N-term; Deamidated(N)@20; iTRAQ8plex(K)@22		missed R-D@18	-0.00424283	2885.52	722.387	2885.52	722.388	4	10	1.1.1.3965.24	44.343	5824.78	5065.47	44.5	1.18	8872.74	0.996485	12.7142	0.633939	16.1768	0.8445	15.2886	0.814472	14.6287	0.754978	18.5159	0.852324	18.0866	0.682167	15.581	1414.94	128.89	1589.43	140.98	762.85	101.98
1	124.82	124.82	75.81	74.88	74.88	tr|A9YWS9|A9YWS9_CAVPO	Alpha-enolase OS=Cavia porcellus OX=10141 GN=Eno1 PE=2 SV=1	0	auto - discordant peptide type	0	98.64	AAVPSGASTGIYEALELRDNDK	iTRAQ8plex@N-term; Deamidated(N)@20; iTRAQ8plex(K)@22		missed R-D@18	-0.00497525	2885.52	722.387	2885.52	722.388	4	13	1.1.1.3953.32	43.611	34272.9	18806.6	43.44	0.37	18025.1	0.774415	9.70578	0.967714	9.86482	1.15875	9.83006	0.737344	10.8159	0.983569	11.8163	0.856935	12.8575	1.00727	9.71707	2803.91	181.22	2447.77	177.24	2307.62	171.98
1	124.82	124.82	75.81	74.88	74.88	tr|A9YWS9|A9YWS9_CAVPO	Alpha-enolase OS=Cavia porcellus OX=10141 GN=Eno1 PE=2 SV=1	0	auto - discordant peptide type	0	97.62	AAVPSGASTGIYEALELRDNDK	iTRAQ8plex@N-term; Deamidated(R)@18; iTRAQ8plex(K)@22	Deamidated(R)@50	missed R-D@18	-0.0030213	2885.52	722.387	2885.52	722.388	4	14	4.1.1.3826.30	43.3484	38981.6	18649.6	43.12	0.31	19236.6	0.674788	9.55028	1.01026	9.16386	1.41167	8.75722	0.903697	9.52895	0.805094	12.036	0.657844	13.4299	1.02197	9.10309	3159.69	192.26	2403.5	176.92	2714.77	186.02
1	124.82	124.82	75.81	74.88	74.88	tr|A9YWS9|A9YWS9_CAVPO	Alpha-enolase OS=Cavia porcellus OX=10141 GN=Eno1 PE=2 SV=1	0	auto - discordant peptide type	0	97.45	AAVPSGASTGIYEALELRDNDK	iTRAQ8plex@N-term; Deamidated(N)@20; iTRAQ8plex(K)@22		missed R-D@18	-0.00540512	2885.52	722.387	2885.52	722.388	4	10	2.1.1.3900.27	44.2111	5782.7	5680.81	44.23	0.74	9061.78	1.46826	13.7727	1.11845	15.9571	1.35652	15.6805	0.785905	17.7364	1.33391	17.6771	0.889051	21.1768	0.99864	16.2101	1013.49	109.38	1677.47	143.53	964.03	113.31
1	124.82	124.82	75.81	74.88	74.88	tr|A9YWS9|A9YWS9_CAVPO	Alpha-enolase OS=Cavia porcellus OX=10141 GN=Eno1 PE=2 SV=1	0	auto - discordant peptide type	0	96.74	AAVPSGASTGIYEALELRDNDK	iTRAQ8plex@N-term; Deamidated(R)@18; iTRAQ8plex(K)@22	Deamidated(R)@50	missed R-D@18	-0.00424283	2885.52	722.387	2885.52	722.388	4	11	1.1.1.3965.24	44.343	5824.78	5065.47	44.5	1.18	8872.74	0.996485	12.7142	0.633939	16.1768	0.8445	15.2886	0.814472	14.6287	0.754978	18.5159	0.852324	18.0866	0.682167	15.581	1414.94	128.89	1589.43	140.98	762.85	101.98
1	124.82	124.82	75.81	74.88	74.88	tr|A9YWS9|A9YWS9_CAVPO	Alpha-enolase OS=Cavia porcellus OX=10141 GN=Eno1 PE=2 SV=1	0	auto - discordant peptide type	0	96.66	AAVPSGASTGIYEALELRDNDK	iTRAQ8plex@N-term; Deamidated(R)@18; iTRAQ8plex(K)@22	Deamidated(R)@50	missed R-D@18	-0.0030213	2885.52	722.387	2885.52	722.388	4	12	4.1.1.3819.28	42.9121	38981.6	11639.9	43.12	0.31	10589.2	1.23569	12.4274	0.965773	14.525	1.88919	12.5601	1.55581	12.6903	1.51217	14.9461	1.34641	15.8969	1.65048	12.4636	1337.87	125.5	1863.61	151.91	1098.86	121.86
1	124.82	124.82	75.81	74.88	74.88	tr|A9YWS9|A9YWS9_CAVPO	Alpha-enolase OS=Cavia porcellus OX=10141 GN=Eno1 PE=2 SV=1	0	auto - discordant peptide type	0	95.95	AAVPSGASTGIYEALELRDNDK	iTRAQ8plex@N-term; Deamidated(R)@18; iTRAQ8plex(K)@22	Deamidated(R)@50	missed R-D@18	-0.00723843	2885.52	722.386	2885.52	722.388	4	13	3.1.1.3890.32	43.5187	35728.8	15433.4	43.29	0.37	19125.3	0.664896	8.3618	0.829739	8.48159	1.00198	8.42456	0.632677	9.33621	0.76365	10.6421	0.599444	12.1511	0.61617	9.35316	4152.84	220.4	3112.66	201.13	2930.49	193.88
1	124.82	124.82	75.81	74.88	74.88	tr|A9YWS9|A9YWS9_CAVPO	Alpha-enolase OS=Cavia porcellus OX=10141 GN=Eno1 PE=2 SV=1	0	auto - discordant peptide type	0	95.91	AAVPSGASTGIYEALELRDNDK	iTRAQ8plex@N-term; Deamidated(N)@20; iTRAQ8plex(K)@22		missed R-D@18	-0.00497525	2885.52	722.387	2885.52	722.388	4	12	1.1.1.3959.28	43.9774	34272.9	5800.21	43.44	0.37	8154.95	1.13191	17.4973	1.19198	18.7823	2.57493	16.2546	2.21366	16.2379	1.45655	20.9042	0.850826	25.9196	1.81746	16.8456	703.74	90.97	897.96	105.89	713.4	97.21
1	124.82	124.82	75.81	74.88	74.88	tr|A9YWS9|A9YWS9_CAVPO	Alpha-enolase OS=Cavia porcellus OX=10141 GN=Eno1 PE=2 SV=1	0	auto - discordant peptide type	0	95.67	AAVPSGASTGIYEALELRDNDK	iTRAQ8plex@N-term; Deamidated(R)@18; iTRAQ8plex(K)@22	Deamidated(R)@50	missed R-D@18	-0.0030213	2885.52	722.387	2885.52	722.388	4	14	4.1.1.3827.24	43.4024	38981.6	14036	43.12	0.31	17611.5	0.966441	8.93823	1.01653	9.58892	1.48682	8.99764	0.941407	9.81169	0.898321	11.9827	0.56404	14.9284	0.882567	9.89866	2917.12	185.04	3178.06	200.13	2521.9	181.35
1	124.82	124.82	75.81	74.88	74.88	tr|A9YWS9|A9YWS9_CAVPO	Alpha-enolase OS=Cavia porcellus OX=10141 GN=Eno1 PE=2 SV=1	0	auto - discordant peptide type	0	92.58	AAVPSGASTGIYEALELRDNDK	iTRAQ8plex@N-term; Deamidated(N)@20; iTRAQ8plex(K)@22		missed R-D@18	-0.0138302	2885.51	722.385	2885.52	722.388	4	10	3.1.1.3900.26	44.129	5663	5008.46	44.34	0.93	8270.13	0.616077	16.1719	0.771786	16.405	1.25548	14.8117	0.627985	17.7382	0.770174	20.2699	1.17748	17.6979	1.01626	15.1053	1167.63	116.84	810.91	103.02	766.4	99.63
1	124.82	124.82	75.81	74.88	74.88	tr|A9YWS9|A9YWS9_CAVPO	Alpha-enolase OS=Cavia porcellus OX=10141 GN=Eno1 PE=2 SV=1	0	auto - discordant peptide type	0	91.55	AAVPSGASTGIYEALELRDNDK	iTRAQ8plex@N-term; Deamidated(N)@20; iTRAQ8plex(K)@22		missed R-D@18	0.0041145	2885.53	722.389	2885.52	722.388	4	14	5.1.1.3840.23	43.4053	35809.1	16607	43.19	0.37	17955.5	1.2011	8.74242	0.962279	10.1297	1.50548	9.26277	1.00995	9.93391	1.12117	11.4431	0.814943	13.2947	1.04836	9.71337	2738.39	179.52	3707.73	214.45	2241.04	173.06
1	124.82	124.82	75.81	74.88	74.88	tr|A9YWS9|A9YWS9_CAVPO	Alpha-enolase OS=Cavia porcellus OX=10141 GN=Eno1 PE=2 SV=1	0	auto - discordant peptide type	0	91.36	AAVPSGASTGIYEALELRDNDK	iTRAQ8plex@N-term; Deamidated(N)@20; iTRAQ8plex(K)@22		missed R-D@18	-0.0030213	2885.52	722.387	2885.52	722.388	4	10	4.1.1.3827.25	43.4037	38981.6	13935	43.12	0.31	12238.5	0.903937	10.7815	1.11643	11.0145	1.35913	10.9326	0.947906	11.5516	0.626682	16.5372	0.673967	16.3534	1.02612	11.247	2080.41	156.21	2119.92	164.02	1975.31	159.18
1	124.82	124.82	75.81	74.88	74.88	tr|A9YWS9|A9YWS9_CAVPO	Alpha-enolase OS=Cavia porcellus OX=10141 GN=Eno1 PE=2 SV=1	0	auto - discordant peptide type	0	90.42	AAVPSGASTGIYEALELRDNDK	iTRAQ8plex@N-term; Deamidated(N)@20; iTRAQ8plex(K)@22		missed R-D@18	-0.0030213	2885.52	722.387	2885.52	722.388	4	12	4.1.1.3826.30	43.3484	38981.6	18649.6	43.12	0.31	19236.6	0.674788	9.55028	1.01026	9.16386	1.41167	8.75722	0.903697	9.52895	0.805094	12.036	0.657844	13.4299	1.02197	9.10309	3159.69	192.26	2403.5	176.92	2714.77	186.02
1	124.82	124.82	75.81	74.88	74.88	tr|A9YWS9|A9YWS9_CAVPO	Alpha-enolase OS=Cavia porcellus OX=10141 GN=Eno1 PE=2 SV=1	0	auto - discordant peptide type	0	87.66	AAVPSGASTGIYEALELRDNDK	iTRAQ8plex@N-term; Deamidated(N)@20; iTRAQ8plex(K)@22		missed R-D@18	-0.0030213	2885.52	722.387	2885.52	722.388	4	11	4.1.1.3819.28	42.9121	38981.6	11639.9	43.12	0.31	10589.2	1.23569	12.4274	0.965773	14.525	1.88919	12.5601	1.55581	12.6903	1.51217	14.9461	1.34641	15.8969	1.65048	12.4636	1337.87	125.5	1863.61	151.91	1098.86	121.86
1	124.82	124.82	75.81	74.88	74.88	tr|A9YWS9|A9YWS9_CAVPO	Alpha-enolase OS=Cavia porcellus OX=10141 GN=Eno1 PE=2 SV=1	0	auto - discordant peptide type	0	87.39	AAVPSGASTGIYEALELRDNDK	iTRAQ8plex@N-term; Deamidated(N)@20; iTRAQ8plex(K)@22		missed R-D@18	-0.00635712	2885.52	962.846	2885.52	962.848	3	14	3.1.1.3887.38	43.3407	20469.3	19057.7	43.29	0.37	5652.9	0.834965	21.978	0.89686	23.6336	2.22501	19.2916	0.966813	23.2392	1.40089	24.2377	0.868723	29.7563	1.11803	21.8086	522.64	78.26	491.93	79.14	398.64	72.89
1	124.82	124.82	75.81	74.88	74.88	tr|A9YWS9|A9YWS9_CAVPO	Alpha-enolase OS=Cavia porcellus OX=10141 GN=Eno1 PE=2 SV=1	0	auto - discordant peptide type	0	87.39	AAVPSGASTGIYEALELRDNDK	iTRAQ8plex@N-term; Deamidated(N)@20; iTRAQ8plex(K)@22		missed R-D@18	-0.00723842	2885.52	722.386	2885.52	722.388	4	12	3.1.1.3890.32	43.5187	35728.8	15433.4	43.29	0.37	19125.3	0.664896	8.3618	0.829739	8.48159	1.00198	8.42456	0.632677	9.33621	0.76365	10.6421	0.599444	12.1511	0.61617	9.35316	4152.84	220.4	3112.66	201.13	2930.49	193.88
1	124.82	124.82	75.81	74.88	74.88	tr|A9YWS9|A9YWS9_CAVPO	Alpha-enolase OS=Cavia porcellus OX=10141 GN=Eno1 PE=2 SV=1	0	auto - discordant peptide type	0	87.25	AAVPSGASTGIYEALELRDNDK	iTRAQ8plex@N-term; Deamidated(N)@20; iTRAQ8plex(K)@22		missed R-D@18	-0.00540512	2885.52	722.387	2885.52	722.388	4	10	2.1.1.3906.22	44.5742	5782.7	4215.11	44.23	0.74	8403.42	1.04075	13.9416	0.673108	17.5927	1.05456	15.7598	0.849889	16.0965	1.12687	17.6207	1.03272	18.7212	0.573023	18.5051	1151.4	116.3	1350.84	129.81	659.12	94.94
1	124.82	124.82	75.81	74.88	74.88	tr|A9YWS9|A9YWS9_CAVPO	Alpha-enolase OS=Cavia porcellus OX=10141 GN=Eno1 PE=2 SV=1	0	auto - discordant peptide type	0	84.68	AAVPSGASTGIYEALELRDNDK	iTRAQ8plex@N-term; Deamidated(N)@20; iTRAQ8plex(K)@22		missed R-D@18	0.0041145	2885.53	722.389	2885.52	722.388	4	9	5.1.1.3846.28	43.7834	35809.1	5352.91	43.19	0.37	7234.9	1.12076	13.8878	0.751044	17.1183	0.728386	18.3418	1.21456	14.6327	1.00939	18.7472	1.08428	18.6553	1.05055	15.2942	1119.53	114.73	1414.43	132.57	715.08	98.05
1	124.82	124.82	75.81	74.88	74.88	tr|A9YWS9|A9YWS9_CAVPO	Alpha-enolase OS=Cavia porcellus OX=10141 GN=Eno1 PE=2 SV=1	0	auto - discordant peptide type	0	82.68	AAVPSGASTGIYEALELRDNDK	iTRAQ8plex@N-term; Deamidated(N)@20; iTRAQ8plex(K)@22		missed R-D@18	-0.00525738	2885.52	962.847	2885.52	962.848	3	17	4.1.1.3822.38	43.1112	22311.2	21946.2	43.12	0.37	9479.91	0.93862	15.9329	0.97133	17.2541	1.97492	14.871	1.44948	15.5019	2.05201	16.244	0.951409	21.6672	1.7526	14.6661	932.19	104.59	986.34	111.58	770.06	100.94
1	124.82	124.82	75.81	74.88	74.88	tr|A9YWS9|A9YWS9_CAVPO	Alpha-enolase OS=Cavia porcellus OX=10141 GN=Eno1 PE=2 SV=1	0	auto - discordant peptide type	0	82.42	AAVPSGASTGIYEALELRDNDK	iTRAQ8plex@N-term; Deamidated(N)@20; iTRAQ8plex(K)@22		missed R-D@18	-0.00493409	2885.52	962.847	2885.52	962.848	3	14	1.1.1.3951.38	43.495	19824.8	17818	43.38	0.37	4920.62	0.52763	20.7508	1.27728	16.9804	1.07116	18.9465	0.686574	20.7795	1.08948	21.2293	0.663616	26.6951	0.729033	19.9447	798.47	96.57	474.92	80.08	867.36	103.38
1	124.82	124.82	75.81	74.88	74.88	tr|A9YWS9|A9YWS9_CAVPO	Alpha-enolase OS=Cavia porcellus OX=10141 GN=Eno1 PE=2 SV=1	0	auto - discordant peptide type	0	77.52	AAVPSGASTGIYEALELRDNDK	iTRAQ8plex@N-term; Deamidated(R)@18; iTRAQ8plex(K)@22	Deamidated(R)@50	missed R-D@18	-0.0030213	2885.52	722.387	2885.52	722.388	4	12	4.1.1.3828.31	43.4737	38981.6	9796.76	43.12	0.31	13852.7	0.962498	9.83192	0.744191	11.7511	1.73425	9.49002	0.905398	10.9611	0.96178	12.8966	0.854281	13.8926	1.35567	9.70323	2411.33	168.23	2616.31	181.25	1526.14	144.31
1	124.82	124.82	75.81	74.88	74.88	tr|A9YWS9|A9YWS9_CAVPO	Alpha-enolase OS=Cavia porcellus OX=10141 GN=Eno1 PE=2 SV=1	0	auto - discordant peptide type	0	77.19	AAVPSGASTGIYEALELRDNDK	iTRAQ8plex@N-term; Deamidated(N)@20; iTRAQ8plex(K)@22		missed R-D@18	-0.00497525	2885.52	722.387	2885.52	722.388	4	9	1.1.1.3946.24	43.1667	34272.9	9121.69	43.44	0.37	9085.54	0.927185	11.2585	0.761218	13.1112	1.04012	12.3839	0.662914	13.6854	0.840534	15.3146	0.789759	16.2019	0.965344	12.0253	1876.35	148.37	1961.16	157.17	1214.72	127.04
1	124.82	124.82	75.81	74.88	74.88	tr|A9YWS9|A9YWS9_CAVPO	Alpha-enolase OS=Cavia porcellus OX=10141 GN=Eno1 PE=2 SV=1	0	auto - discordant peptide type	0	73.35	AAVPSGASTGIYEALELRDNDK	iTRAQ8plex@N-term; Deamidated(N)@20; iTRAQ8plex(K)@22		missed R-D@18	-0.0030213	2885.52	722.387	2885.52	722.388	4	14	4.1.1.3825.24	43.2784	38981.6	26603.7	43.12	0.31	23303.7	0.88175	8.07329	0.778545	9.21023	1.3363	8.14802	0.936228	8.65939	1.00618	10.1469	0.745988	11.7384	0.851351	8.81402	3751.43	209.74	3728.85	217.17	2483.9	181.8
1	124.82	124.82	75.81	74.88	74.88	tr|A9YWS9|A9YWS9_CAVPO	Alpha-enolase OS=Cavia porcellus OX=10141 GN=Eno1 PE=2 SV=1	0	auto - discordant peptide type	0	68.13	AAVPSGASTGIYEALELRDNDK	iTRAQ8plex@N-term; Deamidated(N)@20; iTRAQ8plex(K)@22		missed R-D@18	-0.0138302	2885.51	722.385	2885.52	722.388	4	9	3.1.1.3906.23	44.4948	5663	4950.66	44.34	0.93	7579.68	1.33815	15.3238	1.43636	16.1895	1.38927	17.1701	1.71436	15.5236	1.55869	18.6323	1.67509	18.57	1.13746	17.1852	851.65	100.19	1284.69	126.15	1040.35	115.71
1	124.82	124.82	75.81	74.88	74.88	tr|A9YWS9|A9YWS9_CAVPO	Alpha-enolase OS=Cavia porcellus OX=10141 GN=Eno1 PE=2 SV=1	0	auto - discordant peptide type	0	66.87	AAVPSGASTGIYEALELRDNDK	iTRAQ8plex@N-term; Deamidated(N)@20; iTRAQ8plex(K)@22		missed R-D@18	-0.00723842	2885.52	722.386	2885.52	722.388	4	11	3.1.1.3884.28	43.1417	35728.8	23553.8	43.29	0.37	18676.7	0.834059	10.0127	0.78238	11.2276	1.53883	9.57249	0.938362	10.6039	1.23208	11.4941	0.627453	15.4483	1.1494	9.89936	2517.23	171.76	2366.75	173.43	1674.92	149.34
1	124.82	124.82	75.81	74.88	74.88	tr|A9YWS9|A9YWS9_CAVPO	Alpha-enolase OS=Cavia porcellus OX=10141 GN=Eno1 PE=2 SV=1	0	auto - discordant peptide type	0	66.31	AAVPSGASTGIYEALELRDNDK	iTRAQ8plex@N-term; Deamidated(N)@20; iTRAQ8plex(K)@22		missed R-D@18	-0.0030213	2885.52	722.387	2885.52	722.388	4	12	4.1.1.3827.24	43.4024	38981.6	14036	43.12	0.31	17611.5	0.966441	8.93823	1.01653	9.58892	1.48682	8.99764	0.941407	9.81169	0.898321	11.9827	0.56404	14.9284	0.882567	9.89866	2917.12	185.04	3178.06	200.13	2521.9	181.35
1	124.82	124.82	75.81	74.88	74.88	tr|A9YWS9|A9YWS9_CAVPO	Alpha-enolase OS=Cavia porcellus OX=10141 GN=Eno1 PE=2 SV=1	0	auto - discordant peptide type	0	57.89	AAVPSGASTGIYEALELRDNDK	iTRAQ8plex@N-term; Deamidated(N)@20; iTRAQ8plex(K)@22		missed R-D@18	-0.0112662	2885.51	722.385	2885.52	722.388	4	9	5.1.1.3854.29	44.279	5037.68	4369.84	44.18	1.24	9156.09	0.991415	12.8149	0.789388	15.0817	1.45931	13.0419	1.02428	13.8067	0.874024	17.8182	1.40998	15.2468	1.17497	13.2193	1397.99	128.11	1562.4	139.96	938.53	112.42
1	124.82	124.82	75.81	74.88	74.88	tr|A9YWS9|A9YWS9_CAVPO	Alpha-enolase OS=Cavia porcellus OX=10141 GN=Eno1 PE=2 SV=1	0	auto - discordant peptide type	0	57.2	AAVPSGASTGIYEALELRDNDK	iTRAQ8plex@N-term; Deamidated(R)@18; iTRAQ8plex(K)@22	Deamidated(R)@50	missed R-D@18	-0.00497525	2885.52	722.387	2885.52	722.388	4	10	1.1.1.3946.24	43.1667	34272.9	9121.69	43.44	0.37	9085.54	0.927185	11.2585	0.761218	13.1112	1.04012	12.3839	0.662914	13.6854	0.840534	15.3146	0.789759	16.2019	0.965344	12.0253	1876.35	148.37	1961.16	157.17	1214.72	127.04
1	124.82	124.82	75.81	74.88	74.88	tr|A9YWS9|A9YWS9_CAVPO	Alpha-enolase OS=Cavia porcellus OX=10141 GN=Eno1 PE=2 SV=1	0	auto - discordant peptide type	0	54.54	AAVPSGASTGIYEALELRDNDK	iTRAQ8plex@N-term; Deamidated(R)@18; iTRAQ8plex(K)@22	Deamidated(R)@50	missed R-D@18	-0.0030213	2885.52	722.387	2885.52	722.388	4	10	4.1.1.3827.25	43.4037	38981.6	13935	43.12	0.31	12238.5	0.903937	10.7815	1.11643	11.0145	1.35913	10.9326	0.947906	11.5516	0.626682	16.5372	0.673967	16.3534	1.02612	11.247	2080.41	156.21	2119.92	164.02	1975.31	159.18
1	124.82	124.82	75.81	74.88	74.88	tr|A9YWS9|A9YWS9_CAVPO	Alpha-enolase OS=Cavia porcellus OX=10141 GN=Eno1 PE=2 SV=1	0	auto - discordant peptide type	0	52.98	AAVPSGASTGIYEALELRDNDK	iTRAQ8plex@N-term; Deamidated(N)@20; iTRAQ8plex(K)@22		missed R-D@18	-0.00320616	2885.52	962.847	2885.52	962.848	3	13	5.1.1.3837.40	43.2423	21501.5	21348.6	43.19	0.37	12442.9	1.1616	11.1081	0.737018	14.0021	1.33157	12.0647	1.08633	12.2837	1.61419	12.8082	1.0348	15.3944	1.60473	11.0249	1720.49	142.26	2252.89	167.11	1078.41	121.86
1	124.82	124.82	75.81	74.88	74.88	tr|A9YWS9|A9YWS9_CAVPO	Alpha-enolase OS=Cavia porcellus OX=10141 GN=Eno1 PE=2 SV=1	0	auto - discordant peptide type	0	52.86	AAVPSGASTGIYEALELRDNDK	iTRAQ8plex@N-term; Deamidated(N)@20; iTRAQ8plex(K)@22		missed R-D@18	-0.0030213	2885.52	722.387	2885.52	722.388	4	11	4.1.1.3828.31	43.4737	38981.6	9796.76	43.12	0.31	13852.7	0.962498	9.83192	0.744191	11.7511	1.73425	9.49002	0.905398	10.9611	0.96178	12.8966	0.854281	13.8926	1.35567	9.70323	2411.33	168.23	2616.31	181.25	1526.14	144.31
1	124.82	124.82	75.81	74.88	74.88	tr|A9YWS9|A9YWS9_CAVPO	Alpha-enolase OS=Cavia porcellus OX=10141 GN=Eno1 PE=2 SV=1	0	auto - discordant peptide type	0	42.18	AAVPSGASTGIYEALELRDNDK	iTRAQ8plex@N-term; Deamidated(N)@20; iTRAQ8plex(K)@22		missed R-D@18	0.0041145	2885.53	722.389	2885.52	722.388	4	8	5.1.1.3832.28	42.9168	35809.1	8008.98	43.19	0.37	8480.28	0.64492	12.9397	0.89857	12.6456	0.986169	12.9591	0.500727	15.6089	0.661922	17.1382	0.419841	21.7097	0.917034	12.6489	1771.18	143.92	1287.66	129.67	1353.53	131.15
1	124.82	124.82	75.81	74.88	74.88	tr|A9YWS9|A9YWS9_CAVPO	Alpha-enolase OS=Cavia porcellus OX=10141 GN=Eno1 PE=2 SV=1	0	auto - discordant peptide type	0	39.27	AAVPSGASTGIYEALELRDNDK	iTRAQ8plex@N-term; Deamidated(R)@18; iTRAQ8plex(K)@22	Deamidated(R)@50	missed R-D@18	0.0041145	2885.53	722.389	2885.52	722.388	4	9	5.1.1.3846.28	43.7834	35809.1	5352.91	43.19	0.37	7234.9	1.12076	13.8878	0.751044	17.1183	0.728386	18.3418	1.21456	14.6327	1.00939	18.7472	1.08428	18.6553	1.05055	15.2942	1119.53	114.73	1414.43	132.57	715.08	98.05
1	124.82	124.82	75.81	74.88	74.88	tr|A9YWS9|A9YWS9_CAVPO	Alpha-enolase OS=Cavia porcellus OX=10141 GN=Eno1 PE=2 SV=1	0	auto - discordant peptide type	0	38.28	AAVPSGASTGIYEALELRDNDK	iTRAQ8plex@N-term; Deamidated(N)@20; iTRAQ8plex(K)@22		missed R-D@18	-0.0030213	2885.52	722.387	2885.52	722.388	4	8	4.1.1.3837.27	44.025	38981.6	4960.72	43.12	0.31	7800.63	1.07899	14.3201	1.03168	15.7648	1.4493	14.9224	0.808482	17.0411	1.20851	17.6776	0.583202	24.4412	1.63178	13.9432	1074.32	112.36	1306.73	127.82	942.61	111.19
1	124.82	124.82	75.81	74.88	74.88	tr|A9YWS9|A9YWS9_CAVPO	Alpha-enolase OS=Cavia porcellus OX=10141 GN=Eno1 PE=2 SV=1	0	auto - discordant peptide type	0	28.13	AAVPSGASTGIYEALELRDNDK	iTRAQ8plex@N-term; Deamidated(N)@20; iTRAQ8plex(K)@22		missed R-D@18	-0.00320616	2885.52	962.847	2885.52	962.848	3	16	5.1.1.3835.39	43.1173	21501.5	20104.1	43.19	0.37	8789.07	0.964846	15.604	1.55579	14.8587	1.52685	15.6872	1.36614	15.4078	1.30564	18.3982	0.931184	21.3589	1.50902	14.906	961.74	106.25	1046.04	115.27	1272.51	126.44
1	124.82	124.82	75.81	74.88	74.88	tr|A9YWS9|A9YWS9_CAVPO	Alpha-enolase OS=Cavia porcellus OX=10141 GN=Eno1 PE=2 SV=1	0	auto - discordant peptide type	0	26.6	AAVPSGASTGIYEALELRDNDK	iTRAQ8plex@N-term; Deamidated(R)@18; iTRAQ8plex(K)@22	Deamidated(R)@50	missed R-D@18	0.0041145	2885.53	722.389	2885.52	722.388	4	9	5.1.1.3832.28	42.9168	35809.1	8008.98	43.19	0.37	8480.28	0.64492	12.9397	0.89857	12.6456	0.986169	12.9591	0.500727	15.6089	0.661922	17.1382	0.419841	21.7097	0.917034	12.6489	1771.18	143.92	1287.66	129.67	1353.53	131.15
1	124.82	124.82	75.81	74.88	74.88	tr|A9YWS9|A9YWS9_CAVPO	Alpha-enolase OS=Cavia porcellus OX=10141 GN=Eno1 PE=2 SV=1	0	auto - discordant peptide type	0	18.43	AAVPSGASTGIYEALELRDNDK	iTRAQ8plex@N-term; Deamidated(R)@18; iTRAQ8plex(K)@22	Deamidated(R)@50	missed R-D@18	-0.0030213	2885.52	722.387	2885.52	722.388	4	10	4.1.1.3837.27	44.025	38981.6	4960.72	43.12	0.31	7800.63	1.07899	14.3201	1.03168	15.7648	1.4493	14.9224	0.808482	17.0411	1.20851	17.6776	0.583202	24.4412	1.63178	13.9432	1074.32	112.36	1306.73	127.82	942.61	111.19
1	124.82	124.82	75.81	74.88	74.88	tr|A9YWS9|A9YWS9_CAVPO	Alpha-enolase OS=Cavia porcellus OX=10141 GN=Eno1 PE=2 SV=1	1	auto	0	17.35	AAVPSGASTGIYEALELRDNDK	iTRAQ8plex@N-term; iTRAQ8plex(K)@22		missed R-D@18	-0.000528255	2884.54	722.142	2884.54	722.142	4	8	1.1.1.3865.32	38.1621	6811.34	5476.51	38.06	0.43	10597.4	0.794141	10.8338	0.702899	12.3727	1.02713	11.4351	0.642236	12.7484	0.850533	14.019	0.74177	15.2953	0.878177	11.5055	2211.04	160.94	1979.37	158.83	1321.73	132.24
1	124.82	124.82	75.81	74.88	74.88	tr|A9YWS9|A9YWS9_CAVPO	Alpha-enolase OS=Cavia porcellus OX=10141 GN=Eno1 PE=2 SV=1	0	auto - discordant peptide type	0	16.05	AAVPSGASTGIYEALELRDNDK	iTRAQ8plex@N-term; Deamidated(R)@18; iTRAQ8plex(K)@22	Deamidated(R)@50	missed R-D@18	-0.00540512	2885.52	722.387	2885.52	722.388	4	10	2.1.1.3900.27	44.2111	5782.7	5680.81	44.23	0.74	9061.78	1.46826	13.7727	1.11845	15.9571	1.35652	15.6805	0.785905	17.7364	1.33391	17.6771	0.889051	21.1768	0.99864	16.2101	1013.49	109.38	1677.47	143.53	964.03	113.31
1	124.82	124.82	75.81	74.88	74.88	tr|A9YWS9|A9YWS9_CAVPO	Alpha-enolase OS=Cavia porcellus OX=10141 GN=Eno1 PE=2 SV=1	1	auto	0	99	AAVPSGASTGIYEALELRDNDKTR	iTRAQ8plex@N-term; iTRAQ8plex(K)@22		missed R-D@18; missed K-T@22	-0.0157323	3141.67	1048.23	3141.69	1048.24	3	14	3.1.1.3815.41	38.8874	1363.98	1352.54	38.95	0.74	2771.45	0.628993	23.6211	0.504195	28.5419	1.42815	20.9748	0.495978	28.7118	0.629964	32.1142	0.790021	30.1613	0.736941	24.2013	537.76	79.3	381.3	70.36	230.59	56.35
1	124.82	124.82	75.81	74.88	74.88	tr|A9YWS9|A9YWS9_CAVPO	Alpha-enolase OS=Cavia porcellus OX=10141 GN=Eno1 PE=2 SV=1	1	auto	0	99	AAVPSGASTGIYEALELRDNDKTR	iTRAQ8plex@N-term; iTRAQ8plex(K)@22		missed R-D@18; missed K-T@22	0.0163838	3141.7	1048.24	3141.69	1048.24	3	12	4.1.1.3750.41	38.6591	1310.95	834.07	38.84	0.62	2774.98	1.78527	23.845	0.946928	30.4036	1.09737	30.0789	1.15836	28.125	1.20989	32.8083	0.468143	49.7305	1.11791	28.0694	314.47	61.03	632.87	87.68	253.25	59.27
1	124.82	124.82	75.81	74.88	74.88	tr|A9YWS9|A9YWS9_CAVPO	Alpha-enolase OS=Cavia porcellus OX=10141 GN=Eno1 PE=2 SV=1	1	auto	0	99	AAVPSGASTGIYEALELRDNDKTR	iTRAQ8plex@N-term; iTRAQ8plex(K)@22		missed R-D@18; missed K-T@22	-0.0135184	3141.67	1048.23	3141.69	1048.24	3	13	2.1.1.3813.41	38.8431	1562.77	1335.57	38.91	0.68	2906.08	1.17322	20.9918	0.59588	28.599	0.532507	31.4607	0.891684	24.3349	0.702537	32.6274	0.557616	36.8632	0.626862	26.9561	479.21	75.09	633.78	88.53	242.85	58.1
1	124.82	124.82	75.81	74.88	74.88	tr|A9YWS9|A9YWS9_CAVPO	Alpha-enolase OS=Cavia porcellus OX=10141 GN=Eno1 PE=2 SV=1	1	auto	0	99	AAVPSGASTGIYEALELRDNDKTR	iTRAQ8plex@N-term; iTRAQ8plex(K)@22		missed R-D@18; missed K-T@22	-0.00798629	3141.68	786.427	3141.69	786.429	4	12	3.1.1.3750.37	34.8646	7274.02	6583.22	34.81	0.43	8942.1	1.24312	13.8962	0.931152	16.3795	1.11667	16.1859	1.03595	15.6836	0.634544	23.1045	0.788704	21.4954	1.6544	13.9703	1067.02	112.09	1495.27	136.02	844.98	106.19
1	124.82	124.82	75.81	74.88	74.88	tr|A9YWS9|A9YWS9_CAVPO	Alpha-enolase OS=Cavia porcellus OX=10141 GN=Eno1 PE=2 SV=1	1	auto	0	99	AAVPSGASTGIYEALELRDNDKTR	iTRAQ8plex@N-term; iTRAQ8plex(K)@22		missed R-D@18; missed K-T@22	-0.0209555	3141.67	786.424	3141.69	786.429	4	13	4.1.1.3754.37	38.9005	12809.7	9301.46	38.73	0.43	8073.12	1.66481	14.5283	0.725262	20.1316	1.09839	18.042	1.19086	16.7394	0.601371	26.2563	0.616646	26.3057	1.31704	16.3152	867.55	101.31	1628.14	140.72	535.11	87.75
1	124.82	124.82	75.81	74.88	74.88	tr|A9YWS9|A9YWS9_CAVPO	Alpha-enolase OS=Cavia porcellus OX=10141 GN=Eno1 PE=2 SV=1	1	auto	0	99	AAVPSGASTGIYEALELRDNDKTR	iTRAQ8plex@N-term; iTRAQ8plex(K)@22		missed R-D@18; missed K-T@22	-0.00265154	3141.69	786.429	3141.69	786.429	4	16	5.1.1.3699.40	34.7087	8039.28	6993.36	34.65	0.37	8686.12	0.965848	13.5729	0.881012	15.1956	0.964805	15.461	0.505165	18.3865	0.574689	22.1267	1.22867	16.7569	1.26716	13.6302	1264.2	121.81	1376.44	131.58	947.22	111.3
1	124.82	124.82	75.81	74.88	74.88	tr|A9YWS9|A9YWS9_CAVPO	Alpha-enolase OS=Cavia porcellus OX=10141 GN=Eno1 PE=2 SV=1	1	auto	0	99	AAVPSGASTGIYEALELRDNDKTR	iTRAQ8plex@N-term; iTRAQ8plex(K)@22		missed R-D@18; missed K-T@22	0.0147251	3141.7	1048.24	3141.69	1048.24	3	14	5.1.1.3763.40	38.6631	1311.73	1224.61	38.73	0.68	2906.56	1.01996	21.9601	0.526493	30.5436	1.24641	23.4018	0.678235	27.2198	0.731307	32.3576	0.651547	35.0208	1.20581	22.5114	468.33	74.16	538.48	81.93	209.7	54.77
1	124.82	124.82	75.81	74.88	74.88	tr|A9YWS9|A9YWS9_CAVPO	Alpha-enolase OS=Cavia porcellus OX=10141 GN=Eno1 PE=2 SV=1	1	auto	0	99	AAVPSGASTGIYEALELRDNDKTR	iTRAQ8plex@N-term; iTRAQ8plex(K)@22		missed R-D@18; missed K-T@22	-0.0158356	3141.67	786.425	3141.69	786.429	4	12	1.1.1.3882.36	39.2183	13606.3	8352.72	39.04	0.43	7200.9	0.99498	15.1117	0.556576	20.2239	0.713422	19.2787	0.812362	17.3347	0.559314	25.0464	0.76711	22.3409	0.705435	18.1197	1001.87	108.46	1123.72	118.48	474.23	81.01
1	124.82	124.82	75.81	74.88	74.88	tr|A9YWS9|A9YWS9_CAVPO	Alpha-enolase OS=Cavia porcellus OX=10141 GN=Eno1 PE=2 SV=1	1	auto	0	99	AAVPSGASTGIYEALELRDNDKTR	iTRAQ8plex@N-term; iTRAQ8plex(K)@22		missed R-D@18; missed K-T@22	-0.013547	3141.67	786.426	3141.69	786.429	4	12	2.1.1.3818.37	39.1464	13797.2	7893.8	38.91	0.43	7451.21	1.24757	15.1108	0.797077	18.7695	0.804913	19.5728	0.781143	18.5627	0.606917	25.2751	0.55114	27.0256	1.00161	17.1803	900.29	102.96	1266.13	125.05	610.29	90.83
1	124.82	124.82	75.81	74.88	74.88	tr|A9YWS9|A9YWS9_CAVPO	Alpha-enolase OS=Cavia porcellus OX=10141 GN=Eno1 PE=2 SV=1	0	auto - shared MS/MS	0	99	AAVPSGASTGIYEALELRDNDKTR	iTRAQ8plex@N-term; iTRAQ8plex(K)@22		missed R-D@18; missed K-T@22	0.0163838	3141.7	1048.24	3141.69	1048.24	3	10	4.1.1.3756.41	39.0294	1310.95	672.31	38.84	0.62	2074.12	0.907488	28.2294	1.0718	29.1941	1.14225	30.2608	1.20549	28.2695	1.03111	35.483	0.624783	44.4459	0.742073	32.2809	302.67	59.58	309.63	62.65	275.89	59.48
1	124.82	124.82	75.81	74.88	74.88	tr|A9YWS9|A9YWS9_CAVPO	Alpha-enolase OS=Cavia porcellus OX=10141 GN=Eno1 PE=2 SV=1	1	auto	0	99	AAVPSGASTGIYEALELRDNDKTR	iTRAQ8plex@N-term; iTRAQ8plex(K)@22		missed R-D@18; missed K-T@22	-0.00938741	3141.68	786.427	3141.69	786.429	4	12	5.1.1.3765.38	38.7839	14159.6	13694.2	38.73	0.43	11068.4	0.912233	11.8411	0.778039	13.5915	0.84189	13.9547	0.806241	13.3182	0.580143	18.7187	0.565425	19.3426	0.573692	14.7852	1711.48	141.69	1759.99	149	1132.47	122.07
1	124.82	124.82	75.81	74.88	74.88	tr|A9YWS9|A9YWS9_CAVPO	Alpha-enolase OS=Cavia porcellus OX=10141 GN=Eno1 PE=2 SV=1	0	auto - discordant peptide type	0	99	AAVPSGASTGIYEALELRDNDKTR	iTRAQ8plex@N-term; Deamidated(N)@20; iTRAQ8plex(K)@22		missed R-D@18; missed K-T@22	-0.00482412	3142.67	786.674	3142.67	786.675	4	15	3.1.1.3815.33	38.8767	18833.8	18133.3	38.89	0.43	10671.1	0.819979	12.5406	0.63052	15.043	0.81796	14.3387	0.367122	18.6535	0.9158	15.7847	0.577106	19.8386	0.726472	14.1192	1618.33	137.71	1495.9	137.8	867.8	107.65
1	124.82	124.82	75.81	74.88	74.88	tr|A9YWS9|A9YWS9_CAVPO	Alpha-enolase OS=Cavia porcellus OX=10141 GN=Eno1 PE=2 SV=1	1	auto	0	99	AAVPSGASTGIYEALELRDNDKTR	iTRAQ8plex@N-term; iTRAQ8plex(K)@22		missed R-D@18; missed K-T@22	-0.0158356	3141.67	786.425	3141.69	786.429	4	11	1.1.1.3876.37	38.8492	13606.3	6182.05	39.04	0.43	7917.36	1.104	13.464	1.01235	14.977	1.16696	15.0164	0.793257	16.0967	0.818228	19.4045	0.783221	20.3061	0.880614	15.4765	1201.62	118.85	1495.44	136.61	1034.55	116.35
1	124.82	124.82	75.81	74.88	74.88	tr|A9YWS9|A9YWS9_CAVPO	Alpha-enolase OS=Cavia porcellus OX=10141 GN=Eno1 PE=2 SV=1	1	auto	0	99	AAVPSGASTGIYEALELRDNDKTR	iTRAQ8plex@N-term; iTRAQ8plex(K)@22		missed R-D@18; missed K-T@22	-0.013547	3141.67	786.426	3141.69	786.429	4	12	2.1.1.3812.37	38.7759	13797.2	10160.5	38.91	0.43	9749.1	0.835215	11.875	0.615294	14.4313	0.614924	15.2393	0.602214	14.3446	0.518052	19.1814	0.619267	18.2196	0.623303	14.1091	1785.5	144.66	1681.09	145.95	934.32	111.58
1	124.82	124.82	75.81	74.88	74.88	tr|A9YWS9|A9YWS9_CAVPO	Alpha-enolase OS=Cavia porcellus OX=10141 GN=Eno1 PE=2 SV=1	1	auto	0	99	AAVPSGASTGIYEALELRDNDKTR	iTRAQ8plex@N-term; iTRAQ8plex(K)@22		missed R-D@18; missed K-T@22	-0.00812786	3141.68	786.427	3141.69	786.429	4	11	4.1.1.3685.39	34.6386	7278.46	6890.84	34.71	0.43	7886.63	1.1938	13.0908	1.13567	14.3567	1.28928	14.4717	0.895547	15.3653	0.974605	18.044	1.00626	18.3245	1.32374	13.7063	1225.9	120.11	1649.76	143.23	1184.03	124.25
1	124.82	124.82	75.81	74.88	74.88	tr|A9YWS9|A9YWS9_CAVPO	Alpha-enolase OS=Cavia porcellus OX=10141 GN=Eno1 PE=2 SV=1	0	auto - discordant peptide type	0	99	AAVPSGASTGIYEALELRDNDKTR	iTRAQ8plex@N-term; Deamidated(N)@20; iTRAQ8plex(K)@22		missed R-D@18; missed K-T@22	0.00523373	3142.68	629.543	3142.67	629.542	5	14	5.1.1.3764.20	38.6981	13850.7	12651.6	38.73	0.37	14582.5	1.09492	8.91627	0.824499	10.5747	0.886504	10.8432	0.88232	10.2143	0.477898	16.2258	0.593879	14.9418	0.731503	10.8096	2748.05	179.73	3391.86	205.55	1926.94	160.12
1	124.82	124.82	75.81	74.88	74.88	tr|A9YWS9|A9YWS9_CAVPO	Alpha-enolase OS=Cavia porcellus OX=10141 GN=Eno1 PE=2 SV=1	0	auto - discordant peptide type	0	99	AAVPSGASTGIYEALELRDNDKTR	iTRAQ8plex@N-term; Deamidated(R)@18; iTRAQ8plex(K)@22	Deamidated(R)@50	missed R-D@18; missed K-T@22	-0.00482411	3142.67	786.674	3142.67	786.675	4	15	3.1.1.3815.33	38.8767	18833.8	18133.3	38.89	0.43	10671.1	0.819979	12.5406	0.63052	15.043	0.81796	14.3387	0.367122	18.6535	0.9158	15.7847	0.577106	19.8386	0.726472	14.1192	1618.33	137.71	1495.9	137.8	867.8	107.65
1	124.82	124.82	75.81	74.88	74.88	tr|A9YWS9|A9YWS9_CAVPO	Alpha-enolase OS=Cavia porcellus OX=10141 GN=Eno1 PE=2 SV=1	1	auto	0	99	AAVPSGASTGIYEALELRDNDKTR	iTRAQ8plex@N-term; iTRAQ8plex(K)@22		missed R-D@18; missed K-T@22	-0.00519133	3141.68	786.428	3141.69	786.429	4	11	2.1.1.3751.36	35.0027	7687.81	6848.67	34.95	0.43	9417.52	0.860619	13.3393	0.56906	16.9554	0.931036	14.8876	0.807875	14.7639	0.458921	23.6867	1.12462	16.453	1.09291	13.6137	1390.46	127.67	1348.97	130.53	672.93	95.92
1	124.82	124.82	75.81	74.88	74.88	tr|A9YWS9|A9YWS9_CAVPO	Alpha-enolase OS=Cavia porcellus OX=10141 GN=Eno1 PE=2 SV=1	1	auto	0	99	AAVPSGASTGIYEALELRDNDKTR	iTRAQ8plex@N-term; iTRAQ8plex(K)@22		missed R-D@18; missed K-T@22	-0.0244628	3141.66	786.423	3141.69	786.429	4	11	3.1.1.3821.31	39.2443	13229.7	5984.08	38.9	0.49	6688.3	1.21379	15.1154	1.11228	16.7097	0.834896	19.2853	0.67162	19.409	0.555376	26.2074	0.760492	23.4971	0.685545	19.0866	912.31	103.62	1248.3	124.5	863	105.77
1	124.82	124.82	75.81	74.88	74.88	tr|A9YWS9|A9YWS9_CAVPO	Alpha-enolase OS=Cavia porcellus OX=10141 GN=Eno1 PE=2 SV=1	1	auto	0	99	AAVPSGASTGIYEALELRDNDKTR	iTRAQ8plex@N-term; iTRAQ8plex(K)@22		missed R-D@18; missed K-T@22	-5.61382e-06	3141.69	786.429	3141.69	786.429	4	9	1.1.1.3814.34	35.0113	7350	6961.54	34.97	0.74	7777.52	1.31802	13.6268	1.25728	14.8723	1.36528	15.1605	0.828313	16.7558	0.768575	21.1408	1.08526	18.9522	1.6239	13.8832	1083.1	112.97	1609.25	141.12	1158.12	122.78
1	124.82	124.82	75.81	74.88	74.88	tr|A9YWS9|A9YWS9_CAVPO	Alpha-enolase OS=Cavia porcellus OX=10141 GN=Eno1 PE=2 SV=1	0	auto - discordant peptide type	0	95.05	AAVPSGASTGIYEALELRDNDKTR	iTRAQ8plex@N-term; Deamidated(R)@18; iTRAQ8plex(K)@22	Deamidated(R)@50	missed R-D@18; missed K-T@22	0.00523374	3142.68	629.543	3142.67	629.542	5	14	5.1.1.3764.20	38.6981	13850.7	12651.6	38.73	0.37	14582.5	1.09492	8.91627	0.824499	10.5747	0.886504	10.8432	0.88232	10.2143	0.477898	16.2258	0.593879	14.9418	0.731503	10.8096	2748.05	179.73	3391.86	205.55	1926.94	160.12
1	124.82	124.82	75.81	74.88	74.88	tr|A9YWS9|A9YWS9_CAVPO	Alpha-enolase OS=Cavia porcellus OX=10141 GN=Eno1 PE=2 SV=1	0	auto - shared MS/MS	0	80.68	AAVPSGASTGIYEALELRDNDKTR	iTRAQ8plex@N-term; iTRAQ8plex(K)@22		missed R-D@18; missed K-T@22	-0.0137046	3141.67	629.342	3141.69	629.345	5	10	2.1.1.3815.16	38.9334	11364.5	11070.2	38.85	0.43	11282.9	1.00751	9.09437	0.618625	11.7564	1.09016	10.0738	0.784292	10.6419	0.606114	14.4835	0.580125	15.1021	0.526505	12.0749	2749.7	179.69	3122.96	197.52	1446.66	141.38
1	124.82	124.82	75.81	74.88	74.88	tr|A9YWS9|A9YWS9_CAVPO	Alpha-enolase OS=Cavia porcellus OX=10141 GN=Eno1 PE=2 SV=1	0	auto - shared MS/MS	0	79.69	AAVPSGASTGIYEALELRDNDKTR	iTRAQ8plex@N-term; iTRAQ8plex(K)@22		missed R-D@18; missed K-T@22	-0.0124573	3141.68	629.342	3141.69	629.345	5	10	1.1.1.3879.25	39.0187	11390	11244.6	38.99	0.43	12361.1	0.973752	9.85293	0.936528	10.8229	0.776831	12.207	0.808113	11.2436	0.476239	17.3569	0.570099	16.3134	1.00456	10.5187	2389.73	167.49	2623.19	181.66	1903.37	156.97
[truncated: 138,603 more rows]
[truncated: 11 more columns]

## Sheet: distinct peptides
Peptide Locus	Best N (Peptide)	All N	Accessions	Names	Start Position	Best Conf (Peptide)	Best Hypoth Conf	Sequence	Modifications	Protein Modifications	Cleavages	dMass	Obs MW	Obs m/z	Theor MW	Theor m/z	Theor z	Redundant Acqs	Best Spectrum	Score	Feature Prob	Acq Time	Intensity (Peptide)	Intensity at Acq	Apex Time (Peptide)	Elution Peak Width (Peptide)	Sum MS2 Counts	f Seq Signal	f Seq Fam Signal	Max Peptide in Seq Fam	Specific	Used for Quant	Quant Annotation	114:113	%Err 114:113	115:113	%Err 115:113	116:113	%Err 116:113	117:113	%Err 117:113	118:113	%Err 118:113	119:113	%Err 119:113	121:113	%Err 121:113	Area 113	Err 113
[truncated: 23,916 more rows]
[truncated: 15 more columns]

[truncated: 1 more sheets: digest frequency]
